# Supplementary material for: Label-free proteomic analysis of Duchenne and Becker muscular dystrophy showed decreased sarcomere proteins and increased ubiquitination-related proteins
Source: Sci Rep. 2025 Jan 26;15:3293. doi: 10.1038/s41598-025-87995-5 (PMC11770181; doi:10.1038/s41598-025-87995-5)
Supplement: Supplementary file 1 — Supplementary Material 1 [file 41598_2025_87995_MOESM1_ESM.xlsx]

## Sheet: ST-3
Biological Process
		CONTROL		DUCHENNE		BECKER
GO	Description	Count in network	FDR	Count in network	FDR	Count in network	FDR
GO:0003012	Muscle system process	77 of 283	6.14e-30	69 of 283	1.47e-28	71 of 283	2.57e-28
GO:0006091	Generation of precursor metabolites and energy	115 of 411	5.24e-46	105 of 411	7.08e-46	108 of 411	4.36e-45
GO:0006119	Oxidative phosphorylation	60 of 122	6e-34	52 of 122	2.64e-30	54 of 122	7.91e-31
GO:0006163	Purine nucleotide metabolic process	91 of 403	2.12e-30	77 of 403	2.24e-26	84 of 403	6.88e-29
GO:0009060	Aerobic respiration	74 of 161	1.45e-40	64 of 161	2.35e-36	69 of 161	5.39e-39
GO:0009150	Purine ribonucleotide metabolic process	90 of 390	1.36e-30	75 of 390	7.45e-26	83 of 390	4.93e-29
GO:0009205	Purine ribonucleoside triphosphate metabolic process	71 of 188	2.02e-34	59 of 188	6.33e-29	65 of 188	3.49e-32
GO:0009987	Cellular process	793 of 14826	7.34e-30	666 of 14826	5.52e-28	720 of 14826	1.45e-30
GO:0015980	Energy derivation by oxidation of organic compounds	96 of 262	5.24e-46	87 of 262	4.06e-45	88 of 262	2.59e-43
GO:0022904	Cadeia respiratória de transporte de elétrons	53 of 114	3.42e-29	48 of 114	5.69e-28	47 of 114	7.43e-26
GO:0044237	Cellular metabolic process	469 of 6568	3.54e-31	388 of 6568	2.09e-25	420 of 6568	1.15e-27
GO:0045333	Cellular respiration	79 of 192	1.38e-40	71 of 192	7.58e-39	74 of 192	2.33e-39
GO:0046034	ATP metabolic process	67 of 163	3.12e-34	57 of 163	7.78e-30	62 of 163	1.97e-32
GO:1901566	Organonitrogen compound biosynthetic process	175 of 1338	1.14e-32	137 of 1338	2.16e-23	151 of 1338	1.32e-26
