# Supplementary material for: Label-free proteomic analysis of Duchenne and Becker muscular dystrophy showed decreased sarcomere proteins and increased ubiquitination-related proteins
Source: Sci Rep. 2025 Jan 26;15:3293. doi: 10.1038/s41598-025-87995-5 (PMC11770181; doi:10.1038/s41598-025-87995-5)
Supplement: Supplementary file 3 — Supplementary Material 3 [file 41598_2025_87995_MOESM3_ESM.xlsx]

## Sheet: ST-4A
Biological Process - Energy derivation by oxidation of organic compounds
CONTROL		DMD		BMD
96 PROTEINS		87 PROTEINS		88 PROTEINS
ACADM	Medium-chain specific acyl-CoA dehydrogenase, mitochondrial	ACADM	Medium-chain specific acyl-CoA dehydrogenase, mitochondrial	ACADM	Medium-chain specific acyl-CoA dehydrogenase, mitochondrial
ACADVL	Very long-chain specific acyl-CoA dehydrogenase, mitochondrial	ACADVL	Very long-chain specific acyl-CoA dehydrogenase, mitochondrial	ACADVL	Very long-chain specific acyl-CoA dehydrogenase, mitochondrial
ACO2	Aconitate hydratase, mitochondrial	ACO2	Aconitate hydratase, mitochondrial	ACO2	Aconitate hydratase, mitochondrial
AGL	Amylo-alpha-1,6-glucosidase	AGL	Amylo-alpha-1,6-glucosidase	AGL	Amylo-alpha-1,6-glucosidase
ATP5F1A	ATP synthase subunit alpha, mitochondrial	ATP5F1A	ATP synthase subunit alpha, mitochondrial	ATP5F1A	ATP synthase subunit alpha, mitochondrial
ATP5F1B	ATP synthase subunit beta, mitochondrial	ATP5F1B	ATP synthase subunit beta, mitochondrial	ATP5F1B	ATP synthase subunit beta, mitochondrial
ATP5ME	ATP synthase subunit e, mitochondrial, N-terminally processed	ATP5ME	ATP synthase subunit e, mitochondrial, N-terminally processed	ATP5ME	ATP synthase subunit e, mitochondrial, N-terminally processed
ATP5MF	ATP synthase subunit f, mitochondrial	ATP5MF	ATP synthase subunit f, mitochondrial	ATP5MF	ATP synthase subunit f, mitochondrial
ATP5PB	ATP synthase F(0) complex subunit B1, mitochondrial	ATP5PB	ATP synthase F(0) complex subunit B1, mitochondrial	ATP5PB	ATP synthase F(0) complex subunit B1, mitochondrial
ATP5PD	ATP synthase subunit d, mitochondrial	ATP5PD	ATP synthase subunit d, mitochondrial	ATP5PD	ATP synthase subunit d, mitochondrial
ATP5PF	ATP synthase-coupling factor 6, mitochondrial	ATP5PO	ATP synthase subunit O, mitochondrial	ATP5PF	ATP synthase-coupling factor 6, mitochondrial
ATP5PO	ATP synthase subunit O, mitochondrial	COQ10A	Coenzyme Q-binding protein COQ10 homolog A, mitochondrial	ATP5PO	ATP synthase subunit O, mitochondrial
COQ9	Ubiquinone biosynthesis protein COQ9, mitochondrial	COQ9	Ubiquinone biosynthesis protein COQ9, mitochondrial	COQ9	Ubiquinone biosynthesis protein COQ9, mitochondrial
COX4I1	Cytochrome c oxidase subunit 4 isoform 1, mitochondrial	COX4I1	Cytochrome c oxidase subunit 4 isoform 1, mitochondrial	COX4I1	Cytochrome c oxidase subunit 4 isoform 1, mitochondrial
COX5A	Cytochrome c oxidase subunit 5A, mitochondrial	COX5A	Cytochrome c oxidase subunit 5A, mitochondrial	COX5A	Cytochrome c oxidase subunit 5A, mitochondrial
COX5B	Cytochrome c oxidase subunit 5B, mitochondrial	COX5B	Cytochrome c oxidase subunit 5B, mitochondrial	COX5B	Cytochrome c oxidase subunit 5B, mitochondrial
COX6B1	Cytochrome c oxidase subunit 6B1	COX6B1	Cytochrome c oxidase subunit 6B1	COX6B1	Cytochrome c oxidase subunit 6B1
COX6C	Cytochrome c oxidase subunit 6C	COX7C	Cytochrome c oxidase subunit 7C, mitochondrial	COX7C	Cytochrome c oxidase subunit 7C, mitochondrial
COX7A1	Cytochrome c oxidase subunit 7A1, mitochondrial	CS	Citrate synthase, mitochondrial	CS	Citrate synthase, mitochondrial
COX7C	Cytochrome c oxidase subunit 7C, mitochondrial	CYC1	Cytochrome c1, heme protein, mitochondrial	CYC1	Cytochrome c1, heme protein, mitochondrial
CS	Citrate synthase, mitochondrial	CYCS	Cytochrome c	DLD	Dihydrolipoyl dehydrogenase, mitochondrial
CYC1	Cytochrome c1, heme protein, mitochondrial	DLD	Dihydrolipoyl dehydrogenase, mitochondrial	DLST	2-oxoglutarate dehydrogenase E2 component
DLD	Dihydrolipoyl dehydrogenase, mitochondrial	DLST	2-oxoglutarate dehydrogenase E2 component	ETFB	Electron transfer flavoprotein subunit beta
DLST	2-oxoglutarate dehydrogenase E2 component	EPM2A	Laforin	FH	Fumarate hydratase, mitochondrial
EPM2A	Laforin	ETFB	Electron transfer flavoprotein subunit beta	GBE1	1,4-alpha-glucan-branching enzyme
ETFB	Electron transfer flavoprotein subunit beta	GBE1	1,4-alpha-glucan-branching enzyme	GPD1	Glycerol-3-phosphate dehydrogenase 1
FH	Fumarate hydratase, mitochondrial	GPD1	Glycerol-3-phosphate dehydrogenase 1	GPD2	Glycerol-3-phosphate dehydrogenase, mitochondrial
GBE1	1,4-alpha-glucan-branching enzyme	GPD2	Glycerol-3-phosphate dehydrogenase, mitochondrial	GYG1	Glycogenin-1
GPD1	Glycerol-3-phosphate dehydrogenase 1	GYG1	Glycogenin-1	GYS1	Glycogen [starch] synthase, muscle
GPD2	Glycerol-3-phosphate dehydrogenase, mitochondrial	GYS1	Glycogen [starch] synthase, muscle	IDH2	Isocitrate dehydrogenase [NADP], mitochondrial
GYG1	Glycogenin-1	IDH2	Isocitrate dehydrogenase [NADP], mitochondrial	IDH3A	Isocitrate dehydrogenase [NAD] subunit alpha, mitochondrial
GYS1	Glycogen [starch] synthase, muscle	IDH3A	Isocitrate dehydrogenase [NAD] subunit alpha, mitochondrial	IDH3B	Isocitrate dehydrogenase [NAD] subunit beta, mitochondrial
IDH2	Isocitrate dehydrogenase [NADP], mitochondrial	LYRM7	Complex III assembly factor LYRM7	MDH2	Malate dehydrogenase, mitochondrial
IDH3A	Isocitrate dehydrogenase [NAD] subunit alpha, mitochondrial	MDH2	Malate dehydrogenase, mitochondrial	MRPS36	Mitochondrial ribosomal protein S36.
IDH3B	Isocitrate dehydrogenase [NAD] subunit beta, mitochondrial	MT-CO2	Cytochrome c oxidase subunit 2	MT-ATP6	ATP synthase subunit a
MDH2	Malate dehydrogenase, mitochondrial	NDUFA13	NADH dehydrogenase [ubiquinone] 1 alpha subcomplex subunit 13	MT-CO2	Cytochrome c oxidase subunit 2
MT-CO2	Cytochrome c oxidase subunit 2	NDUFA4	Cytochrome c oxidase subunit NDUFA4	NDUFA11	NADH dehydrogenase [ubiquinone] 1 alpha subcomplex subunit 11
MT-ND1	NADH-ubiquinone oxidoreductase chain 1	NDUFA5	NADH dehydrogenase [ubiquinone] 1 alpha subcomplex subunit 5	NDUFA12	NADH dehydrogenase [ubiquinone] 1 alpha subcomplex subunit 12
MT-ND5	NADH-ubiquinone oxidoreductase chain 5	NDUFA7	NADH dehydrogenase [ubiquinone] 1 alpha subcomplex subunit 7	NDUFA13	NADH dehydrogenase [ubiquinone] 1 alpha subcomplex subunit 13
NDUFA11	NADH dehydrogenase [ubiquinone] 1 alpha subcomplex subunit 11	NDUFA8	NADH dehydrogenase [ubiquinone] 1 alpha subcomplex subunit 8	NDUFA2	NADH dehydrogenase [ubiquinone] 1 alpha subcomplex subunit 2
NDUFA12	NADH dehydrogenase [ubiquinone] 1 alpha subcomplex subunit 12	NDUFA9	NADH dehydrogenase [ubiquinone] 1 alpha subcomplex subunit 9, mitochondrial	NDUFA4	Cytochrome c oxidase subunit NDUFA4
NDUFA13	NADH dehydrogenase [ubiquinone] 1 alpha subcomplex subunit 13	NDUFB10	NADH dehydrogenase [ubiquinone] 1 beta subcomplex subunit 10	NDUFA5	NADH dehydrogenase [ubiquinone] 1 alpha subcomplex subunit 5
NDUFA2	NADH dehydrogenase [ubiquinone] 1 alpha subcomplex subunit 2	NDUFB2	NADH dehydrogenase [ubiquinone] 1 beta subcomplex subunit 2, mitochondrial	NDUFA8	NADH dehydrogenase [ubiquinone] 1 alpha subcomplex subunit 8
NDUFA4	Cytochrome c oxidase subunit NDUFA4	NDUFB3	NADH dehydrogenase [ubiquinone] 1 beta subcomplex subunit 3	NDUFA9	NADH dehydrogenase [ubiquinone] 1 alpha subcomplex subunit 9, mitochondrial
NDUFA5	NADH dehydrogenase [ubiquinone] 1 alpha subcomplex subunit 5	NDUFB4	NADH dehydrogenase [ubiquinone] 1 beta subcomplex subunit 4	NDUFB10	NADH dehydrogenase [ubiquinone] 1 beta subcomplex subunit 10
NDUFA7	NADH dehydrogenase [ubiquinone] 1 alpha subcomplex subunit 7	NDUFB5	NADH dehydrogenase [ubiquinone] 1 beta subcomplex subunit 5, mitochondrial	NDUFB2	NADH dehydrogenase [ubiquinone] 1 beta subcomplex subunit 2, mitochondrial
NDUFA8	NADH dehydrogenase [ubiquinone] 1 alpha subcomplex subunit 8	NDUFB7	NADH dehydrogenase [ubiquinone] 1 beta subcomplex subunit 7	NDUFB3	NADH dehydrogenase [ubiquinone] 1 beta subcomplex subunit 3
NDUFA9	NADH dehydrogenase [ubiquinone] 1 alpha subcomplex subunit 9, mitochondrial	NDUFB8	NADH dehydrogenase [ubiquinone] 1 beta subcomplex subunit 8, mitochondrial	NDUFB4	NADH dehydrogenase [ubiquinone] 1 beta subcomplex subunit 4
NDUFB10	NADH dehydrogenase [ubiquinone] 1 beta subcomplex subunit 10	NDUFB9	NADH dehydrogenase [ubiquinone] 1 beta subcomplex subunit 9	NDUFB5	NADH dehydrogenase [ubiquinone] 1 beta subcomplex subunit 5, mitochondrial
NDUFB11	NADH dehydrogenase [ubiquinone] 1 beta subcomplex subunit 11, mitochondrial	NDUFC2	NADH dehydrogenase [ubiquinone] 1 subunit C2	NDUFB6	NADH dehydrogenase [ubiquinone] 1 beta subcomplex subunit 6
NDUFB2	NADH dehydrogenase [ubiquinone] 1 beta subcomplex subunit 2, mitochondrial	NDUFS1	NADH-ubiquinone oxidoreductase 75 kDa subunit, mitochondrial	NDUFB7	NADH dehydrogenase [ubiquinone] 1 beta subcomplex subunit 7
NDUFB3	NADH dehydrogenase [ubiquinone] 1 beta subcomplex subunit 3	NDUFS2	NADH dehydrogenase [ubiquinone] iron-sulfur protein 2, mitochondrial	NDUFB9	NADH dehydrogenase [ubiquinone] 1 beta subcomplex subunit 9
NDUFB4	NADH dehydrogenase [ubiquinone] 1 beta subcomplex subunit 4	NDUFS3	NADH dehydrogenase [ubiquinone] iron-sulfur protein 3, mitochondrial	NDUFS1	NADH-ubiquinone oxidoreductase 75 kDa subunit, mitochondrial
NDUFB5	NADH dehydrogenase [ubiquinone] 1 beta subcomplex subunit 5, mitochondrial	NDUFS4	NADH dehydrogenase [ubiquinone] iron-sulfur protein 4, mitochondrial	NDUFS2	NADH dehydrogenase [ubiquinone] iron-sulfur protein 2, mitochondrial
NDUFB6	NADH dehydrogenase [ubiquinone] 1 beta subcomplex subunit 6	NDUFS5	NADH dehydrogenase [ubiquinone] iron-sulfur protein 5	NDUFS3	NADH dehydrogenase [ubiquinone] iron-sulfur protein 3, mitochondrial
NDUFB7	NADH dehydrogenase [ubiquinone] 1 beta subcomplex subunit 7	NDUFS6	NADH dehydrogenase [ubiquinone] iron-sulfur protein 6, mitochondrial	NDUFS4	NADH dehydrogenase [ubiquinone] iron-sulfur protein 4, mitochondrial
NDUFB8	NADH dehydrogenase [ubiquinone] 1 beta subcomplex subunit 8, mitochondrial	NDUFS7	NADH dehydrogenase [ubiquinone] iron-sulfur protein 7, mitochondrial	NDUFS5	NADH dehydrogenase [ubiquinone] iron-sulfur protein 5
NDUFB9	NADH dehydrogenase [ubiquinone] 1 beta subcomplex subunit 9	NDUFV1	NADH dehydrogenase [ubiquinone] flavoprotein 1, mitochondrial	NDUFS6	NADH dehydrogenase [ubiquinone] iron-sulfur protein 6, mitochondrial
NDUFC2	NADH dehydrogenase [ubiquinone] 1 subunit C2	NDUFV2	NADH dehydrogenase [ubiquinone] flavoprotein 2, mitochondrial	NDUFS7	NADH dehydrogenase [ubiquinone] iron-sulfur protein 7, mitochondrial
NDUFS1	NADH-ubiquinone oxidoreductase 75 kDa subunit, mitochondrial	NIPSNAP2	Protein NipSnap homolog 2	NDUFS8	NADH dehydrogenase [ubiquinone] iron-sulfur protein 8, mitochondrial
NDUFS2	NADH dehydrogenase [ubiquinone] iron-sulfur protein 2, mitochondrial	NNT	NAD(P) transhydrogenase, mitochondrial	NDUFV1	NADH dehydrogenase [ubiquinone] flavoprotein 1, mitochondrial
NDUFS3	NADH dehydrogenase [ubiquinone] iron-sulfur protein 3, mitochondrial	OGDH	2-oxoglutarate dehydrogenase, mitochondrial	NDUFV2	NADH dehydrogenase [ubiquinone] flavoprotein 2, mitochondrial
NDUFS4	NADH dehydrogenase [ubiquinone] iron-sulfur protein 4, mitochondrial	PDHA1	Pyruvate dehydrogenase E1 component subunit alpha, somatic form, mitochondrial	NIPSNAP2	Protein NipSnap homolog 2
NDUFS5	NADH dehydrogenase [ubiquinone] iron-sulfur protein 5	PDHB	Pyruvate dehydrogenase E1 component subunit beta, mitochondrial	NNT	NAD(P) transhydrogenase, mitochondrial
NDUFS6	NADH dehydrogenase [ubiquinone] iron-sulfur protein 6, mitochondrial	PFKM	ATP-dependent 6-phosphofructokinase, muscle type	OGDH	2-oxoglutarate dehydrogenase, mitochondrial
NDUFS7	NADH dehydrogenase [ubiquinone] iron-sulfur protein 7, mitochondrial	PHKA1	Phosphorylase b kinase regulatory subunit alpha, skeletal muscle isoform	PDHA1	Pyruvate dehydrogenase E1 component subunit alpha, somatic form, mitochondrial
NDUFS8	NADH dehydrogenase [ubiquinone] iron-sulfur protein 8, mitochondrial	PHKG1	Phosphorylase b kinase gamma catalytic chain, skeletal muscle/heart isoform	PDHB	Pyruvate dehydrogenase E1 component subunit beta, mitochondrial
NDUFV1	NADH dehydrogenase [ubiquinone] flavoprotein 1, mitochondrial	PPP1CA	Serine/threonine-protein phosphatase PP1-alpha catalytic subunit	PFKM	ATP-dependent 6-phosphofructokinase, muscle type
NDUFV2	NADH dehydrogenase [ubiquinone] flavoprotein 2, mitochondrial	PPP1CB	Serine/threonine-protein phosphatase PP1-beta catalytic subunit	PHKA1	Phosphorylase b kinase regulatory subunit alpha, skeletal muscle isoform
NIPSNAP2	Protein NipSnap homolog 2	PPP1R3A	Protein phosphatase 1 regulatory subunit 3A	PHKB	Phosphorylase b kinase regulatory subunit beta
NNT	NAD(P) transhydrogenase, mitochondrial	PYGM	Glycogen phosphorylase, muscle form	PHKG1	Phosphorylase b kinase gamma catalytic chain, skeletal muscle/heart isoform
OGDH	2-oxoglutarate dehydrogenase, mitochondrial	SDHA	Succinate dehydrogenase [ubiquinone] flavoprotein subunit, mitochondrial	PPP1CB	Serine/threonine-protein phosphatase PP1-beta catalytic subunit
PDHA1	Pyruvate dehydrogenase E1 component subunit alpha, somatic form, mitochondrial	SDHB	Succinate dehydrogenase [ubiquinone] iron-sulfur subunit, mitochondrial	PYGM	Glycogen phosphorylase, muscle form
PDHB	Pyruvate dehydrogenase E1 component subunit beta, mitochondrial	SDHC	Succinate dehydrogenase cytochrome b560 subunit, mitochondrial	SDHA	Succinate dehydrogenase [ubiquinone] flavoprotein subunit, mitochondrial
PFKM	ATP-dependent 6-phosphofructokinase, muscle type	SLC25A12	Calcium-binding mitochondrial carrier protein Aralar1	SDHB	Succinate dehydrogenase [ubiquinone] iron-sulfur subunit, mitochondrial
PHKA1	Phosphorylase b kinase regulatory subunit alpha, skeletal muscle isoform	SNCA	Alpha-synuclein	SLC25A12	Calcium-binding mitochondrial carrier protein Aralar1
PHKB	Phosphorylase b kinase regulatory subunit beta	SOD2	Superoxide dismutase [Mn], mitochondrial	SNCA	Alpha-synuclein
PHKG1	Phosphorylase b kinase gamma catalytic chain, skeletal muscle/heart isoform	STBD1	Starch-binding domain-containing protein 1	SOD2	Superoxide dismutase [Mn], mitochondrial
PPP1CB	Serine/threonine-protein phosphatase PP1-beta catalytic subunit	SUCLA2	Succinate--CoA ligase [ADP-forming] subunit beta, mitochondrial	STBD1	Starch-binding domain-containing protein 1
PPP1R3A	Protein phosphatase 1 regulatory subunit 3A	SUCLG1	Succinate--CoA ligase [ADP/GDP-forming] subunit alpha, mitochondrial	SUCLA2	Succinate--CoA ligase [ADP-forming] subunit beta, mitochondrial
PYGM	Glycogen phosphorylase, muscle form	UGP2	UTP--glucose-1-phosphate uridylyltransferase	SUCLG1	Succinate--CoA ligase [ADP/GDP-forming] subunit alpha, mitochondrial
SDHA	Succinate dehydrogenase [ubiquinone] flavoprotein subunit, mitochondrial	UQCRB	Cytochrome b-c1 complex subunit 7	UGP2	UTP--glucose-1-phosphate uridylyltransferase
SDHB	Succinate dehydrogenase [ubiquinone] iron-sulfur subunit, mitochondrial	UQCRC1	Cytochrome b-c1 complex subunit 1, mitochondrial	UQCRB	Cytochrome b-c1 complex subunit 7
SLC25A12	Calcium-binding mitochondrial carrier protein Aralar1	UQCRC2	Cytochrome b-c1 complex subunit 2, mitochondrial	UQCRC1	Cytochrome b-c1 complex subunit 1, mitochondrial
SLC37A4	Glucose-6-phosphate exchanger SLC37A4	UQCRFS1	Cytochrome b-c1 complex subunit Rieske, mitochondrial	UQCRC2	Cytochrome b-c1 complex subunit 2, mitochondrial
SOD2	Superoxide dismutase [Mn], mitochondrial	UQCRH	Cytochrome b-c1 complex subunit 6, mitochondrial	UQCRFS1	Cytochrome b-c1 complex subunit Rieske, mitochondrial
STBD1	Starch-binding domain-containing protein 1	UQCRQ	Cytochrome b-c1 complex subunit 8	UQCRH	Cytochrome b-c1 complex subunit 6, mitochondrial
SUCLA2	Succinate--CoA ligase [ADP-forming] subunit beta, mitochondrial			UQCRQ	Cytochrome b-c1 complex subunit 8
SUCLG1	Succinate--CoA ligase [ADP/GDP-forming] subunit alpha, mitochondrial
UGP2	UTP--glucose-1-phosphate uridylyltransferase
UQCRB	Cytochrome b-c1 complex subunit 7
UQCRC1	Cytochrome b-c1 complex subunit 1, mitochondrial
UQCRC2	Cytochrome b-c1 complex subunit 2, mitochondrial
UQCRFS1	Cytochrome b-c1 complex subunit Rieske, mitochondrial
UQCRH	Cytochrome b-c1 complex subunit 6, mitochondrial
UQCRQ	Cytochrome b-c1 complex subunit 8

## Sheet: ST-4B
Biological Process - Generation of precursor metabolites and energy
CONTROL		DMD		BMD
115 PROTEINS		105 PROTEINS		108 PROTEINS
ACADM	Medium-chain specific acyl-CoA dehydrogenase, mitochondrial	ACADM	Medium-chain specific acyl-CoA dehydrogenase, mitochondrial	ACADM	Medium-chain specific acyl-CoA dehydrogenase, mitochondrial
ACADVL	Very long-chain specific acyl-CoA dehydrogenase, mitochondrial	ACADVL	Very long-chain specific acyl-CoA dehydrogenase, mitochondrial	ACADVL	Very long-chain specific acyl-CoA dehydrogenase, mitochondrial
ACAT1	Acetyl-CoA acetyltransferase, mitochondrial	ACAT1	Acetyl-CoA acetyltransferase, mitochondrial	ACAT1	Acetyl-CoA acetyltransferase, mitochondrial
ACO2	Aconitate hydratase, mitochondrial	ACO2	Aconitate hydratase, mitochondrial	ACO2	Aconitate hydratase, mitochondrial
ADH1B	All-trans-retinol dehydrogenase [NAD(+)] ADH1B	ADH1B	All-trans-retinol dehydrogenase [NAD(+)] ADH1B	ADH1B	All-trans-retinol dehydrogenase [NAD(+)] ADH1B
AGL	Amylo-alpha-1,6-glucosidase	AGL	Amylo-alpha-1,6-glucosidase	AGL	Amylo-alpha-1,6-glucosidase
AKR1B1	Aldo-keto reductase family 1 member B1	AKR1B1	Aldo-keto reductase family 1 member B1	ALDH2	Aldehyde dehydrogenase, mitochondrial
ALDH2	Aldehyde dehydrogenase, mitochondrial	ALDH2	Aldehyde dehydrogenase, mitochondrial	ALDOA	Fructose-bisphosphate aldolase A
ALDOA	Fructose-bisphosphate aldolase A	ALDOA	Fructose-bisphosphate aldolase A	ATP5F1A	ATP synthase subunit alpha, mitochondrial
ATP5F1A	ATP synthase subunit alpha, mitochondrial	ATP5F1A	ATP synthase subunit alpha, mitochondrial	ATP5F1B	ATP synthase subunit beta, mitochondrial
ATP5F1B	ATP synthase subunit beta, mitochondrial	ATP5F1B	ATP synthase subunit beta, mitochondrial	ATP5ME	ATP synthase subunit e, mitochondrial, N-terminally processed
ATP5ME	ATP synthase subunit e, mitochondrial, N-terminally processed	ATP5ME	ATP synthase subunit e, mitochondrial, N-terminally processed	ATP5MF	ATP synthase subunit f, mitochondrial
ATP5MF	ATP synthase subunit f, mitochondrial	ATP5MF	ATP synthase subunit f, mitochondrial	ATP5PB	ATP synthase F(0) complex subunit B1, mitochondrial
ATP5PB	ATP synthase F(0) complex subunit B1, mitochondrial	ATP5PB	ATP synthase F(0) complex subunit B1, mitochondrial	ATP5PD	ATP synthase subunit d, mitochondrial
ATP5PD	ATP synthase subunit d, mitochondrial	ATP5PD	ATP synthase subunit d, mitochondrial	ATP5PF	ATP synthase-coupling factor 6, mitochondrial
ATP5PF	ATP synthase-coupling factor 6, mitochondrial	ATP5PO	ATP synthase subunit O, mitochondrial	ATP5PO	ATP synthase subunit O, mitochondrial
ATP5PO	ATP synthase subunit O, mitochondrial	COQ10A	Coenzyme Q-binding protein COQ10 homolog A, mitochondrial	COQ9	Ubiquinone biosynthesis protein COQ9, mitochondrial
COQ9	Ubiquinone biosynthesis protein COQ9, mitochondrial	COQ9	Ubiquinone biosynthesis protein COQ9, mitochondrial	COX4I1	Cytochrome c oxidase subunit 4 isoform 1, mitochondrial
COX4I1	Cytochrome c oxidase subunit 4 isoform 1, mitochondrial	COX4I1	Cytochrome c oxidase subunit 4 isoform 1, mitochondrial	COX5A	Cytochrome c oxidase subunit 5A, mitochondrial
COX5A	Cytochrome c oxidase subunit 5A, mitochondrial	COX5A	Cytochrome c oxidase subunit 5A, mitochondrial	COX5B	Cytochrome c oxidase subunit 5B, mitochondrial
COX5B	Cytochrome c oxidase subunit 5B, mitochondrial	COX5B	Cytochrome c oxidase subunit 5B, mitochondrial	COX6B1	Cytochrome c oxidase subunit 6B1
COX6B1	Cytochrome c oxidase subunit 6B1	COX6B1	Cytochrome c oxidase subunit 6B1	COX7C	Cytochrome c oxidase subunit 7C, mitochondrial
COX6C	Cytochrome c oxidase subunit 6C	COX7C	Cytochrome c oxidase subunit 7C, mitochondrial	CS	Citrate synthase, mitochondrial
COX7A1	Cytochrome c oxidase subunit 7A1, mitochondrial	CS	Citrate synthase, mitochondrial	CYC1	Cytochrome c1, heme protein, mitochondrial
COX7C	Cytochrome c oxidase subunit 7C, mitochondrial	CYB5A	Cytochrome b5	DLD	Dihydrolipoyl dehydrogenase, mitochondrial
CS	Citrate synthase, mitochondrial	CYC1	Cytochrome c1, heme protein, mitochondrial	DLST	2-oxoglutarate dehydrogenase E2 component
CYB5A	Cytochrome b5	CYCS	Cytochrome c	ENO1	Alpha-enolase
CYC1	Cytochrome c1, heme protein, mitochondrial	DLD	Dihydrolipoyl dehydrogenase, mitochondrial	ENO3	Beta-enolase
DLD	Dihydrolipoyl dehydrogenase, mitochondrial	DLST	2-oxoglutarate dehydrogenase E2 component	ETFB	Electron transfer flavoprotein subunit beta
DLST	2-oxoglutarate dehydrogenase E2 component	ENO1	Alpha-enolase	FH	Fumarate hydratase, mitochondrial
ENO1	Alpha-enolase	ENO3	Beta-enolase	GAPDH	Glyceraldehyde-3-phosphate dehydrogenase
ENO3	Beta-enolase	EPM2A	Laforin	GBE1	1,4-alpha-glucan-branching enzyme
EPM2A	Laforin	ETFB	Electron transfer flavoprotein subunit beta	GPD1	Glycerol-3-phosphate dehydrogenase 1
ETFB	Electron transfer flavoprotein subunit beta	GAPDH	Glyceraldehyde-3-phosphate dehydrogenase	GPD2	Glycerol-3-phosphate dehydrogenase, mitochondrial
FH	Fumarate hydratase, mitochondrial	GBE1	1,4-alpha-glucan-branching enzyme	GPI	Glucose-6-phosphate isomerase
GAPDH	Glyceraldehyde-3-phosphate dehydrogenase	GPD1	Glycerol-3-phosphate dehydrogenase 1	GYG1	Glycogenin-1
GBE1	1,4-alpha-glucan-branching enzyme	GPD2	Glycerol-3-phosphate dehydrogenase, mitochondrial	GYS1	Glycogen [starch] synthase, muscle
GPD1	Glycerol-3-phosphate dehydrogenase 1	GPI	Glucose-6-phosphate isomerase	HK1	Hexokinase-1
GPD2	Glycerol-3-phosphate dehydrogenase, mitochondrial	GYG1	Glycogenin-1	IDH2	Isocitrate dehydrogenase [NADP], mitochondrial
GPI	Glucose-6-phosphate isomerase	GYS1	Glycogen [starch] synthase, muscle	IDH3A	Isocitrate dehydrogenase [NAD] subunit alpha, mitochondrial
GYG1	Glycogenin-1	HK1	Hexokinase-1	IDH3B	Isocitrate dehydrogenase [NAD] subunit beta, mitochondrial
GYS1	Glycogen [starch] synthase, muscle	IDH2	Isocitrate dehydrogenase [NADP], mitochondrial	LDHA	Lactate dehydrogenase A
HK1	Hexokinase-1	IDH3A	Isocitrate dehydrogenase [NAD] subunit alpha, mitochondrial	MAOB	Amine oxidase [flavin-containing] B
IDH2	Isocitrate dehydrogenase [NADP], mitochondrial	LDHA	Lactate dehydrogenase A	MDH2	Malate dehydrogenase, mitochondrial
IDH3A	Isocitrate dehydrogenase [NAD] subunit alpha, mitochondrial	LYRM7	Complex III assembly factor LYRM7	ME2	NAD-dependent malic enzyme, mitochondrial
IDH3B	Isocitrate dehydrogenase [NAD] subunit beta, mitochondrial	MAOB	Amine oxidase [flavin-containing] B	MRPS36	Mitochondrial ribosomal protein S36.
LDHA	Lactate dehydrogenase A	MDH2	Malate dehydrogenase, mitochondrial	MT-ATP6	ATP synthase subunit a
MAOB	Amine oxidase [flavin-containing] B	MT-CO2	Cytochrome c oxidase subunit 2	MT-CO2	Cytochrome c oxidase subunit 2
MDH2	Malate dehydrogenase, mitochondrial	NDUFA13	NADH dehydrogenase [ubiquinone] 1 alpha subcomplex subunit 13	NDUFA11	NADH dehydrogenase [ubiquinone] 1 alpha subcomplex subunit 11
MT-CO2	Cytochrome c oxidase subunit 2	NDUFA4	Cytochrome c oxidase subunit NDUFA4	NDUFA12	NADH dehydrogenase [ubiquinone] 1 alpha subcomplex subunit 12
MT-ND1	NADH-ubiquinone oxidoreductase chain 1	NDUFA5	NADH dehydrogenase [ubiquinone] 1 alpha subcomplex subunit 5	NDUFA13	NADH dehydrogenase [ubiquinone] 1 alpha subcomplex subunit 13
MT-ND5	NADH-ubiquinone oxidoreductase chain 5	NDUFA7	NADH dehydrogenase [ubiquinone] 1 alpha subcomplex subunit 7	NDUFA2	NADH dehydrogenase [ubiquinone] 1 alpha subcomplex subunit 2
NDUFA11	NADH dehydrogenase [ubiquinone] 1 alpha subcomplex subunit 11	NDUFA8	NADH dehydrogenase [ubiquinone] 1 alpha subcomplex subunit 8	NDUFA4	Cytochrome c oxidase subunit NDUFA4
NDUFA12	NADH dehydrogenase [ubiquinone] 1 alpha subcomplex subunit 12	NDUFA9	NADH dehydrogenase [ubiquinone] 1 alpha subcomplex subunit 9, mitochondrial	NDUFA5	NADH dehydrogenase [ubiquinone] 1 alpha subcomplex subunit 5
NDUFA13	NADH dehydrogenase [ubiquinone] 1 alpha subcomplex subunit 13	NDUFB10	NADH dehydrogenase [ubiquinone] 1 beta subcomplex subunit 10	NDUFA8	NADH dehydrogenase [ubiquinone] 1 alpha subcomplex subunit 8
NDUFA2	NADH dehydrogenase [ubiquinone] 1 alpha subcomplex subunit 2	NDUFB2	NADH dehydrogenase [ubiquinone] 1 beta subcomplex subunit 2, mitochondrial	NDUFA9	NADH dehydrogenase [ubiquinone] 1 alpha subcomplex subunit 9, mitochondrial
NDUFA4	Cytochrome c oxidase subunit NDUFA4	NDUFB3	NADH dehydrogenase [ubiquinone] 1 beta subcomplex subunit 3	NDUFB10	NADH dehydrogenase [ubiquinone] 1 beta subcomplex subunit 10
NDUFA5	NADH dehydrogenase [ubiquinone] 1 alpha subcomplex subunit 5	NDUFB4	NADH dehydrogenase [ubiquinone] 1 beta subcomplex subunit 4	NDUFB2	NADH dehydrogenase [ubiquinone] 1 beta subcomplex subunit 2, mitochondrial
NDUFA7	NADH dehydrogenase [ubiquinone] 1 alpha subcomplex subunit 7	NDUFB5	NADH dehydrogenase [ubiquinone] 1 beta subcomplex subunit 5, mitochondrial	NDUFB3	NADH dehydrogenase [ubiquinone] 1 beta subcomplex subunit 3
NDUFA8	NADH dehydrogenase [ubiquinone] 1 alpha subcomplex subunit 8	NDUFB7	NADH dehydrogenase [ubiquinone] 1 beta subcomplex subunit 7	NDUFB4	NADH dehydrogenase [ubiquinone] 1 beta subcomplex subunit 4
NDUFA9	NADH dehydrogenase [ubiquinone] 1 alpha subcomplex subunit 9, mitochondrial	NDUFB8	NADH dehydrogenase [ubiquinone] 1 beta subcomplex subunit 8, mitochondrial	NDUFB5	NADH dehydrogenase [ubiquinone] 1 beta subcomplex subunit 5, mitochondrial
NDUFB10	NADH dehydrogenase [ubiquinone] 1 beta subcomplex subunit 10	NDUFB9	NADH dehydrogenase [ubiquinone] 1 beta subcomplex subunit 9	NDUFB6	NADH dehydrogenase [ubiquinone] 1 beta subcomplex subunit 6
NDUFB11	NADH dehydrogenase [ubiquinone] 1 beta subcomplex subunit 11, mitochondrial	NDUFC2	NADH dehydrogenase [ubiquinone] 1 subunit C2	NDUFB7	NADH dehydrogenase [ubiquinone] 1 beta subcomplex subunit 7
NDUFB2	NADH dehydrogenase [ubiquinone] 1 beta subcomplex subunit 2, mitochondrial	NDUFS1	NADH-ubiquinone oxidoreductase 75 kDa subunit, mitochondrial	NDUFB9	NADH dehydrogenase [ubiquinone] 1 beta subcomplex subunit 9
NDUFB3	NADH dehydrogenase [ubiquinone] 1 beta subcomplex subunit 3	NDUFS2	NADH dehydrogenase [ubiquinone] iron-sulfur protein 2, mitochondrial	NDUFS1	NADH-ubiquinone oxidoreductase 75 kDa subunit, mitochondrial
NDUFB4	NADH dehydrogenase [ubiquinone] 1 beta subcomplex subunit 4	NDUFS3	NADH dehydrogenase [ubiquinone] iron-sulfur protein 3, mitochondrial	NDUFS2	NADH dehydrogenase [ubiquinone] iron-sulfur protein 2, mitochondrial
NDUFB5	NADH dehydrogenase [ubiquinone] 1 beta subcomplex subunit 5, mitochondrial	NDUFS4	NADH dehydrogenase [ubiquinone] iron-sulfur protein 4, mitochondrial	NDUFS3	NADH dehydrogenase [ubiquinone] iron-sulfur protein 3, mitochondrial
NDUFB6	NADH dehydrogenase [ubiquinone] 1 beta subcomplex subunit 6	NDUFS5	NADH dehydrogenase [ubiquinone] iron-sulfur protein 5	NDUFS4	NADH dehydrogenase [ubiquinone] iron-sulfur protein 4, mitochondrial
NDUFB7	NADH dehydrogenase [ubiquinone] 1 beta subcomplex subunit 7	NDUFS6	NADH dehydrogenase [ubiquinone] iron-sulfur protein 6, mitochondrial	NDUFS5	NADH dehydrogenase [ubiquinone] iron-sulfur protein 5
NDUFB8	NADH dehydrogenase [ubiquinone] 1 beta subcomplex subunit 8, mitochondrial	NDUFS7	NADH dehydrogenase [ubiquinone] iron-sulfur protein 7, mitochondrial	NDUFS6	NADH dehydrogenase [ubiquinone] iron-sulfur protein 6, mitochondrial
NDUFB9	NADH dehydrogenase [ubiquinone] 1 beta subcomplex subunit 9	NDUFV1	NADH dehydrogenase [ubiquinone] flavoprotein 1, mitochondrial	NDUFS7	NADH dehydrogenase [ubiquinone] iron-sulfur protein 7, mitochondrial
NDUFC2	NADH dehydrogenase [ubiquinone] 1 subunit C2	NDUFV2	NADH dehydrogenase [ubiquinone] flavoprotein 2, mitochondrial	NDUFS8	NADH dehydrogenase [ubiquinone] iron-sulfur protein 8, mitochondrial
NDUFS1	NADH-ubiquinone oxidoreductase 75 kDa subunit, mitochondrial	NIPSNAP2	Protein NipSnap homolog 2	NDUFV1	NADH dehydrogenase [ubiquinone] flavoprotein 1, mitochondrial
NDUFS2	NADH dehydrogenase [ubiquinone] iron-sulfur protein 2, mitochondrial	NNT	NAD(P) transhydrogenase, mitochondrial	NDUFV2	NADH dehydrogenase [ubiquinone] flavoprotein 2, mitochondrial
NDUFS3	NADH dehydrogenase [ubiquinone] iron-sulfur protein 3, mitochondrial	OGDH	2-oxoglutarate dehydrogenase, mitochondrial	NIPSNAP2	Protein NipSnap homolog 2
NDUFS4	NADH dehydrogenase [ubiquinone] iron-sulfur protein 4, mitochondrial	PDHA1	Pyruvate dehydrogenase E1 component subunit alpha, somatic form, mitochondrial	NNT	NAD(P) transhydrogenase, mitochondrial
NDUFS5	NADH dehydrogenase [ubiquinone] iron-sulfur protein 5	PDHB	Pyruvate dehydrogenase E1 component subunit beta, mitochondrial	OGDH	2-oxoglutarate dehydrogenase, mitochondrial
NDUFS6	NADH dehydrogenase [ubiquinone] iron-sulfur protein 6, mitochondrial	PFKM	ATP-dependent 6-phosphofructokinase, muscle type	PDHA1	Pyruvate dehydrogenase E1 component subunit alpha, somatic form, mitochondrial
NDUFS7	NADH dehydrogenase [ubiquinone] iron-sulfur protein 7, mitochondrial	PGAM2	Phosphoglycerate mutase 2	PDHB	Pyruvate dehydrogenase E1 component subunit beta, mitochondrial
NDUFS8	NADH dehydrogenase [ubiquinone] iron-sulfur protein 8, mitochondrial	PGK1	Phosphoglycerate kinase 1	PFKL	ATP-dependent 6-phosphofructokinase, liver type
NDUFV1	NADH dehydrogenase [ubiquinone] flavoprotein 1, mitochondrial	PGM1	Phosphoglucomutase-1	PFKM	ATP-dependent 6-phosphofructokinase, muscle type
NDUFV2	NADH dehydrogenase [ubiquinone] flavoprotein 2, mitochondrial	PHKA1	Phosphorylase b kinase regulatory subunit alpha, skeletal muscle isoform	PGAM2	Phosphoglycerate mutase 2
NIPSNAP2	Protein NipSnap homolog 2	PHKG1	Phosphorylase b kinase gamma catalytic chain, skeletal muscle/heart isoform	PGD	6-phosphogluconate dehydrogenase, decarboxylating
NNT	NAD(P) transhydrogenase, mitochondrial	PPP1CA	Serine/threonine-protein phosphatase PP1-alpha catalytic subunit	PGK1	Phosphoglycerate kinase 1
OGDH	2-oxoglutarate dehydrogenase, mitochondrial	PPP1CB	Serine/threonine-protein phosphatase PP1-beta catalytic subunit	PGM1	Phosphoglucomutase-1
PDHA1	Pyruvate dehydrogenase E1 component subunit alpha, somatic form, mitochondrial	PPP1R3A	Protein phosphatase 1 regulatory subunit 3A	PHKA1	Phosphorylase b kinase regulatory subunit alpha, skeletal muscle isoform
PDHB	Pyruvate dehydrogenase E1 component subunit beta, mitochondrial	PYGM	Glycogen phosphorylase, muscle form	PHKB	Phosphorylase b kinase regulatory subunit beta
PFKM	ATP-dependent 6-phosphofructokinase, muscle type	SDHA	Succinate dehydrogenase [ubiquinone] flavoprotein subunit, mitochondrial	PHKG1	Phosphorylase b kinase gamma catalytic chain, skeletal muscle/heart isoform
PGAM2	Phosphoglycerate mutase 2	SDHB	Succinate dehydrogenase [ubiquinone] iron-sulfur subunit, mitochondrial	PPP1CB	Serine/threonine-protein phosphatase PP1-beta catalytic subunit
PGK1	Phosphoglycerate kinase 1	SDHC	Succinate dehydrogenase cytochrome b560 subunit, mitochondrial	PYGM	Glycogen phosphorylase, muscle form
PGM1	Phosphoglucomutase-1	SLC25A12	Calcium-binding mitochondrial carrier protein Aralar1	QDPR	Dihydropteridine reductase
PHKA1	Phosphorylase b kinase regulatory subunit alpha, skeletal muscle isoform	SLC25A4	ADP/ATP translocase 1	SDHA	Succinate dehydrogenase [ubiquinone] flavoprotein subunit, mitochondrial
PHKB	Phosphorylase b kinase regulatory subunit beta	SNCA	Alpha-synuclein	SDHB	Succinate dehydrogenase [ubiquinone] iron-sulfur subunit, mitochondrial
PHKG1	Phosphorylase b kinase gamma catalytic chain, skeletal muscle/heart isoform	SOD2	Superoxide dismutase [Mn], mitochondrial	SLC25A12	Calcium-binding mitochondrial carrier protein Aralar1
PPP1CB	Serine/threonine-protein phosphatase PP1-beta catalytic subunit	STBD1	Starch-binding domain-containing protein 1	SLC25A4	ADP/ATP translocase 1
PPP1R3A	Protein phosphatase 1 regulatory subunit 3A	SUCLA2	Succinate--CoA ligase [ADP-forming] subunit beta, mitochondrial	SNCA	Alpha-synuclein
PYGM	Glycogen phosphorylase, muscle form	SUCLG1	Succinate--CoA ligase [ADP/GDP-forming] subunit alpha, mitochondrial	SOD2	Superoxide dismutase [Mn], mitochondrial
QDPR	Dihydropteridine reductase	TPI1	Triosephosphate isomerase	STBD1	Starch-binding domain-containing protein 1
SDHA	Succinate dehydrogenase [ubiquinone] flavoprotein subunit, mitochondrial	UGP2	UTP--glucose-1-phosphate uridylyltransferase	SUCLA2	Succinate--CoA ligase [ADP-forming] subunit beta, mitochondrial
SDHB	Succinate dehydrogenase [ubiquinone] iron-sulfur subunit, mitochondrial	UQCRB	Cytochrome b-c1 complex subunit 7	SUCLG1	Succinate--CoA ligase [ADP/GDP-forming] subunit alpha, mitochondrial
SLC25A12	Calcium-binding mitochondrial carrier protein Aralar1	UQCRC1	Cytochrome b-c1 complex subunit 1, mitochondrial	TPI1	Triosephosphate isomerase
SLC25A4	ADP/ATP translocase 1	UQCRC2	Cytochrome b-c1 complex subunit 2, mitochondrial	UGP2	UTP--glucose-1-phosphate uridylyltransferase
SLC37A4	Glucose-6-phosphate exchanger SLC37A4	UQCRFS1	Cytochrome b-c1 complex subunit Rieske, mitochondrial	UQCRB	Cytochrome b-c1 complex subunit 7
SOD2	Superoxide dismutase [Mn], mitochondrial	UQCRH	Cytochrome b-c1 complex subunit 6, mitochondrial	UQCRC1	Cytochrome b-c1 complex subunit 1, mitochondrial
STBD1	Starch-binding domain-containing protein 1	UQCRQ	Cytochrome b-c1 complex subunit 8	UQCRC2	Cytochrome b-c1 complex subunit 2, mitochondrial
SUCLA2	Succinate--CoA ligase [ADP-forming] subunit beta, mitochondrial			UQCRFS1	Cytochrome b-c1 complex subunit Rieske, mitochondrial
SUCLG1	Succinate--CoA ligase [ADP/GDP-forming] subunit alpha, mitochondrial			UQCRH	Cytochrome b-c1 complex subunit 6, mitochondrial
TPI1	Triosephosphate isomerase			UQCRQ	Cytochrome b-c1 complex subunit 8
UGP2	UTP--glucose-1-phosphate uridylyltransferase
UQCRB	Cytochrome b-c1 complex subunit 7
UQCRC1	Cytochrome b-c1 complex subunit 1, mitochondrial
UQCRC2	Cytochrome b-c1 complex subunit 2, mitochondrial
UQCRFS1	Cytochrome b-c1 complex subunit Rieske, mitochondrial
UQCRH	Cytochrome b-c1 complex subunit 6, mitochondrial
UQCRQ	Cytochrome b-c1 complex subunit 8

## Sheet: ST-4C
Biological Process - Cellular respiration
CONTROL		DMD		BMD
79 PROTEINS		71 PROTEINS		74 PROTEINS
ACO2	Aconitate hydratase, mitochondrial	ACO2	Aconitate hydratase, mitochondrial	ACO2	Aconitate hydratase, mitochondrial
ATP5F1A	ATP synthase subunit alpha, mitochondrial	ATP5F1A	ATP synthase subunit alpha, mitochondrial	ATP5F1A	ATP synthase subunit alpha, mitochondrial
ATP5F1B	ATP synthase subunit beta, mitochondrial	ATP5F1B	ATP synthase subunit beta, mitochondrial	ATP5F1B	ATP synthase subunit beta, mitochondrial
ATP5ME	ATP synthase subunit e, mitochondrial, N-terminally processed	ATP5ME	ATP synthase subunit e, mitochondrial, N-terminally processed	ATP5ME	ATP synthase subunit e, mitochondrial, N-terminally processed
ATP5MF	ATP synthase subunit f, mitochondrial	ATP5MF	ATP synthase subunit f, mitochondrial	ATP5MF	ATP synthase subunit f, mitochondrial
ATP5PB	ATP synthase F(0) complex subunit B1, mitochondrial	ATP5PB	ATP synthase F(0) complex subunit B1, mitochondrial	ATP5PB	ATP synthase F(0) complex subunit B1, mitochondrial
ATP5PD	ATP synthase subunit d, mitochondrial	ATP5PD	ATP synthase subunit d, mitochondrial	ATP5PD	ATP synthase subunit d, mitochondrial
ATP5PF	ATP synthase-coupling factor 6, mitochondrial	ATP5PO	ATP synthase subunit O, mitochondrial	ATP5PF	ATP synthase-coupling factor 6, mitochondrial
ATP5PO	ATP synthase subunit O, mitochondrial	COQ10A	Coenzyme Q-binding protein COQ10 homolog A, mitochondrial	ATP5PO	ATP synthase subunit O, mitochondrial
COQ9	Ubiquinone biosynthesis protein COQ9, mitochondrial	COQ9	Ubiquinone biosynthesis protein COQ9, mitochondrial	COQ9	Ubiquinone biosynthesis protein COQ9, mitochondrial
COX4I1	Cytochrome c oxidase subunit 4 isoform 1, mitochondrial	COX4I1	Cytochrome c oxidase subunit 4 isoform 1, mitochondrial	COX4I1	Cytochrome c oxidase subunit 4 isoform 1, mitochondrial
COX5A	Cytochrome c oxidase subunit 5A, mitochondrial	COX5A	Cytochrome c oxidase subunit 5A, mitochondrial	COX5A	Cytochrome c oxidase subunit 5A, mitochondrial
COX5B	Cytochrome c oxidase subunit 5B, mitochondrial	COX5B	Cytochrome c oxidase subunit 5B, mitochondrial	COX5B	Cytochrome c oxidase subunit 5B, mitochondrial
COX6B1	Cytochrome c oxidase subunit 6B1	COX6B1	Cytochrome c oxidase subunit 6B1	COX6B1	Cytochrome c oxidase subunit 6B1
COX6C	Cytochrome c oxidase subunit 6C	COX7C	Cytochrome c oxidase subunit 7C, mitochondrial	COX7C	Cytochrome c oxidase subunit 7C, mitochondrial
COX7A1	Cytochrome c oxidase subunit 7A1, mitochondrial	CS	Citrate synthase, mitochondrial	CS	Citrate synthase, mitochondrial
COX7C	Cytochrome c oxidase subunit 7C, mitochondrial	CYC1	Cytochrome c1, heme protein, mitochondrial	CYC1	Cytochrome c1, heme protein, mitochondrial
CS	Citrate synthase, mitochondrial	CYCS	Cytochrome c	DLD	Dihydrolipoyl dehydrogenase, mitochondrial
CYC1	Cytochrome c1, heme protein, mitochondrial	DLD	Dihydrolipoyl dehydrogenase, mitochondrial	DLST	2-oxoglutarate dehydrogenase E2 component
DLD	Dihydrolipoyl dehydrogenase, mitochondrial	DLST	2-oxoglutarate dehydrogenase E2 component	ETFB	Electron transfer flavoprotein subunit beta
DLST	2-oxoglutarate dehydrogenase E2 component	ETFB	Electron transfer flavoprotein subunit beta	FH	Fumarate hydratase, mitochondrial
ETFB	Electron transfer flavoprotein subunit beta	GPD1	Glycerol-3-phosphate dehydrogenase 1	GPD1	Glycerol-3-phosphate dehydrogenase 1
FH	Fumarate hydratase, mitochondrial	GPD2	Glycerol-3-phosphate dehydrogenase, mitochondrial	GPD2	Glycerol-3-phosphate dehydrogenase, mitochondrial
GPD1	Glycerol-3-phosphate dehydrogenase 1	IDH2	Isocitrate dehydrogenase [NADP], mitochondrial	IDH2	Isocitrate dehydrogenase [NADP], mitochondrial
GPD2	Glycerol-3-phosphate dehydrogenase, mitochondrial	IDH3A	Isocitrate dehydrogenase [NAD] subunit alpha, mitochondrial	IDH3A	Isocitrate dehydrogenase [NAD] subunit alpha, mitochondrial
IDH2	Isocitrate dehydrogenase [NADP], mitochondrial	LYRM7	Complex III assembly factor LYRM7	IDH3B	Isocitrate dehydrogenase [NAD] subunit beta, mitochondrial
IDH3A	Isocitrate dehydrogenase [NAD] subunit alpha, mitochondrial	MDH2	Malate dehydrogenase, mitochondrial	MDH2	Malate dehydrogenase, mitochondrial
IDH3B	Isocitrate dehydrogenase [NAD] subunit beta, mitochondrial	MT-CO2	Cytochrome c oxidase subunit 2	MRPS36	Mitochondrial ribosomal protein S36.
MDH2	Malate dehydrogenase, mitochondrial	NDUFA13	NADH dehydrogenase [ubiquinone] 1 alpha subcomplex subunit 13	MT-ATP6	ATP synthase subunit a
MT-CO2	Cytochrome c oxidase subunit 2	NDUFA4	Cytochrome c oxidase subunit NDUFA4	MT-CO2	Cytochrome c oxidase subunit 2
MT-ND1	NADH-ubiquinone oxidoreductase chain 1	NDUFA5	NADH dehydrogenase [ubiquinone] 1 alpha subcomplex subunit 5	NDUFA11	NADH dehydrogenase [ubiquinone] 1 alpha subcomplex subunit 11
MT-ND5	NADH-ubiquinone oxidoreductase chain 5	NDUFA7	NADH dehydrogenase [ubiquinone] 1 alpha subcomplex subunit 7	NDUFA12	NADH dehydrogenase [ubiquinone] 1 alpha subcomplex subunit 12
NDUFA11	NADH dehydrogenase [ubiquinone] 1 alpha subcomplex subunit 11	NDUFA8	NADH dehydrogenase [ubiquinone] 1 alpha subcomplex subunit 8	NDUFA13	NADH dehydrogenase [ubiquinone] 1 alpha subcomplex subunit 13
NDUFA12	NADH dehydrogenase [ubiquinone] 1 alpha subcomplex subunit 12	NDUFA9	NADH dehydrogenase [ubiquinone] 1 alpha subcomplex subunit 9, mitochondrial	NDUFA2	NADH dehydrogenase [ubiquinone] 1 alpha subcomplex subunit 2
NDUFA13	NADH dehydrogenase [ubiquinone] 1 alpha subcomplex subunit 13	NDUFB10	NADH dehydrogenase [ubiquinone] 1 beta subcomplex subunit 10	NDUFA4	Cytochrome c oxidase subunit NDUFA4
NDUFA2	NADH dehydrogenase [ubiquinone] 1 alpha subcomplex subunit 2	NDUFB2	NADH dehydrogenase [ubiquinone] 1 beta subcomplex subunit 2, mitochondrial	NDUFA5	NADH dehydrogenase [ubiquinone] 1 alpha subcomplex subunit 5
NDUFA4	Cytochrome c oxidase subunit NDUFA4	NDUFB3	NADH dehydrogenase [ubiquinone] 1 beta subcomplex subunit 3	NDUFA8	NADH dehydrogenase [ubiquinone] 1 alpha subcomplex subunit 8
NDUFA5	NADH dehydrogenase [ubiquinone] 1 alpha subcomplex subunit 5	NDUFB4	NADH dehydrogenase [ubiquinone] 1 beta subcomplex subunit 4	NDUFA9	NADH dehydrogenase [ubiquinone] 1 alpha subcomplex subunit 9, mitochondrial
NDUFA7	NADH dehydrogenase [ubiquinone] 1 alpha subcomplex subunit 7	NDUFB5	NADH dehydrogenase [ubiquinone] 1 beta subcomplex subunit 5, mitochondrial	NDUFB10	NADH dehydrogenase [ubiquinone] 1 beta subcomplex subunit 10
NDUFA8	NADH dehydrogenase [ubiquinone] 1 alpha subcomplex subunit 8	NDUFB7	NADH dehydrogenase [ubiquinone] 1 beta subcomplex subunit 7	NDUFB2	NADH dehydrogenase [ubiquinone] 1 beta subcomplex subunit 2, mitochondrial
NDUFA9	NADH dehydrogenase [ubiquinone] 1 alpha subcomplex subunit 9, mitochondrial	NDUFB8	NADH dehydrogenase [ubiquinone] 1 beta subcomplex subunit 8, mitochondrial	NDUFB3	NADH dehydrogenase [ubiquinone] 1 beta subcomplex subunit 3
NDUFB10	NADH dehydrogenase [ubiquinone] 1 beta subcomplex subunit 10	NDUFB9	NADH dehydrogenase [ubiquinone] 1 beta subcomplex subunit 9	NDUFB4	NADH dehydrogenase [ubiquinone] 1 beta subcomplex subunit 4
NDUFB11	NADH dehydrogenase [ubiquinone] 1 beta subcomplex subunit 11, mitochondrial	NDUFC2	NADH dehydrogenase [ubiquinone] 1 subunit C2	NDUFB5	NADH dehydrogenase [ubiquinone] 1 beta subcomplex subunit 5, mitochondrial
NDUFB2	NADH dehydrogenase [ubiquinone] 1 beta subcomplex subunit 2, mitochondrial	NDUFS1	NADH-ubiquinone oxidoreductase 75 kDa subunit, mitochondrial	NDUFB6	NADH dehydrogenase [ubiquinone] 1 beta subcomplex subunit 6
NDUFB3	NADH dehydrogenase [ubiquinone] 1 beta subcomplex subunit 3	NDUFS2	NADH dehydrogenase [ubiquinone] iron-sulfur protein 2, mitochondrial	NDUFB7	NADH dehydrogenase [ubiquinone] 1 beta subcomplex subunit 7
NDUFB4	NADH dehydrogenase [ubiquinone] 1 beta subcomplex subunit 4	NDUFS3	NADH dehydrogenase [ubiquinone] iron-sulfur protein 3, mitochondrial	NDUFB9	NADH dehydrogenase [ubiquinone] 1 beta subcomplex subunit 9
NDUFB5	NADH dehydrogenase [ubiquinone] 1 beta subcomplex subunit 5, mitochondrial	NDUFS4	NADH dehydrogenase [ubiquinone] iron-sulfur protein 4, mitochondrial	NDUFS1	NADH-ubiquinone oxidoreductase 75 kDa subunit, mitochondrial
NDUFB6	NADH dehydrogenase [ubiquinone] 1 beta subcomplex subunit 6	NDUFS5	NADH dehydrogenase [ubiquinone] iron-sulfur protein 5	NDUFS2	NADH dehydrogenase [ubiquinone] iron-sulfur protein 2, mitochondrial
NDUFB7	NADH dehydrogenase [ubiquinone] 1 beta subcomplex subunit 7	NDUFS6	NADH dehydrogenase [ubiquinone] iron-sulfur protein 6, mitochondrial	NDUFS3	NADH dehydrogenase [ubiquinone] iron-sulfur protein 3, mitochondrial
NDUFB8	NADH dehydrogenase [ubiquinone] 1 beta subcomplex subunit 8, mitochondrial	NDUFS7	NADH dehydrogenase [ubiquinone] iron-sulfur protein 7, mitochondrial	NDUFS4	NADH dehydrogenase [ubiquinone] iron-sulfur protein 4, mitochondrial
NDUFB9	NADH dehydrogenase [ubiquinone] 1 beta subcomplex subunit 9	NDUFV1	NADH dehydrogenase [ubiquinone] flavoprotein 1, mitochondrial	NDUFS5	NADH dehydrogenase [ubiquinone] iron-sulfur protein 5
NDUFC2	NADH dehydrogenase [ubiquinone] 1 subunit C2	NDUFV2	NADH dehydrogenase [ubiquinone] flavoprotein 2, mitochondrial	NDUFS6	NADH dehydrogenase [ubiquinone] iron-sulfur protein 6, mitochondrial
NDUFS1	NADH-ubiquinone oxidoreductase 75 kDa subunit, mitochondrial	NIPSNAP2	Protein NipSnap homolog 2	NDUFS7	NADH dehydrogenase [ubiquinone] iron-sulfur protein 7, mitochondrial
NDUFS2	NADH dehydrogenase [ubiquinone] iron-sulfur protein 2, mitochondrial	NNT	NAD(P) transhydrogenase, mitochondrial	NDUFS8	NADH dehydrogenase [ubiquinone] iron-sulfur protein 8, mitochondrial
NDUFS3	NADH dehydrogenase [ubiquinone] iron-sulfur protein 3, mitochondrial	OGDH	2-oxoglutarate dehydrogenase, mitochondrial	NDUFV1	NADH dehydrogenase [ubiquinone] flavoprotein 1, mitochondrial
NDUFS4	NADH dehydrogenase [ubiquinone] iron-sulfur protein 4, mitochondrial	PDHA1	Pyruvate dehydrogenase E1 component subunit alpha, somatic form, mitochondrial	NDUFV2	NADH dehydrogenase [ubiquinone] flavoprotein 2, mitochondrial
NDUFS5	NADH dehydrogenase [ubiquinone] iron-sulfur protein 5	PDHB	Pyruvate dehydrogenase E1 component subunit beta, mitochondrial	NIPSNAP2	Protein NipSnap homolog 2
NDUFS6	NADH dehydrogenase [ubiquinone] iron-sulfur protein 6, mitochondrial	SDHA	Succinate dehydrogenase [ubiquinone] flavoprotein subunit, mitochondrial	NNT	NAD(P) transhydrogenase, mitochondrial
NDUFS7	NADH dehydrogenase [ubiquinone] iron-sulfur protein 7, mitochondrial	SDHB	Succinate dehydrogenase [ubiquinone] iron-sulfur subunit, mitochondrial	OGDH	2-oxoglutarate dehydrogenase, mitochondrial
NDUFS8	NADH dehydrogenase [ubiquinone] iron-sulfur protein 8, mitochondrial	SDHC	Succinate dehydrogenase cytochrome b560 subunit, mitochondrial	PDHA1	Pyruvate dehydrogenase E1 component subunit alpha, somatic form, mitochondrial
NDUFV1	NADH dehydrogenase [ubiquinone] flavoprotein 1, mitochondrial	SLC25A12	Calcium-binding mitochondrial carrier protein Aralar1	PDHB	Pyruvate dehydrogenase E1 component subunit beta, mitochondrial
NDUFV2	NADH dehydrogenase [ubiquinone] flavoprotein 2, mitochondrial	SNCA	Alpha-synuclein	SDHA	Succinate dehydrogenase [ubiquinone] flavoprotein subunit, mitochondrial
NIPSNAP2	Protein NipSnap homolog 2	SOD2	Superoxide dismutase [Mn], mitochondrial	SDHB	Succinate dehydrogenase [ubiquinone] iron-sulfur subunit, mitochondrial
NNT	NAD(P) transhydrogenase, mitochondrial	SUCLA2	Succinate--CoA ligase [ADP-forming] subunit beta, mitochondrial	SLC25A12	Calcium-binding mitochondrial carrier protein Aralar1
OGDH	2-oxoglutarate dehydrogenase, mitochondrial	SUCLG1	Succinate--CoA ligase [ADP/GDP-forming] subunit alpha, mitochondrial	SNCA	Alpha-synuclein
PDHA1	Pyruvate dehydrogenase E1 component subunit alpha, somatic form, mitochondrial	UQCRB	Cytochrome b-c1 complex subunit 7	SOD2	Superoxide dismutase [Mn], mitochondrial
PDHB	Pyruvate dehydrogenase E1 component subunit beta, mitochondrial	UQCRC1	Cytochrome b-c1 complex subunit 1, mitochondrial	SUCLA2	Succinate--CoA ligase [ADP-forming] subunit beta, mitochondrial
SDHA	Succinate dehydrogenase [ubiquinone] flavoprotein subunit, mitochondrial	UQCRC2	Cytochrome b-c1 complex subunit 2, mitochondrial	SUCLG1	Succinate--CoA ligase [ADP/GDP-forming] subunit alpha, mitochondrial
SDHB	Succinate dehydrogenase [ubiquinone] iron-sulfur subunit, mitochondrial	UQCRFS1	Cytochrome b-c1 complex subunit Rieske, mitochondrial	UQCRB	Cytochrome b-c1 complex subunit 7
SLC25A12	Calcium-binding mitochondrial carrier protein Aralar1	UQCRH	Cytochrome b-c1 complex subunit 6, mitochondrial	UQCRC1	Cytochrome b-c1 complex subunit 1, mitochondrial
SOD2	Superoxide dismutase [Mn], mitochondrial	UQCRQ	Cytochrome b-c1 complex subunit 8	UQCRC2	Cytochrome b-c1 complex subunit 2, mitochondrial
SUCLA2	Succinate--CoA ligase [ADP-forming] subunit beta, mitochondrial			UQCRFS1	Cytochrome b-c1 complex subunit Rieske, mitochondrial
SUCLG1	Succinate--CoA ligase [ADP/GDP-forming] subunit alpha, mitochondrial			UQCRH	Cytochrome b-c1 complex subunit 6, mitochondrial
UQCRB	Cytochrome b-c1 complex subunit 7			UQCRQ	Cytochrome b-c1 complex subunit 8
UQCRC1	Cytochrome b-c1 complex subunit 1, mitochondrial
UQCRC2	Cytochrome b-c1 complex subunit 2, mitochondrial
UQCRFS1	Cytochrome b-c1 complex subunit Rieske, mitochondrial
UQCRH	Cytochrome b-c1 complex subunit 6, mitochondrial
UQCRQ	Cytochrome b-c1 complex subunit 8
