# Supplementary material for: Label-free proteomic analysis of Duchenne and Becker muscular dystrophy showed decreased sarcomere proteins and increased ubiquitination-related proteins
Source: Sci Rep. 2025 Jan 26;15:3293. doi: 10.1038/s41598-025-87995-5 (PMC11770181; doi:10.1038/s41598-025-87995-5)
Supplement: Supplementary file 5 — Supplementary Material 5 [file 41598_2025_87995_MOESM5_ESM.xlsx]

## Sheet: ST-5
Mulecular Function
		CONTROL		DUCHENNE		BECKER
Function	Description	Count in network	FDR	Count in network	FDR	Count in network	FDR
GO:0003723	RNA binding	197 de 1672	1.06e-31	169 de 1672	4.33e-29	180 de 1672	5.76e-30
GO:0003779	Actin binding	97 de 448	3.14e-31	87 de 448	3.55e-30	89 de 448	1.72e-29
GO:0005198	Structural molecule activity	158 de 776	1.13e-49	149 de 776	5.04e-54	142 de 776	8.4e-45
GO:0005488	Binding	708 de 12838	6.7e-23	605 de 12838	4.55e-25	652 de 12,838	1.65e-26
GO:0005515	Protein binding	500 de 7242	5.19e-31	422 de 7242	4.67e-28	458 de 7242	1.27e-30
GO:0008092	Cytoskeletal protein binding	151 de 1002	1.57e-33	128 de 1002	1.38e-29	135 de 1002	5.76e-30
GO:0009055	Electron transfer activity	48 de 121	5.64e-24	41 de 121	4.72e-21	41 de 121	6.35e-20
GO:0015453	Oxidoreduction-driven active transmembrane transporter activit	40 de 71	4.06e-24	33 de 71	4.12e-20	33 de 71	3.47e-19
GO:0016491	Oxidoreductase activity	119 de 731	9.55e-29	109 de 731	1.1e-29	110 de 731	9.74e-28
GO:0044877	Protein-containing complex binding	160 de 1261	2.08e-28	133 de 1261	1.05e-23	150 de 1261	1.29e-28
GO:0050839	Cell adhesion molecule binding	95 de 560	8.09e-24	79 de 560	6.46e-20	86 de 560	8.67e-22
GO:0051015	Actin filament binding	60 de 213	8e-24	50 de 2013	4.69e-20	55 de 213	2.84e-22
