# Supplementary material for: Label-free proteomic analysis of Duchenne and Becker muscular dystrophy showed decreased sarcomere proteins and increased ubiquitination-related proteins
Source: Sci Rep. 2025 Jan 26;15:3293. doi: 10.1038/s41598-025-87995-5 (PMC11770181; doi:10.1038/s41598-025-87995-5)
Supplement: Supplementary file 6 — Supplementary Material 6 [file 41598_2025_87995_MOESM6_ESM.xlsx]

## Sheet: ST-6A
Molecular Function - Structural molecule activity
CONTROL		DMD		BMD
158 PROTEINS		149 PROTEINS		142 PROTEINS
ACTBL2	Beta-actin-like protein 2	ACTBL2	Beta-actin-like protein 2	ACTBL2	Beta-actin-like protein 2
ACTN2	Alpha-actinin-2	ACTN2	Alpha-actinin-2	ACTN2	Alpha-actinin-2
ACTN3	Alpha-actinin-3	ACTN3	Alpha-actinin-3	ACTN3	Alpha-actinin-3
ACTR2	Actin-related protein 2	ACTR2	Actin-related protein 2	ACTR2	Actin-related protein 2
AHNAK	Neuroblast differentiation-associated protein AHNAK	AHNAK	Neuroblast differentiation-associated protein AHNAK	AHNAK	Neuroblast differentiation-associated protein AHNAK
ANK1	Ankyrin-1	ANK1	Ankyrin-1	ANK1	Ankyrin-1
ANK3	Ankyrin-3	ANKRD2	Ankyrin repeat domain-containing protein 2	ANKRD2	Ankyrin repeat domain-containing protein 2
ANKRD2	Ankyrin repeat domain-containing protein 2	ARPC2	Actin-related protein 2/3 complex subunit 2	APOE	Apolipoprotein E
APOE	Apolipoprotein E	BGN	Biglycan	ARPC2	Actin-related protein 2/3 complex subunit 2
ARPC2	Actin-related protein 2/3 complex subunit 2	CAPN3	Calpain-3	BGN	Biglycan
BGN	Biglycan	CLTC	Clathrin heavy chain 1	CAPN3	Calpain-3
CAPN3	Calpain-3	COL12A1	Collagen alpha-1(XII) chain	CLTC	Clathrin heavy chain 1
CLTC	Clathrin heavy chain 1	COL14A1	Collagen alpha-1(XIV) chain	COL12A1	Collagen alpha-1(XII) chain
COL12A1	Collagen alpha-1(XII) chain	COL15A1	Collagen alpha-1(XV) chain	COL14A1	Collagen alpha-1(XIV) chain
COL14A1	Collagen alpha-1(XIV) chain	COL18A1	Collagen alpha-1(XVIII) chain	COL15A1	Collagen alpha-1(XV) chain
COL15A1	Collagen alpha-1(XV) chain	COL1A1	Collagen alpha-1(I) chain	COL18A1	Collagen alpha-1(XVIII) chain
COL18A1	Collagen alpha-1(XVIII) chain	COL1A2	Collagen alpha-2(I) chain	COL1A1	Collagen alpha-1(I) chain
COL1A1	Collagen alpha-1(I) chain	COL4A2	Collagen alpha-2(IV) chain	COL4A1	Collagen alpha-1(IV) chain
COL4A1	Collagen alpha-1(IV) chain	COL6A1	Collagen alpha-1(VI) chain	COL4A2	Collagen alpha-2(IV) chain
COL4A2	Collagen alpha-2(IV) chain	COL6A2	Collagen alpha-2(VI) chain	COL6A1	Collagen alpha-1(VI) chain
COL6A1	Collagen alpha-1(VI) chain	COL6A3	Collagen alpha-3(VI) chain	COL6A2	Collagen alpha-2(VI) chain
COL6A2	Collagen alpha-2(VI) chain	COPA	Coatomer subunit alpha	COL6A3	Collagen alpha-3(VI) chain
COL6A3	Collagen alpha-3(VI) chain	CRYAB	Alpha-crystallin B chain	CRYAB	Alpha-crystallin B chain
COPA	Coatomer subunit alpha	CSRP3	Cysteine and glycine-rich protein 3	CSRP3	Cysteine and glycine-rich protein 3
CRYAB	Alpha-crystallin B chain	DAG1	Alpha-dystroglycan	DCN	Decorin
CSRP3	Cysteine and glycine-rich protein 3	DAP3	28S ribosomal protein S29, mitochondrial	DES	Desmin
DAG1	Alpha-dystroglycan	DCN	Decorin	DMD	Dystrophin
DCN	Decorin	DES	Desmin	EIF3A	Eukaryotic translation initiation factor 3 subunit A
DES	Desmin	DMD	Dystrophin	EMILIN1	EMILIN-1
DMD	Dystrophin	EIF3A	Eukaryotic translation initiation factor 3 subunit A	FBLN1	Fibulin-1
EIF3A	Eukaryotic translation initiation factor 3 subunit A	EMILIN1	EMILIN-1	FBN1	Fibrillin-1
FBN1	Fibrillin-1	FBLN1	Fibulin-1	FGA	Fibrinogen alpha chain
FGA	Fibrinogen alpha chain	FBN1	Fibrillin-1	FGB	Fibrinogen beta chain
FGB	Fibrinogen beta chain	FGA	Fibrinogen alpha chain	FGG	Fibrinogen gamma chain
FGG	Fibrinogen gamma chain	FGB	Fibrinogen beta chain	H1-0	Histone H1.0, N-terminally processed
H1-0	Histone H1.0, N-terminally processed	FGG	Fibrinogen gamma chain	H1-10	Histone H1x
H1-10	Histone H1x	H1-0	Histone H1.0, N-terminally processed	H1-2	Histone H1.2
H1-4	Histone H1.4	H1-10	Histone H1x	H1-4	Histone H1.4
H1-5	Histone H1.5	H1-2	Histone H1.2	H1-5	Histone H1.5
H2AC20	Histone H2A type 2-C	H1-4	Histone H1.4	H2AC20	Histone H2A type 2-C
H2AC21	Histone H2A type 2-B	H1-5	Histone H1.5	H2AZ2	Histone H2A.V
H2AZ2	Histone H2A.V	H2AC20	Histone H2A type 2-C	H2BC18	Histone H2B type 2-F
H2BC21	Histone H2B type 2-E	H2AZ2	Histone H2A.V	H2BC21	Histone H2B type 2-E
H3-2	H3.2 histone.	H2BC18	Histone H2B type 2-F	H3-2	H3.2 histone.
H3-3B	Histone H3.3	H2BC21	Histone H2B type 2-E	H3-3B	Histone H3.3
H3BNC9_HUMAN	Uncharacterized protein.	H3-2	H3.2 histone.	H3BNC9_HUMAN	Uncharacterized protein.
H4C6	Histone H4	H3-3B	Histone H3.3	H4C6	Histone H4
HP1BP3	Heterochromatin protein 1-binding protein 3	H3BNC9_HUMAN	Uncharacterized protein.	HSPB2	Heat shock protein beta-2
HSPB2	Heat shock protein beta-2	H4C6	Histone H4	HSPB6	Heat shock protein beta-6
HSPB6	Heat shock protein beta-6	HP1BP3	Heterochromatin protein 1-binding protein 3	HSPG2	Basement membrane-specific heparan sulfate proteoglycan core protein
HSPG2	Basement membrane-specific heparan sulfate proteoglycan core protein	HSPB2	Heat shock protein beta-2	JPH1	Junctophilin-1
KRT10	Keratin, type I cytoskeletal 10	HSPB6	Heat shock protein beta-6	KRT10	Keratin, type I cytoskeletal 10
LAMA2	Laminin subunit alpha-2	HSPG2	Basement membrane-specific heparan sulfate proteoglycan core protein	LAMA2	Laminin subunit alpha-2
LAMA4	Laminin subunit alpha-4	JPH1	Junctophilin-1	LAMA4	Laminin subunit alpha-4
LAMA5	Laminin subunit alpha-5	KRT10	Keratin, type I cytoskeletal 10	LAMB1	Laminin subunit beta-1
LAMB1	Laminin subunit beta-1	LAMA2	Laminin subunit alpha-2	LAMB2	Laminin subunit beta-2
LAMB2	Laminin subunit beta-2	LAMA4	Laminin subunit alpha-4	LAMC1	Laminin subunit gamma-1
LAMC1	Laminin subunit gamma-1	LAMA5	Laminin subunit alpha-5	LMNB1	Lamin-B1
LMNB1	Lamin-B1	LAMB1	Laminin subunit beta-1	LMNB2	Lamin-B2
LMNB2	Lamin-B2	LAMB2	Laminin subunit beta-2	LUM	Lumican
LUM	Lumican	LAMC1	Laminin subunit gamma-1	MACROH2A1	Core histone macro-H2A.1
MACROH2A1	Core histone macro-H2A.1	LMNB1	Lamin-B1	MAP4	Microtubule-associated protein 4
MAP4	Microtubule-associated protein 4	LMNB2	Lamin-B2	MATR3-2	Matrin-3
MATR3-2	Matrin-3	LUM	Lumican	MBP	Myelin basic protein
MBP	Myelin basic protein	MACROH2A1	Core histone macro-H2A.1	MSN	Moesin
MSN	Moesin	MAP4	Microtubule-associated protein 4	MYBPC2	Myosin-binding protein C, fast-type
MYBPC1	Myosin-binding protein C, slow-type	MATR3-2	Matrin-3	MYH11	Myosin-11
MYBPC2	Myosin-binding protein C, fast-type	MBP	Myelin basic protein	MYH8	Myosin-8
MYBPH	Myosin-binding protein H	MSN	Moesin	MYL1	Myosin light chain 1/3, skeletal muscle isoform
MYH11	Myosin-11	MYBPC1	Myosin-binding protein C, slow-type	MYL2	Myosin regulatory light chain 2, ventricular/cardiac muscle isoform
MYH8	Myosin-8	MYBPC2	Myosin-binding protein C, fast-type	MYL3	Myosin light chain 3
MYL1	Myosin light chain 1/3, skeletal muscle isoform	MYH11	Myosin-11	MYL6	Myosin light polypeptide 6
MYL2	Myosin regulatory light chain 2, ventricular/cardiac muscle isoform	MYH8	Myosin-8	MYL6B	Myosin light chain 6B
MYL3	Myosin light chain 3	MYL1	Myosin light chain 1/3, skeletal muscle isoform	MYLPF	Myosin light chain, phosphorylatable, fast skeletal muscle.
MYL6	Myosin light polypeptide 6	MYL2	Myosin regulatory light chain 2, ventricular/cardiac muscle isoform	MYOM2	Myomesin-2
MYL6B	Myosin light chain 6B	MYL3	Myosin light chain 3	MYOT	Myotilin
MYLPF	Myosin light chain, phosphorylatable, fast skeletal muscle.	MYL6	Myosin light polypeptide 6	NID1	Nidogen-1
MYOM2	Myomesin-2	MYL6B	Myosin light chain 6B	NID2	Nidogen-2
MYOT	Myotilin	MYLPF	Myosin light chain, phosphorylatable, fast skeletal muscle.	OBSCN	Obscurin
NDUFA7	NADH dehydrogenase [ubiquinone] 1 alpha subcomplex subunit 7	MYOM2	Myomesin-2	PANX1	Pannexin-1
NEFL	Neurofilament light polypeptide	MYOT	Myotilin	PRELP	Prolargin
NID1	Nidogen-1	NDUFA7	NADH dehydrogenase [ubiquinone] 1 alpha subcomplex subunit 7	PSMD11	26S proteasome non-ATPase regulatory subunit 11
NID2	Nidogen-2	NEFL	Neurofilament light polypeptide	RPL11	60S ribosomal protein L11
OBSCN	Obscurin	NID1	Nidogen-1	RPL12	60S ribosomal protein L12
PRELP	Prolargin	NID2	Nidogen-2	RPL13	Ribosomal protein L13.
PSMD11	26S proteasome non-ATPase regulatory subunit 11	OBSCN	Obscurin	RPL15	Ribosomal protein L15.
RPL10	60S ribosomal protein L10	PRELP	Prolargin	RPL18	60S ribosomal protein L18
RPL10A	60S ribosomal protein L10a	PSMD11	26S proteasome non-ATPase regulatory subunit 11	RPL18A	Ribosomal protein L18a
RPL11	60S ribosomal protein L11	PSMD13	26S proteasome non-ATPase regulatory subunit 13	RPL21	60S ribosomal protein L21
RPL12	60S ribosomal protein L12	RPL10A	60S ribosomal protein L10a	RPL22	Ribosomal protein L22
RPL13	Ribosomal protein L13.	RPL11	60S ribosomal protein L11	RPL23	Ribosomal protein L23.
RPL14	60S ribosomal protein L14	RPL12	60S ribosomal protein L12	RPL23A	60S ribosomal protein L23a
RPL15	Ribosomal protein L15.	RPL13	Ribosomal protein L13.	RPL24	Ribosomal protein L24
RPL17	60S ribosomal protein L17	RPL14	60S ribosomal protein L14	RPL27	60S ribosomal protein L27
RPL18	60S ribosomal protein L18	RPL15	Ribosomal protein L15.	RPL27A	Ribosomal protein L27a
RPL21	60S ribosomal protein L21	RPL17	60S ribosomal protein L17	RPL29	60S ribosomal protein L29
RPL22	Ribosomal protein L22	RPL18	60S ribosomal protein L18	RPL3	60S ribosomal protein L3
RPL23	Ribosomal protein L23.	RPL18A	Ribosomal protein L18a	RPL3L	Ribosomal protein L3 like
RPL23A	60S ribosomal protein L23a	RPL22	Ribosomal protein L22	RPL7	60S ribosomal protein L7
RPL24	Ribosomal protein L24	RPL23	Ribosomal protein L23.	RPL7A	Ribosomal protein L7a.
RPL27A	Ribosomal protein L27a	RPL24	Ribosomal protein L24	RPL9	Ribosomal protein L9.
RPL29	60S ribosomal protein L29	RPL27	60S ribosomal protein L27	RPLP0	60S acidic ribosomal protein P0
RPL3	60S ribosomal protein L3	RPL27A	Ribosomal protein L27a	RPLP1	60S acidic ribosomal protein P1
RPL30	Ribosomal protein L30.	RPL29	60S ribosomal protein L29	RPLP2	60S acidic ribosomal protein P2
RPL31	Ribosomal protein L31.	RPL32	Ribosomal protein L32	RPS12	Ribosomal protein S12.
RPL32	Ribosomal protein L32	RPL35	60S ribosomal protein L35	RPS13	Ribosomal protein S13.
RPL3L	Ribosomal protein L3 like	RPL3L	Ribosomal protein L3 like	RPS14	Ribosomal protein S14.
RPL4	Ribosomal protein L4.	RPL4	Ribosomal protein L4.	RPS15A	40S ribosomal protein S15a
RPL6	60S ribosomal protein L6	RPL6	60S ribosomal protein L6	RPS16	Ribosomal protein S16.
RPL7	60S ribosomal protein L7	RPL7	60S ribosomal protein L7	RPS18	40S ribosomal protein S18
RPL7A	Ribosomal protein L7a.	RPL7A	Ribosomal protein L7a.	RPS2	Ribosomal protein S2.
RPL8	60S ribosomal protein L8	RPL8	60S ribosomal protein L8	RPS25	Ribosomal protein S25.
RPL9	Ribosomal protein L9.	RPL9	Ribosomal protein L9.	RPS27A	Ubiquitin-40S ribosomal protein S27a
RPLP0	60S acidic ribosomal protein P0	RPLP0	60S acidic ribosomal protein P0	RPS27L	Ribosomal protein S27 like
RPLP1	60S acidic ribosomal protein P1	RPLP2	60S acidic ribosomal protein P2	RPS3	40S ribosomal protein S3
RPLP2	60S acidic ribosomal protein P2	RPS11	Ribosomal protein S11	RPS3A	40S ribosomal protein S3a
RPS11	Ribosomal protein S11	RPS12	Ribosomal protein S12.	RPS4X	Ribosomal protein S4 X-linked
RPS12	Ribosomal protein S12.	RPS13	Ribosomal protein S13.	RPS5	40S ribosomal protein S5, N-terminally processed
RPS14	Ribosomal protein S14.	RPS15A	40S ribosomal protein S15a	RPS8	Ribosomal protein S8
RPS15A	40S ribosomal protein S15a	RPS18	40S ribosomal protein S18	RPS9	Ribosomal protein S9.
RPS16	Ribosomal protein S16.	RPS19	40S ribosomal protein S19	RPSA	40S ribosomal protein SA
RPS18	40S ribosomal protein S18	RPS25	Ribosomal protein S25.	SNTA1	Alpha-1-syntrophin
RPS2	Ribosomal protein S2.	RPS27A	Ubiquitin-40S ribosomal protein S27a	SNTB1	Beta-1-syntrophin
RPS20	Ribosomal protein S20.	RPS27L	Ribosomal protein S27 like	SPTA1	Spectrin alpha chain, erythrocytic 1
RPS21	Ribosomal protein S21	RPS3A	40S ribosomal protein S3a	SPTAN1	Spectrin alpha chain, non-erythrocytic 1
RPS25	Ribosomal protein S25.	RPS4X	Ribosomal protein S4 X-linked	SPTBN1	Spectrin beta chain, non-erythrocytic 1
RPS27A	Ubiquitin-40S ribosomal protein S27a	RPS8	Ribosomal protein S8	SYNM	Synemin
RPS27L	Ribosomal protein S27 like	RPS9	Ribosomal protein S9.	TCAP	Telethonin
RPS3	40S ribosomal protein S3	RPSA	40S ribosomal protein SA	TGFBI	Transforming growth factor-beta-induced protein ig-h3
RPS3A	40S ribosomal protein S3a	SNTB1	Beta-1-syntrophin	THBS1	Thrombospondin-1
RPS4X	Ribosomal protein S4 X-linked	SPTA1	Spectrin alpha chain, erythrocytic 1	TLN1	Talin-1
RPS5	40S ribosomal protein S5, N-terminally processed	SPTAN1	Spectrin alpha chain, non-erythrocytic 1	TLN2	Talin-2
RPS7	40S ribosomal protein S7	SPTBN1	Spectrin beta chain, non-erythrocytic 1	TPM1	Tropomyosin alpha-1 chain
RPS8	Ribosomal protein S8	SYNM	Synemin	TTN	Titin
RPS9	Ribosomal protein S9.	TCAP	Telethonin	TUBA1C	Detyrosinated tubulin alpha-1C chain
RPSA	40S ribosomal protein SA	TGFBI	Transforming growth factor-beta-induced protein ig-h3	TUBA8	Tubulin alpha-8 chain
SNTA1	Alpha-1-syntrophin	THBS1	Thrombospondin-1	TUBB2A	Tubulin beta-2A chain
SNTB1	Beta-1-syntrophin	TLN1	Talin-1	TUBB4B	Tubulin beta-4B chain
SPTA1	Spectrin alpha chain, erythrocytic 1	TLN2	Talin-2	TUBB6	Tubulin beta-6 chain
SPTAN1	Spectrin alpha chain, non-erythrocytic 1	TPM1	Tropomyosin alpha-1 chain	VCL	Vinculin
SPTBN1	Spectrin beta chain, non-erythrocytic 1	TPM4	Tropomyosin alpha-4 chain	VIM	Vimentin
SYNM	Synemin	TTN	Titin	VTN	Vitronectin V10 subunit
TCAP	Telethonin	TUBA1C	Detyrosinated tubulin alpha-1C chain
TGFBI	Transforming growth factor-beta-induced protein ig-h3	TUBA8	Tubulin alpha-8 chain
TLN1	Talin-1	TUBB4B	Tubulin beta-4B chain
TLN2	Talin-2	TUBB6	Tubulin beta-6 chain
TPM1	Tropomyosin alpha-1 chain	VCL	Vinculin
TPM4	Tropomyosin alpha-4 chain	VIM	Vimentin
TPR	Nucleoprotein TPR	VTN	Vitronectin V10 subunit
TTN	Titin
TUBA1C	Detyrosinated tubulin alpha-1C chain
TUBA8	Tubulin alpha-8 chain
TUBB2A	Tubulin beta-2A chain
TUBB4B	Tubulin beta-4B chain
TUBB6	Tubulin beta-6 chain
VCL	Vinculin
VIM	Vimentin
VTN	Vitronectin V10 subunit

## Sheet: ST-6B
Molecular Function - Cytoskeletal protein binding
CONTROL		DMD		BMD
151 PROTEINS		128 PROTEINS		135 PROTEINS
ABLIM2	Actin-binding LIM protein 2	ACTN2	Alpha-actinin-2	ABLIM2	Actin-binding LIM protein 2
ACTN2	Alpha-actinin-2	ACTN3	Alpha-actinin-3	ACTN2	Alpha-actinin-2
ACTN3	Alpha-actinin-3	ACTN4	Alpha-actinin-4	ACTN3	Alpha-actinin-3
ACTN4	Alpha-actinin-4	ACTR2	Actin-related protein 2	ACTN4	Alpha-actinin-4
ACTR2	Actin-related protein 2	ALDOA	Fructose-bisphosphate aldolase A	ACTR2	Actin-related protein 2
ALDOA	Fructose-bisphosphate aldolase A	ANK1	Ankyrin-1	ALDOA	Fructose-bisphosphate aldolase A
ANK1	Ankyrin-1	ANXA2	Annexin A2	ANK1	Ankyrin-1
ANK3	Ankyrin-3	ANXA6	Annexin A6	ANKRD1	Ankyrin repeat domain-containing protein 1
ANXA2	Annexin A2	ARPC2	Actin-related protein 2/3 complex subunit 2	ANXA2	Annexin A2
ANXA6	Annexin A6	BIN1	Myc box-dependent-interacting protein 1	ANXA6	Annexin A6
APOE	Apolipoprotein E	CALM3	Calmodulin-1	APOE	Apolipoprotein E
ARPC2	Actin-related protein 2/3 complex subunit 2	CAMK2B	Calcium/calmodulin-dependent protein kinase type II subunit beta	ARPC2	Actin-related protein 2/3 complex subunit 2
BIN1	Myc box-dependent-interacting protein 1	CAP1	Adenylyl cyclase-associated protein 1	BIN1	Myc box-dependent-interacting protein 1
CALM3	Calmodulin-1	CAP2	Adenylyl cyclase-associated protein 2	CALM3	Calmodulin-1
CAMK2B	Calcium/calmodulin-dependent protein kinase type II subunit beta	CAPN2	Calpain-2 catalytic subunit	CAMK2B	Calcium/calmodulin-dependent protein kinase type II subunit beta
CAMK2D	Calcium/calmodulin-dependent protein kinase type II subunit delta	CAPN3	Calpain-3	CAMK2D	Calcium/calmodulin-dependent protein kinase type II subunit delta
CAP1	Adenylyl cyclase-associated protein 1	CAPZA1	F-actin-capping protein subunit alpha-1	CAP1	Adenylyl cyclase-associated protein 1
CAP2	Adenylyl cyclase-associated protein 2	CAPZB	F-actin-capping protein subunit beta	CAP2	Adenylyl cyclase-associated protein 2
CAPN2	Calpain-2 catalytic subunit	CFL1	Cofilin-1	CAPN2	Calpain-2 catalytic subunit
CAPN3	Calpain-3	CFL2	Cofilin-2	CAPN3	Calpain-3
CAPZA1	F-actin-capping protein subunit alpha-1	CHP1	Calcineurin B homologous protein 1	CAPZA2	F-actin-capping protein subunit alpha-2
CAPZA2	F-actin-capping protein subunit alpha-2	COBL	Protein cordon-bleu	CAPZB	F-actin-capping protein subunit beta
CAPZB	F-actin-capping protein subunit beta	CRYAB	Alpha-crystallin B chain	CCT5	T-complex protein 1 subunit epsilon
CCT5	T-complex protein 1 subunit epsilon	CSRP3	Cysteine and glycine-rich protein 3	CFL1	Cofilin-1
CDK5R1	Cyclin-dependent kinase 5 activator 1, p25	CYFIP1	Cytoplasmic FMR1-interacting protein 1	CFL2	Cofilin-2
CFL1	Cofilin-1	DAG1	Alpha-dystroglycan	CLU	Clusterin alpha chain
CFL2	Cofilin-2	DCTN1	Dynactin subunit 1	CNN1	Calponin-1
CLU	Clusterin alpha chain	DES	Desmin	CORO6	Coronin-6
COBL	Protein cordon-bleu	DMD	Dystrophin	CRK	Adapter molecule crk
CORO6	Coronin-6	DNM1L	Dynamin-1-like protein	CRYAB	Alpha-crystallin B chain
CRK	Adapter molecule crk	DPYSL2	Dihydropyrimidinase-related protein 2	CSRP3	Cysteine and glycine-rich protein 3
CRYAB	Alpha-crystallin B chain	DPYSL3	Dihydropyrimidinase-related protein 3	DCTN1	Dynactin subunit 1
CSRP3	Cysteine and glycine-rich protein 3	DUSP3	Dual specificity protein phosphatase 3	DDX3X	ATP-dependent RNA helicase DDX3X
CTNNAL1	Alpha-catulin	FABP3	Fatty acid-binding protein, heart	DES	Desmin
CYFIP1	Cytoplasmic FMR1-interacting protein 1	FHL3	Four and a half LIM domains protein 3	DMD	Dystrophin
DAG1	Alpha-dystroglycan	FHOD1	FH1/FH2 domain-containing protein 1	DNM1L	Dynamin-1-like protein
DCTN1	Dynactin subunit 1	FLNA	Filamin-A	DPYSL2	Dihydropyrimidinase-related protein 2
DDX3X	ATP-dependent RNA helicase DDX3X	GAPDH	Glyceraldehyde-3-phosphate dehydrogenase	DPYSL3	Dihydropyrimidinase-related protein 3
DES	Desmin	GC	Vitamin D-binding protein	FABP3	Fatty acid-binding protein, heart
DMD	Dystrophin	GSN	Gelsolin	FERMT2	Fermitin family homolog 2
DNM1L	Dynamin-1-like protein	HNRNPU	Heterogeneous nuclear ribonucleoprotein U	FHL3	Four and a half LIM domains protein 3
DNM2	Dynamin-2	HSP90AA1	Heat shock protein HSP 90-alpha	FHOD1	FH1/FH2 domain-containing protein 1
DPYSL2	Dihydropyrimidinase-related protein 2	HSP90AB1	Heat shock protein HSP 90-beta	FLII	Protein flightless-1 homolog
DPYSL3	Dihydropyrimidinase-related protein 3	HSPA2	Heat shock-related 70 kDa protein 2	FLNA	Filamin-A
DUSP3	Dual specificity protein phosphatase 3	HSPB7	Heat shock protein family B member 7	GAPDH	Glyceraldehyde-3-phosphate dehydrogenase
FABP3	Fatty acid-binding protein, heart	IQGAP1	Ras GTPase-activating-like protein IQGAP1	GSN	Gelsolin
FERMT2	Fermitin family homolog 2	LMOD1	Leiomodin-1	HNRNPU	Heterogeneous nuclear ribonucleoprotein U
FHL3	Four and a half LIM domains protein 3	LMOD2	Leiomodin-2	HSP90AA1	Heat shock protein HSP 90-alpha
FHOD1	FH1/FH2 domain-containing protein 1	LMOD3	Leiomodin-3	HSP90AB1	Heat shock protein HSP 90-beta
FLII	Protein flightless-1 homolog	MAP4	Microtubule-associated protein 4	HSPA2	Heat shock-related 70 kDa protein 2
FLNA	Filamin-A	MSN	Moesin	HSPB7	Heat shock protein family B member 7
GAPDH	Glyceraldehyde-3-phosphate dehydrogenase	MYBPC1	Myosin-binding protein C, slow-type	IQGAP1	Ras GTPase-activating-like protein IQGAP1
GSN	Gelsolin	MYBPC2	Myosin-binding protein C, fast-type	LASP1	LIM and SH3 domain protein 1
HNRNPU	Heterogeneous nuclear ribonucleoprotein U	MYH1	Myosin-1	LIMCH1	LIM and calponin homology domains 1.
HSP90AA1	Heat shock protein HSP 90-alpha	MYH11	Myosin-11	LMO7	LIM domain 7.
HSP90AB1	Heat shock protein HSP 90-beta	MYH14	Myosin-14	LMOD2	Leiomodin-2
HSPA2	Heat shock-related 70 kDa protein 2	MYH15	Myosin-15	LMOD3	Leiomodin-3
HSPB7	Heat shock protein family B member 7	MYH2	Myosin-2	MAP4	Microtubule-associated protein 4
IQGAP1	Ras GTPase-activating-like protein IQGAP1	MYH3	Myosin-3	MAPRE1	Microtubule-associated protein RP/EB family member 1
KIFC3	Kinesin-like protein KIFC3	MYH4	Myosin-4	MAPRE2	Microtubule-associated protein RP/EB family member 2
LASP1	LIM and SH3 domain protein 1	MYH7	Myosin-7	MSN	Moesin
LMO7	LIM domain 7.	MYH7B	Myosin-7B	MYBPC2	Myosin-binding protein C, fast-type
LMOD2	Leiomodin-2	MYH8	Myosin-8	MYH1	Myosin-1
LMOD3	Leiomodin-3	MYH9	Myosin-9	MYH10	Myosin-10
MAP4	Microtubule-associated protein 4	MYL12B	Myosin regulatory light chain 12B	MYH11	Myosin-11
MAPRE2	Microtubule-associated protein RP/EB family member 2	MYL2	Myosin regulatory light chain 2, ventricular/cardiac muscle isoform	MYH13	Myosin-13
MSN	Moesin	MYL3	Myosin light chain 3	MYH14	Myosin-14
MYBPC1	Myosin-binding protein C, slow-type	MYL4	Myosin light chain 4	MYH2	Myosin-2
MYBPC2	Myosin-binding protein C, fast-type	MYLK2	Myosin light chain kinase 2, skeletal/cardiac muscle	MYH3	Myosin-3
MYH1	Myosin-1	MYO18A	Unconventional myosin-XVIIIa	MYH4	Myosin-4
MYH11	Myosin-11	MYO1C	Unconventional myosin-Ic	MYH7	Myosin-7
MYH13	Myosin-13	MYOM2	Myomesin-2	MYH7B	Myosin-7B
MYH14	Myosin-14	MYOM3	Myomesin-3	MYH8	Myosin-8
MYH2	Myosin-2	MYOT	Myotilin	MYH9	Myosin-9
MYH3	Myosin-3	MYOZ1	Myozenin-1	MYL12B	Myosin regulatory light chain 12B
MYH4	Myosin-4	MYOZ2	Myozenin-2	MYL2	Myosin regulatory light chain 2, ventricular/cardiac muscle isoform
MYH6	Myosin-6	MYOZ3	Myozenin-3	MYL3	Myosin light chain 3
MYH7	Myosin-7	MYPN	Myopalladin	MYL4	Myosin light chain 4
MYH7B	Myosin-7B	NRAP	Nebulin-related-anchoring protein	MYLK2	Myosin light chain kinase 2, skeletal/cardiac muscle
MYH8	Myosin-8	OBSCN	Obscurin	MYO18A	Unconventional myosin-XVIIIa
MYH9	Myosin-9	PACSIN3	Protein kinase C and casein kinase substrate in neurons protein 3	MYO1C	Unconventional myosin-Ic
MYL12B	Myosin regulatory light chain 12B	PARVB	Beta-parvin	MYOM2	Myomesin-2
MYL2	Myosin regulatory light chain 2, ventricular/cardiac muscle isoform	PDLIM1	PDZ and LIM domain protein 1	MYOM3	Myomesin-3
MYL3	Myosin light chain 3	PDLIM3	PDZ and LIM domain protein 3	MYOT	Myotilin
MYL4	Myosin light chain 4	PFN1	Profilin-1	MYOZ1	Myozenin-1
MYLK2	Myosin light chain kinase 2, skeletal/cardiac muscle	PLS3	Plastin-3	MYOZ2	Myozenin-2
MYO18A	Unconventional myosin-XVIIIa	RAB10	Ras-related protein Rab-10	MYOZ3	Myozenin-3
MYO1C	Unconventional myosin-Ic	RAB11B	Ras-related protein Rab-11B	MYPN	Myopalladin
MYOM2	Myomesin-2	RHOA	Transforming protein RhoA	NRAP	Nebulin-related-anchoring protein
MYOM3	Myomesin-3	RP1	Oxygen-regulated protein 1	OBSCN	Obscurin
MYOT	Myotilin	RTCB	RNA-splicing ligase RtcB homolog	OPA1	Dynamin-like 120 kDa protein, mitochondrial
MYOZ1	Myozenin-1	S100A4	S100 calcium binding protein A4.	PACSIN3	Protein kinase C and casein kinase substrate in neurons protein 3
MYOZ2	Myozenin-2	S100A8	Protein S100-A8	PANX1	Pannexin-1
MYOZ3	Myozenin-3	SLC4A1	Band 3 anion transport protein	PARVB	Beta-parvin
MYPN	Myopalladin	SMTNL1	Smoothelin-like protein 1	PDLIM1	PDZ and LIM domain protein 1
NRAP	Nebulin-related-anchoring protein	SNCA	Alpha-synuclein	PDLIM3	PDZ and LIM domain protein 3
OBSCN	Obscurin	SNTB1	Beta-1-syntrophin	PFN1	Profilin-1
OPA1	Dynamin-like 120 kDa protein, mitochondrial	SPTA1	Spectrin alpha chain, erythrocytic 1	RAB10	Ras-related protein Rab-10
PACSIN3	Protein kinase C and casein kinase substrate in neurons protein 3	SPTAN1	Spectrin alpha chain, non-erythrocytic 1	RALA	Ras-related protein Ral-A
PDLIM1	PDZ and LIM domain protein 1	SPTBN1	Spectrin beta chain, non-erythrocytic 1	RHOA	Transforming protein RhoA
PDLIM3	PDZ and LIM domain protein 3	STIM1	Stromal interaction molecule 1	RPS3	40S ribosomal protein S3
PFN1	Profilin-1	SUN2	SUN domain-containing protein 2	S100A8	Protein S100-A8
PFN2	Profilin-2	SYNM	Synemin	SLC4A1	Band 3 anion transport protein
PPP2CB	Serine/threonine-protein phosphatase 2A catalytic subunit beta isoform	SYNPO	Synaptopodin	SMTNL2	Smoothelin-like protein 2
RAB10	Ras-related protein Rab-10	SYNPO2	Synaptopodin-2	SNCA	Alpha-synuclein
RAB11B	Ras-related protein Rab-11B	SYNPO2L	Synaptopodin 2-like protein	SNTA1	Alpha-1-syntrophin
RHOA	Transforming protein RhoA	TAGLN	Transgelin	SNTB1	Beta-1-syntrophin
RPS3	40S ribosomal protein S3	TCAP	Telethonin	SPTA1	Spectrin alpha chain, erythrocytic 1
S100A4	S100 calcium binding protein A4.	TLN1	Talin-1	SPTAN1	Spectrin alpha chain, non-erythrocytic 1
S100A8	Protein S100-A8	TLN2	Talin-2	SPTBN1	Spectrin beta chain, non-erythrocytic 1
S100A9	Protein S100-A9	TMOD1	Tropomodulin-1	SYNM	Synemin
SHROOM2	Protein Shroom2	TMOD4	Tropomodulin-4	SYNPO	Synaptopodin
SLC4A1	Band 3 anion transport protein	TNNC1	Troponin C, slow skeletal and cardiac muscles	SYNPO2	Synaptopodin-2
SMTNL1	Smoothelin-like protein 1	TNNC2	Troponin C, skeletal muscle	SYNPO2L	Synaptopodin 2-like protein
SMTNL2	Smoothelin-like protein 2	TNNI1	Troponin I, slow skeletal muscle	TAGLN	Transgelin
SNTA1	Alpha-1-syntrophin	TNNI2	Troponin I, fast skeletal muscle	TCAP	Telethonin
SNTB1	Beta-1-syntrophin	TNNT1	Troponin T, slow skeletal muscle	TLN1	Talin-1
SPTA1	Spectrin alpha chain, erythrocytic 1	TNNT3	Troponin T, fast skeletal muscle	TLN2	Talin-2
SPTAN1	Spectrin alpha chain, non-erythrocytic 1	TPM1	Tropomyosin alpha-1 chain	TMOD1	Tropomodulin-1
SPTBN1	Spectrin beta chain, non-erythrocytic 1	TPM3	Tropomyosin alpha-3 chain	TMOD4	Tropomodulin-4
STIM1	Stromal interaction molecule 1	TPM4	Tropomyosin alpha-4 chain	TNNC1	Troponin C, slow skeletal and cardiac muscles
SUN2	SUN domain-containing protein 2	TPPP3	Tubulin polymerization-promoting protein family member 3	TNNC2	Troponin C, skeletal muscle
SYNM	Synemin	TRIM54	Tripartite motif-containing protein 54	TNNI1	Troponin I, slow skeletal muscle
SYNPO	Synaptopodin	TTN	Titin	TNNI2	Troponin I, fast skeletal muscle
SYNPO2	Synaptopodin-2	VAPB	Vesicle-associated membrane protein-associated protein B/C	TNNT1	Troponin T, slow skeletal muscle
SYNPO2L	Synaptopodin 2-like protein	VCL	Vinculin	TNNT3	Troponin T, fast skeletal muscle
TAGLN	Transgelin	WDR1	WD repeat-containing protein 1	TPM1	Tropomyosin alpha-1 chain
TCAP	Telethonin	XIRP1	Xin actin-binding repeat-containing protein 1	TPM3	Tropomyosin alpha-3 chain
TLN1	Talin-1			TPPP3	Tubulin polymerization-promoting protein family member 3
TLN2	Talin-2			TTN	Titin
TMOD1	Tropomodulin-1			VAPB	Vesicle-associated membrane protein-associated protein B/C
TMOD4	Tropomodulin-4			VCL	Vinculin
TNNC1	Troponin C, slow skeletal and cardiac muscles			WDR1	WD repeat-containing protein 1
TNNC2	Troponin C, skeletal muscle			XIRP1	Xin actin-binding repeat-containing protein 1
TNNI1	Troponin I, slow skeletal muscle			XIRP2	Xin actin-binding repeat-containing protein 2
TNNI2	Troponin I, fast skeletal muscle
TNNT1	Troponin T, slow skeletal muscle
TNNT3	Troponin T, fast skeletal muscle
TNS1	Tensin-1
TPM1	Tropomyosin alpha-1 chain
TPM3	Tropomyosin alpha-3 chain
TPM4	Tropomyosin alpha-4 chain
TPR	Nucleoprotein TPR
TTN	Titin
VAPA	Vesicle-associated membrane protein-associated protein A
VAPB	Vesicle-associated membrane protein-associated protein B/C
VCL	Vinculin
WDR1	WD repeat-containing protein 1
XIRP1	Xin actin-binding repeat-containing protein 1
XIRP2	Xin actin-binding repeat-containing protein 2
YWHAH	14-3-3 protein eta

## Sheet: ST-6C
Molecular Function - RNA binding
CONTROL		DMD		BMD
197 PROTEINS		169 PROTEINS		180 PROTEINS
AARS1	Alanine--tRNA ligase, cytoplasmic	ACAA2	3-ketoacyl-CoA thiolase, mitochondrial	ACAA2	3-ketoacyl-CoA thiolase, mitochondrial
ACAA2	3-ketoacyl-CoA thiolase, mitochondrial	ACTN4	Alpha-actinin-4	ACTN4	Alpha-actinin-4
ACTN4	Alpha-actinin-4	AHNAK	Neuroblast differentiation-associated protein AHNAK	AHNAK	Neuroblast differentiation-associated protein AHNAK
AHNAK	Neuroblast differentiation-associated protein AHNAK	ALDH6A1	Methylmalonate-semialdehyde dehydrogenase [acylating], mitochondrial	ALDH6A1	Methylmalonate-semialdehyde dehydrogenase [acylating], mitochondrial
ALDH6A1	Methylmalonate-semialdehyde dehydrogenase [acylating], mitochondrial	ALDOA	Fructose-bisphosphate aldolase A	ALDOA	Fructose-bisphosphate aldolase A
ALDOA	Fructose-bisphosphate aldolase A	ALYREF	THO complex subunit 4	ALYREF	THO complex subunit 4
ALYREF	THO complex subunit 4	ANXA2	Annexin A2	ANP32A	Acidic leucine-rich nuclear phosphoprotein 32 family member A
ANXA11	Annexin A11	ANXA7	Annexin A7	ANXA11	Annexin A11
ANXA2	Annexin A2	APOBEC2	C->U-editing enzyme APOBEC-2	ANXA2	Annexin A2
ANXA7	Annexin A7	ATP5F1A	ATP synthase subunit alpha, mitochondrial	ANXA7	Annexin A7
API5	Apoptosis inhibitor 5	CAVIN1	Caveolae-associated protein 1	API5	Apoptosis inhibitor 5
APOBEC2	C->U-editing enzyme APOBEC-2	CCT3	T-complex protein 1 subunit gamma	APOBEC2	C->U-editing enzyme APOBEC-2
ATP5F1A	ATP synthase subunit alpha, mitochondrial	CCT4	T-complex protein 1 subunit delta	ATP5F1A	ATP synthase subunit alpha, mitochondrial
C1QBP	Complement component 1 Q subcomponent-binding protein, mitochondrial	CCT6A	T-complex protein 1 subunit zeta	C1QBP	Complement component 1 Q subcomponent-binding protein, mitochondrial
C4BPA	C4b-binding protein alpha chain	CIRBP	Cold-inducible RNA-binding protein	CAVIN1	Caveolae-associated protein 1
CAVIN1	Caveolae-associated protein 1	CKAP4	Cytoskeleton-associated protein 4	CCT3	T-complex protein 1 subunit gamma
CCT3	T-complex protein 1 subunit gamma	CLTC	Clathrin heavy chain 1	CCT4	T-complex protein 1 subunit delta
CCT4	T-complex protein 1 subunit delta	COL14A1	Collagen alpha-1(XIV) chain	CCT5	T-complex protein 1 subunit epsilon
CCT5	T-complex protein 1 subunit epsilon	CS	Citrate synthase, mitochondrial	CCT6A	T-complex protein 1 subunit zeta
CCT6A	T-complex protein 1 subunit zeta	CYFIP1	Cytoplasmic FMR1-interacting protein 1	CIRBP	Cold-inducible RNA-binding protein
CIRBP	Cold-inducible RNA-binding protein	DAP3	28S ribosomal protein S29, mitochondrial	CISD2	CDGSH iron-sulfur domain-containing protein 2
CISD2	CDGSH iron-sulfur domain-containing protein 2	DARS1	Aspartate--tRNA ligase, cytoplasmic	CKAP4	Cytoskeleton-associated protein 4
CKAP4	Cytoskeleton-associated protein 4	DCN	Decorin	CLTC	Clathrin heavy chain 1
CLTC	Clathrin heavy chain 1	DDX39B	Spliceosome RNA helicase DDX39B	COL14A1	Collagen alpha-1(XIV) chain
COL14A1	Collagen alpha-1(XIV) chain	DEK	Protein DEK	CS	Citrate synthase, mitochondrial
CS	Citrate synthase, mitochondrial	DHX9	ATP-dependent RNA helicase A	DARS1	Aspartate--tRNA ligase, cytoplasmic
CYFIP1	Cytoplasmic FMR1-interacting protein 1	EEF1A1	Elongation factor 1-alpha 1	DCN	Decorin
DARS1	Aspartate--tRNA ligase, cytoplasmic	EEF2	Elongation factor 2	DDX39B	Spliceosome RNA helicase DDX39B
DCN	Decorin	EIF1	Eukaryotic translation initiation factor 1	DDX3X	ATP-dependent RNA helicase DDX3X
DDX39B	Spliceosome RNA helicase DDX39B	EIF3A	Eukaryotic translation initiation factor 3 subunit A	DHX9	ATP-dependent RNA helicase A
DDX3X	ATP-dependent RNA helicase DDX3X	EIF3B	Eukaryotic translation initiation factor 3 subunit B	EEF1A1	Elongation factor 1-alpha 1
DHX9	ATP-dependent RNA helicase A	EIF4A1	Eukaryotic initiation factor 4A-I	EEF2	Elongation factor 2
EEF1A1	Elongation factor 1-alpha 1	EIF4A2	Eukaryotic initiation factor 4A-II	EIF1	Eukaryotic translation initiation factor 1
EEF2	Elongation factor 2	EIF4G1	Eukaryotic translation initiation factor 4 gamma 1	EIF2S3	Eukaryotic translation initiation factor 2 subunit 3
EIF1	Eukaryotic translation initiation factor 1	ENO1	Alpha-enolase	EIF3A	Eukaryotic translation initiation factor 3 subunit A
EIF2S1	Eukaryotic translation initiation factor 2 subunit 1	ESF1	ESF1 homolog	EIF3B	Eukaryotic translation initiation factor 3 subunit B
EIF2S3	Eukaryotic translation initiation factor 2 subunit 3	FARSB	phenylalanyl-tRNA synthetase subunit beta	EIF4A1	Eukaryotic initiation factor 4A-I
EIF3A	Eukaryotic translation initiation factor 3 subunit A	FKBP3	Peptidyl-prolyl cis-trans isomerase FKBP3	EIF4G1	Eukaryotic translation initiation factor 4 gamma 1
EIF4A1	Eukaryotic initiation factor 4A-I	FLNA	Filamin-A	EIF5	Eukaryotic translation initiation factor 5
EIF4G1	Eukaryotic translation initiation factor 4 gamma 1	G3BP1	Ras GTPase-activating protein-binding protein 1	EIF5AL1	Eukaryotic translation initiation factor 5A-1-like
EIF5	Eukaryotic translation initiation factor 5	GANAB	Neutral alpha-glucosidase AB	ENO1	Alpha-enolase
EIF5AL1	Eukaryotic translation initiation factor 5A-1-like	GDI2	Rab GDP dissociation inhibitor beta	ESF1	ESF1 homolog
ENO1	Alpha-enolase	GOT2	Aspartate aminotransferase, mitochondrial	FARSA	phenylalanyl-tRNA synthetase subunit alpha.
ESF1	ESF1 homolog	H1-0	Histone H1.0, N-terminally processed	FARSB	phenylalanyl-tRNA synthetase subunit beta
FARSA	phenylalanyl-tRNA synthetase subunit alpha.	H1-10	Histone H1x	FASN	3-hydroxyacyl-[acyl-carrier-protein] dehydratase
FARSB	phenylalanyl-tRNA synthetase subunit beta	H1-2	Histone H1.2	FLNA	Filamin-A
FKBP3	Peptidyl-prolyl cis-trans isomerase FKBP3	H1-4	Histone H1.4	G3BP1	Ras GTPase-activating protein-binding protein 1
FLNA	Filamin-A	H1-5	Histone H1.5	GANAB	Neutral alpha-glucosidase AB
G3BP1	Ras GTPase-activating protein-binding protein 1	H3BNC9_HUMAN	Uncharacterized protein.	GDI2	Rab GDP dissociation inhibitor beta
GANAB	Neutral alpha-glucosidase AB	H4C6	Histone H4	GOT2	Aspartate aminotransferase, mitochondrial
GDI2	Rab GDP dissociation inhibitor beta	HADHB	Trifunctional enzyme subunit beta, mitochondrial	H1-0	Histone H1.0, N-terminally processed
GOT2	Aspartate aminotransferase, mitochondrial	HMGB1	High mobility group protein B1	H1-10	Histone H1x
H1-0	Histone H1.0, N-terminally processed	HNRNPA1	Heterogeneous nuclear ribonucleoprotein A1, N-terminally processed	H1-2	Histone H1.2
H1-10	Histone H1x	HNRNPA3	Heterogeneous nuclear ribonucleoprotein A3	H1-4	Histone H1.4
H1-4	Histone H1.4	HNRNPC	Heterogeneous nuclear ribonucleoproteins C1/C2	H1-5	Histone H1.5
H1-5	Histone H1.5	HNRNPDL	Heterogeneous nuclear ribonucleoprotein D-like	H3BNC9_HUMAN	Uncharacterized protein.
H3BNC9_HUMAN	Uncharacterized protein.	HNRNPM	Heterogeneous nuclear ribonucleoprotein M	H4C6	Histone H4
H4C6	Histone H4	HNRNPR	Heterogeneous nuclear ribonucleoprotein R	HADHB	Trifunctional enzyme subunit beta, mitochondrial
HADHB	Trifunctional enzyme subunit beta, mitochondrial	HNRNPU	Heterogeneous nuclear ribonucleoprotein U	HNRNPA1	Heterogeneous nuclear ribonucleoprotein A1, N-terminally processed
HMGB1	High mobility group protein B1	HSD17B10	3-hydroxyacyl-CoA dehydrogenase type-2	HNRNPA3	Heterogeneous nuclear ribonucleoprotein A3
HNRNPA1	Heterogeneous nuclear ribonucleoprotein A1, N-terminally processed	HSP90AA1	Heat shock protein HSP 90-alpha	HNRNPC	Heterogeneous nuclear ribonucleoproteins C1/C2
HNRNPA3	Heterogeneous nuclear ribonucleoprotein A3	HSP90AB1	Heat shock protein HSP 90-beta	HNRNPD	Heterogeneous nuclear ribonucleoprotein D0
HNRNPAB	Heterogeneous nuclear ribonucleoprotein A/B	HSPA8	Heat shock cognate 71 kDa protein	HNRNPDL	Heterogeneous nuclear ribonucleoprotein D-like
HNRNPC	Heterogeneous nuclear ribonucleoproteins C1/C2	HSPB1	Heat shock protein beta-1	HNRNPH1	Heterogeneous nuclear ribonucleoprotein H, N-terminally processed
HNRNPD	Heterogeneous nuclear ribonucleoprotein D0	HSPE1	10 kDa heat shock protein, mitochondrial	HNRNPH3	Heterogeneous nuclear ribonucleoprotein H3
HNRNPDL	Heterogeneous nuclear ribonucleoprotein D-like	IARS2	Isoleucine--tRNA ligase, mitochondrial	HNRNPK	Heterogeneous nuclear ribonucleoprotein K
HNRNPH1	Heterogeneous nuclear ribonucleoprotein H, N-terminally processed	ILF2	Interleukin enhancer-binding factor 2	HNRNPM	Heterogeneous nuclear ribonucleoprotein M
HNRNPK	Heterogeneous nuclear ribonucleoprotein K	IMMT	MICOS complex subunit MIC60	HNRNPR	Heterogeneous nuclear ribonucleoprotein R
HNRNPM	Heterogeneous nuclear ribonucleoprotein M	KHSRP	Far upstream element-binding protein 2	HNRNPU	Heterogeneous nuclear ribonucleoprotein U
HNRNPR	Heterogeneous nuclear ribonucleoprotein R	LGALS1	Galectin-1	HSD17B10	3-hydroxyacyl-CoA dehydrogenase type-2
HNRNPU	Heterogeneous nuclear ribonucleoprotein U	LGALS3	Galectin-3	HSP90AA1	Heat shock protein HSP 90-alpha
HSD17B10	3-hydroxyacyl-CoA dehydrogenase type-2	LONP1	Lon protease homolog, mitochondrial	HSP90AB1	Heat shock protein HSP 90-beta
HSP90AA1	Heat shock protein HSP 90-alpha	LRRC47	Leucine-rich repeat-containing protein 47	HSPA8	Heat shock cognate 71 kDa protein
HSP90AB1	Heat shock protein HSP 90-beta	LTA4H	Leukotriene A-4 hydrolase	HSPB1	Heat shock protein beta-1
HSPA8	Heat shock cognate 71 kDa protein	M0QYT0_HUMAN	RRM domain-containing protein.	HSPE1	10 kDa heat shock protein, mitochondrial
HSPB1	Heat shock protein beta-1	MAP4	Microtubule-associated protein 4	IARS2	Isoleucine--tRNA ligase, mitochondrial
HSPE1	10 kDa heat shock protein, mitochondrial	MATR3-2	Matrin-3	ILF2	Interleukin enhancer-binding factor 2
HUWE1	E3 ubiquitin-protein ligase HUWE1	MDH2	Malate dehydrogenase, mitochondrial	IMMT	MICOS complex subunit MIC60
IARS2	Isoleucine--tRNA ligase, mitochondrial	METAP2	Methionine aminopeptidase 2	IPO5	Importin-5
IMMT	MICOS complex subunit MIC60	MSN	Moesin	KPNB1	Importin subunit beta-1
IPO5	Importin-5	MYH4	Myosin-4	LGALS1	Galectin-1
KPNB1	Importin subunit beta-1	MYH9	Myosin-9	LGALS3	Galectin-3
LGALS1	Galectin-1	MYO18A	Unconventional myosin-XVIIIa	LONP1	Lon protease homolog, mitochondrial
LONP1	Lon protease homolog, mitochondrial	NOP58	Nucleolar protein 58	LTA4H	Leukotriene A-4 hydrolase
LRRC47	Leucine-rich repeat-containing protein 47	PA2G4	Proliferation-associated protein 2G4	M0QYT0_HUMAN	RRM domain-containing protein.
LRRC59	Leucine-rich repeat-containing protein 59, N-terminally processed	PABPC4	Polyadenylate-binding protein 4	MAP4	Microtubule-associated protein 4
M0QYT0_HUMAN	RRM domain-containing protein.	PABPN1	Polyadenylate-binding protein 2	MAPRE1	Microtubule-associated protein RP/EB family member 1
MAP4	Microtubule-associated protein 4	PCBP1	Poly(rC)-binding protein 1	MATR3-2	Matrin-3
MATR3-2	Matrin-3	PCBP2	Poly(rC)-binding protein 2	MCTS1	Malignant T-cell-amplified sequence 1
MDH2	Malate dehydrogenase, mitochondrial	PDIA3	Protein disulfide-isomerase A3	MDH2	Malate dehydrogenase, mitochondrial
MECP2	Methyl-CpG-binding protein 2	PFN1	Profilin-1	MSN	Moesin
METAP2	Methionine aminopeptidase 2	PPIA	Peptidyl-prolyl cis-trans isomerase A, N-terminally processed	MYH10	Myosin-10
MSN	Moesin	PRDX1	Peroxiredoxin-1	MYH4	Myosin-4
MYH4	Myosin-4	PRKCSH	Glucosidase 2 subunit beta	MYH9	Myosin-9
MYH9	Myosin-9	PRKDC	DNA-dependent protein kinase catalytic subunit	MYO18A	Unconventional myosin-XVIIIa
MYO18A	Unconventional myosin-XVIIIa	PRMT1	Protein arginine N-methyltransferase 1	PA2G4	Proliferation-associated protein 2G4
NOP58	Nucleolar protein 58	PSMA1	Proteasome subunit alpha type-1	PABPC4	Polyadenylate-binding protein 4
PA2G4	Proliferation-associated protein 2G4	PSMA6	Proteasome subunit alpha type-6	PABPN1	Polyadenylate-binding protein 2
PABPC4	Polyadenylate-binding protein 4	PSMC1	26S proteasome regulatory subunit 4	PARK7	Protein/nucleic acid deglycase DJ-1
PARK7	Protein/nucleic acid deglycase DJ-1	PTBP1	Polypyrimidine tract-binding protein 1	PCBP1	Poly(rC)-binding protein 1
PCBP1	Poly(rC)-binding protein 1	RBMX	RNA-binding motif protein, X chromosome, N-terminally processed	PCBP2	Poly(rC)-binding protein 2
PCBP2	Poly(rC)-binding protein 2	RPL10A	60S ribosomal protein L10a	PDIA3	Protein disulfide-isomerase A3
PDIA3	Protein disulfide-isomerase A3	RPL11	60S ribosomal protein L11	PEBP1	Hippocampal cholinergic neurostimulating peptide
PEBP1	Hippocampal cholinergic neurostimulating peptide	RPL12	60S ribosomal protein L12	PFN1	Profilin-1
PFN1	Profilin-1	RPL13	Ribosomal protein L13.	PPIA	Peptidyl-prolyl cis-trans isomerase A, N-terminally processed
PPIA	Peptidyl-prolyl cis-trans isomerase A, N-terminally processed	RPL14	60S ribosomal protein L14	PRDX1	Peroxiredoxin-1
PRDX1	Peroxiredoxin-1	RPL15	Ribosomal protein L15.	PRKCSH	Glucosidase 2 subunit beta
PRKCSH	Glucosidase 2 subunit beta	RPL17	60S ribosomal protein L17	PSIP1	PC4 and SFRS1-interacting protein
PRKDC	DNA-dependent protein kinase catalytic subunit	RPL18	60S ribosomal protein L18	PSMA1	Proteasome subunit alpha type-1
PRMT1	Protein arginine N-methyltransferase 1	RPL18A	Ribosomal protein L18a	PSMA6	Proteasome subunit alpha type-6
PSMA1	Proteasome subunit alpha type-1	RPL22	Ribosomal protein L22	RACK1	Receptor of activated protein C kinase 1, N-terminally processed
PSMA6	Proteasome subunit alpha type-6	RPL23	Ribosomal protein L23.	RARS1	Arginine--tRNA ligase, cytoplasmic
PSMC1	26S proteasome regulatory subunit 4	RPL24	Ribosomal protein L24	RPL11	60S ribosomal protein L11
PSMD4	26S proteasome non-ATPase regulatory subunit 4	RPL27	60S ribosomal protein L27	RPL12	60S ribosomal protein L12
PTBP1	Polypyrimidine tract-binding protein 1	RPL27A	Ribosomal protein L27a	RPL13	Ribosomal protein L13.
RACK1	Receptor of activated protein C kinase 1, N-terminally processed	RPL29	60S ribosomal protein L29	RPL15	Ribosomal protein L15.
RARS1	Arginine--tRNA ligase, cytoplasmic	RPL32	Ribosomal protein L32	RPL18	60S ribosomal protein L18
RBMX	RNA-binding motif protein, X chromosome, N-terminally processed	RPL35	60S ribosomal protein L35	RPL18A	Ribosomal protein L18a
RPL10	60S ribosomal protein L10	RPL3L	Ribosomal protein L3 like	RPL21	60S ribosomal protein L21
RPL10A	60S ribosomal protein L10a	RPL4	Ribosomal protein L4.	RPL22	Ribosomal protein L22
RPL11	60S ribosomal protein L11	RPL6	60S ribosomal protein L6	RPL23	Ribosomal protein L23.
RPL12	60S ribosomal protein L12	RPL7	60S ribosomal protein L7	RPL23A	60S ribosomal protein L23a
RPL13	Ribosomal protein L13.	RPL7A	Ribosomal protein L7a.	RPL24	Ribosomal protein L24
RPL14	60S ribosomal protein L14	RPL8	60S ribosomal protein L8	RPL27	60S ribosomal protein L27
RPL15	Ribosomal protein L15.	RPL9	Ribosomal protein L9.	RPL27A	Ribosomal protein L27a
RPL17	60S ribosomal protein L17	RPLP0	60S acidic ribosomal protein P0	RPL29	60S ribosomal protein L29
RPL18	60S ribosomal protein L18	RPN1	Dolichyl-diphosphooligosaccharide--protein glycosyltransferase subunit 1	RPL3	60S ribosomal protein L3
RPL21	60S ribosomal protein L21	RPS11	Ribosomal protein S11	RPL3L	Ribosomal protein L3 like
RPL22	Ribosomal protein L22	RPS12	Ribosomal protein S12.	RPL7	60S ribosomal protein L7
RPL23	Ribosomal protein L23.	RPS13	Ribosomal protein S13.	RPL7A	Ribosomal protein L7a.
RPL23A	60S ribosomal protein L23a	RPS15A	40S ribosomal protein S15a	RPL9	Ribosomal protein L9.
RPL24	Ribosomal protein L24	RPS18	40S ribosomal protein S18	RPLP0	60S acidic ribosomal protein P0
RPL27A	Ribosomal protein L27a	RPS19	40S ribosomal protein S19	RPN1	Dolichyl-diphosphooligosaccharide--protein glycosyltransferase subunit 1
RPL29	60S ribosomal protein L29	RPS25	Ribosomal protein S25.	RPS12	Ribosomal protein S12.
RPL3	60S ribosomal protein L3	RPS27A	Ubiquitin-40S ribosomal protein S27a	RPS13	Ribosomal protein S13.
RPL30	Ribosomal protein L30.	RPS27L	Ribosomal protein S27 like	RPS14	Ribosomal protein S14.
RPL31	Ribosomal protein L31.	RPS3A	40S ribosomal protein S3a	RPS15A	40S ribosomal protein S15a
RPL32	Ribosomal protein L32	RPS4X	Ribosomal protein S4 X-linked	RPS16	Ribosomal protein S16.
RPL3L	Ribosomal protein L3 like	RPS8	Ribosomal protein S8	RPS18	40S ribosomal protein S18
RPL4	Ribosomal protein L4.	RPS9	Ribosomal protein S9.	RPS2	Ribosomal protein S2.
RPL6	60S ribosomal protein L6	RPSA	40S ribosomal protein SA	RPS25	Ribosomal protein S25.
RPL7	60S ribosomal protein L7	RTCB	RNA-splicing ligase RtcB homolog	RPS27A	Ubiquitin-40S ribosomal protein S27a
RPL7A	Ribosomal protein L7a.	RTN4	Reticulon-4	RPS27L	Ribosomal protein S27 like
RPL8	60S ribosomal protein L8	S100A4	S100 calcium binding protein A4.	RPS3	40S ribosomal protein S3
RPL9	Ribosomal protein L9.	SERPINH1	Serpin H1	RPS3A	40S ribosomal protein S3a
RPLP0	60S acidic ribosomal protein P0	SLC25A11	Mitochondrial 2-oxoglutarate/malate carrier protein	RPS4X	Ribosomal protein S4 X-linked
RPN1	Dolichyl-diphosphooligosaccharide--protein glycosyltransferase subunit 1	SNRNP200	U5 small nuclear ribonucleoprotein 200 kDa helicase	RPS5	40S ribosomal protein S5, N-terminally processed
RPS11	Ribosomal protein S11	SNRPD1	Small nuclear ribonucleoprotein Sm D1	RPS8	Ribosomal protein S8
RPS12	Ribosomal protein S12.	SNU13	NHP2-like protein 1, N-terminally processed	RPS9	Ribosomal protein S9.
RPS14	Ribosomal protein S14.	SPTBN1	Spectrin beta chain, non-erythrocytic 1	RPSA	40S ribosomal protein SA
RPS15A	40S ribosomal protein S15a	SUCLG1	Succinate--CoA ligase [ADP/GDP-forming] subunit alpha, mitochondrial	RTN4	Reticulon-4
RPS16	Ribosomal protein S16.	TCP1	T-complex protein 1 subunit alpha	RTRAF	RNA transcription, translation and transport factor protein
RPS18	40S ribosomal protein S18	TFRC	Transferrin receptor protein 1, serum form	SERPINH1	Serpin H1
RPS2	Ribosomal protein S2.	TRAP1	Heat shock protein 75 kDa, mitochondrial	SLC25A11	Mitochondrial 2-oxoglutarate/malate carrier protein
RPS20	Ribosomal protein S20.	TRIM28	Transcription intermediary factor 1-beta	SNRPD1	Small nuclear ribonucleoprotein Sm D1
RPS21	Ribosomal protein S21	TUBB4B	Tubulin beta-4B chain	SNU13	NHP2-like protein 1, N-terminally processed
RPS25	Ribosomal protein S25.	TUFM	Elongation factor Tu, mitochondrial	SPTBN1	Spectrin beta chain, non-erythrocytic 1
RPS27A	Ubiquitin-40S ribosomal protein S27a	TXN	Thioredoxin	SRP14	Signal recognition particle 14 kDa protein
RPS27L	Ribosomal protein S27 like	UBA1	Ubiquitin-like modifier-activating enzyme 1	STAU1	Double-stranded RNA-binding protein Staufen homolog 1
RPS3	40S ribosomal protein S3	UBE2N	Ubiquitin-conjugating enzyme E2 N	STRAP	Serine-threonine kinase receptor-associated protein
RPS3A	40S ribosomal protein S3a	UBE2O	(E3-independent) E2 ubiquitin-conjugating enzyme	SUCLG1	Succinate--CoA ligase [ADP/GDP-forming] subunit alpha, mitochondrial
RPS4X	Ribosomal protein S4 X-linked	VCP	Transitional endoplasmic reticulum ATPase	TARDBP	TAR DNA-binding protein 43
RPS5	40S ribosomal protein S5, N-terminally processed	VIM	Vimentin	TCP1	T-complex protein 1 subunit alpha
RPS7	40S ribosomal protein S7	XIRP1	Xin actin-binding repeat-containing protein 1	TFAM	Transcription factor A, mitochondrial
RPS8	Ribosomal protein S8	XRCC5	X-ray repair cross-complementing protein 5	TFRC	Transferrin receptor protein 1, serum form
RPS9	Ribosomal protein S9.	XRCC6	X-ray repair cross-complementing protein 6	TPT1	Translationally-controlled tumor protein
RPSA	40S ribosomal protein SA	YBX3	Y-box-binding protein 3	TRA2B	Transformer-2 protein homolog beta
RTN4	Reticulon-4	YWHAE	14-3-3 protein epsilon	TRIM28	Transcription intermediary factor 1-beta
RTRAF	RNA transcription, translation and transport factor protein	YWHAG	14-3-3 protein gamma, N-terminally processed	TSN	Translin
S100A4	S100 calcium binding protein A4.			TUBB4B	Tubulin beta-4B chain
SERPINH1	Serpin H1			TUFM	Elongation factor Tu, mitochondrial
SLC25A11	Mitochondrial 2-oxoglutarate/malate carrier protein			U2AF2	Splicing factor U2AF 65 kDa subunit
SLC25A5	ADP/ATP translocase 2, N-terminally processed			UBA1	Ubiquitin-like modifier-activating enzyme 1
SPTBN1	Spectrin beta chain, non-erythrocytic 1			VCP	Transitional endoplasmic reticulum ATPase
STIP1	Stress-induced-phosphoprotein 1			VIM	Vimentin
SUCLG1	Succinate--CoA ligase [ADP/GDP-forming] subunit alpha, mitochondrial			XIRP1	Xin actin-binding repeat-containing protein 1
TCP1	T-complex protein 1 subunit alpha			XRCC5	X-ray repair cross-complementing protein 5
TFAM	Transcription factor A, mitochondrial			XRCC6	X-ray repair cross-complementing protein 6
TFRC	Transferrin receptor protein 1, serum form			YWHAE	14-3-3 protein epsilon
TNS1	Tensin-1			YWHAG	14-3-3 protein gamma, N-terminally processed
TPR	Nucleoprotein TPR
TRA2B	Transformer-2 protein homolog beta
TRAP1	Heat shock protein 75 kDa, mitochondrial
TRIM28	Transcription intermediary factor 1-beta
TUBB4B	Tubulin beta-4B chain
TUFM	Elongation factor Tu, mitochondrial
U2AF2	Splicing factor U2AF 65 kDa subunit
UBA1	Ubiquitin-like modifier-activating enzyme 1
UBE2N	Ubiquitin-conjugating enzyme E2 N
VCP	Transitional endoplasmic reticulum ATPase
VIM	Vimentin
XIRP1	Xin actin-binding repeat-containing protein 1
XRCC5	X-ray repair cross-complementing protein 5
XRCC6	X-ray repair cross-complementing protein 6
YBX3	Y-box-binding protein 3
YWHAE	14-3-3 protein epsilon
YWHAG	14-3-3 protein gamma, N-terminally processed
