# Supplementary material for: Label-free proteomic analysis of Duchenne and Becker muscular dystrophy showed decreased sarcomere proteins and increased ubiquitination-related proteins
Source: Sci Rep. 2025 Jan 26;15:3293. doi: 10.1038/s41598-025-87995-5 (PMC11770181; doi:10.1038/s41598-025-87995-5)
Supplement: Supplementary file 7 — Supplementary Material 7 [file 41598_2025_87995_MOESM7_ESM.xlsx]

## Sheet: Abundances
				Dystroglycan–Complex Related Proteins found in our MS Analysis
Accession	Description	Abundances C1 - 1	Abundances C1 - 2	Abundances C2 - 1	Abundances C2 - 2	Abundances C3 - 1	Abundances C3 - 2	CG Mean	Abundances DMD1 - 1	Abundances DMD1 - 2	Abundances DMD2 - 1	Abundances DMD2 - 2	Abundances DMD3 - 1	Abundances DMD3 - 2	Abundances DMD4 - 1	Abundances DMD4 - 2	DG mean	Abundances BMD1 - 1	Abundances BMD1 - 2	Abundances BMD2 - 1	Abundances BMD2 - 2	Abundances BMD3 - 1	Abundances BMD3 - 2	BG mean
P11532	Dystrophin	3.40234e+06	1.77521e+06	2.89248e+07	2.35244e+07	3.84807e+07	2.10875e+07	1.95325e+07	1.11328e+06	1.41024e+06	1.06919e+06	633278	941061	1.27581e+06	1.2189e+06	1.3247e+06	1.12331e+06	1.03564e+06	1.27861e+06	1.44984e+06	550330	79634.6	76261.3	745053
Q16585	Beta-sarcoglycan	533816	279647	951458	992944	2.96779e+06	1.47911e+06	1.20079e+06	38042	48659	10545.1	9131.29	58377.4	56968.1	63170.1	53277.1	42271.3	30887.4	44222.9	164465	34485.9	1438.39	3078.95	46429.8
Q13326	Gamma-sarcoglycan	136281	49749.9	693492	45588.8	1.35556e+06	806135	514468	46898.8	86568.6			19846.8	30186.7			45875.2	23597.1	28918.2	112299	42743	4873.64	1897.8	35721.4
Q92629	Delta-sarcoglycan	336913	117499	196475	2.15475e+06	3.0081e+06	2.4679e+06	1.38027e+06	54850.7	204783	35217.8	29325.8	46128.2	88286.7	38393.4	57967.4	69369.2	61524.7	78585.8	137358	67914.4	949.735	717.125	57841.6
Q16586	Alpha-sarcoglycan	80412.9	39642.5		802069	1.01022e+06	46689.6	395807	20423.6	89220.5	22960.2	17176.7	10070.9	9189.62	1.42657e+06	19323.6	201867	10358.3	2228.76	50807.6	12651.2	825.362		15374.2
Q14118	Dystroglycan 1	263475	108195	109209	974557	2.49066e+06	1.50723e+06	908888	157531	239058	6067.24	13684.7	172334	213229	12420.9	40870.6	106899	140506	153752	89473	19051.8			100696

## Sheet: Mean Abundances
Accession	Description	CG Mean	DG mean	BG mean
P11532	Dystrophin	1.95325e+07	1.12331e+06	745053
Q16585	Beta-sarcoglycan	1.20079e+06	42271.3	46429.8
Q13326	Gamma-sarcoglycan	514468	45875.2	35721.4
Q92629	Delta-sarcoglycan	1.38027e+06	69369.2	57841.6
Q16586	Alpha-sarcoglycan	395807	201867	15374.2
Q14118	Dystroglycan 1	908888	106899	100696

## Sheet: Abundances Ratios
Accession	Description	(DG mean/CG mean) % Ratio	(BG mean/CG mean) % Ratio
P11532	Dystrophin	5.75097	3.81443
Q16585	Beta-sarcoglycan	3.52028	3.8666
Q13326	Gamma-sarcoglycan	8.91701	6.94336
Q92629	Delta-sarcoglycan	5.02576	4.19059
Q16586	Alpha-sarcoglycan	51.0013	3.88428
Q14118	Dystroglycan 1	11.7616	11.079
