# Supplementary material for: Label-free proteomic analysis of Duchenne and Becker muscular dystrophy showed decreased sarcomere proteins and increased ubiquitination-related proteins
Source: Sci Rep. 2025 Jan 26;15:3293. doi: 10.1038/s41598-025-87995-5 (PMC11770181; doi:10.1038/s41598-025-87995-5)
Supplement: Supplementary file 8 — Supplementary Material 8 [file 41598_2025_87995_MOESM8_ESM.xlsx]

## Sheet: ST-7
Human Phenotype
		CONTROL		DUCHENNE		BECKER
Phenotype	Description	Count in network	FDR	Count in network	FDR	Count in network	FDR
HP:0001324	Muscle weakness	146 de 861	4.53e-37	134 de 861	1.99e-38	140 de 861	4.7e-39
HP:0001637	Abnormal myocardium morphology	104 de 462	9.16e-35	92 de 462	4.08e-33	105 de 462	4.06e-39
HP:0001638	Cardiomyopathy	103 de 453	9.16e-35	91 de 453	4.56e-33	104 de 453	4.06e-39
HP:0001939	Abnormality of metabolism/homeostasis	239 de 2168	1.85e-35	213 de 2168	3.82e-36	225 de 2168	6.92e-37
HP:0003011	Abnormality of the musculature	255 de 2384	3.01e-36	219 de 2384	1.54e-33	238 de 2384	6.92e-37
HP:0003198	Myopathy	81 de 280	4.49e-33	74 de 280	4.56e-33	80 de 280	1.52e-35
HP:0003236	Elevated circulating creatine kinase concentration	74 de 255	3.69e-30	72 de 255	1.8e-33	73 de255	2.46e-32
HP:0004364	Abnormal circulating nitrogen compound concentration	99 de 445	8.71e-33	95 de 445	4.08e-36	98 de 445	7.79e-36
HP:0011804	Abnormal muscle physiology	238 de 2088	4.53e-37	203 de 2088	1.22e-33	222 de 2088	1.17e-37
HP:0011805	Abnormal skeletal muscle morphology	191 de 1537	2.02e-33	164 de 1537	1.14e-30	178 de 1537	2.29e-33
HP:0032180	Abnormal circulating metabolite concentratio	161 de 1010	4.11e-38	144 de 1010	4.57e-38	154 de 1010	7.96e-40
HP:0040081	Abnormal circulating creatine kinase concentration	74 de 258	6.42e-30	72 de 258	3e-33	73 de 258	4.29e-32
