# Supplementary material for: Label-free proteomic analysis of Duchenne and Becker muscular dystrophy showed decreased sarcomere proteins and increased ubiquitination-related proteins
Source: Sci Rep. 2025 Jan 26;15:3293. doi: 10.1038/s41598-025-87995-5 (PMC11770181; doi:10.1038/s41598-025-87995-5)
Supplement: Supplementary file 9 — Supplementary Material 9 [file 41598_2025_87995_MOESM9_ESM.xlsx]

## Sheet: ST-8A
Human Phenotype - Abnormal circulating metabolite concentration
CONTROL		DMD		BMD
161 PROTEINS		144 PROTEINS		154 PROTEINS
ACADM	Medium-chain specific acyl-CoA dehydrogenase, mitochondrial	ACADM	Medium-chain specific acyl-CoA dehydrogenase, mitochondrial	ACADM	Medium-chain specific acyl-CoA dehydrogenase, mitochondrial
ACADS	Short-chain specific acyl-CoA dehydrogenase, mitochondrial	ACADS	Short-chain specific acyl-CoA dehydrogenase, mitochondrial	ACADS	Short-chain specific acyl-CoA dehydrogenase, mitochondrial
ACADVL	Very long-chain specific acyl-CoA dehydrogenase, mitochondrial	ACADVL	Very long-chain specific acyl-CoA dehydrogenase, mitochondrial	ACADVL	Very long-chain specific acyl-CoA dehydrogenase, mitochondrial
ACAT1	Acetyl-CoA acetyltransferase, mitochondrial	ACAT1	Acetyl-CoA acetyltransferase, mitochondrial	ACAT1	Acetyl-CoA acetyltransferase, mitochondrial
ACTN2	Alpha-actinin-2	ACTN2	Alpha-actinin-2	ACTN2	Alpha-actinin-2
ACTN4	Alpha-actinin-4	ACTN4	Alpha-actinin-4	ACTN4	Alpha-actinin-4
ADSS1	Adenylosuccinate synthetase isozyme 1	ADSS1	Adenylosuccinate synthetase isozyme 1	ADSS1	Adenylosuccinate synthetase isozyme 1
AGL	Amylo-alpha-1,6-glucosidase	AGL	Amylo-alpha-1,6-glucosidase	AGL	Amylo-alpha-1,6-glucosidase
AIFM1	Apoptosis-inducing factor 1, mitochondrial	AIFM1	Apoptosis-inducing factor 1, mitochondrial	AIFM1	Apoptosis-inducing factor 1, mitochondrial
ALB	Serum albumin	ALB	Serum albumin	ALB	Serum albumin
ALDOA	Fructose-bisphosphate aldolase A	ALDOA	Fructose-bisphosphate aldolase A	ALDOA	Fructose-bisphosphate aldolase A
ANK1	Ankyrin-1	ANK1	Ankyrin-1	ANK1	Ankyrin-1
APOA1	Truncated apolipoprotein A-I	APOA1	Truncated apolipoprotein A-I	ANKRD1	Ankyrin repeat domain-containing protein 1
APOB	Apolipoprotein B-100	APOB	Apolipoprotein B-100	APOA1	Truncated apolipoprotein A-I
APOE	Apolipoprotein E	ATP1A1	Sodium/potassium-transporting ATPase subunit alpha-1	APOB	Apolipoprotein B-100
ATP1A1	Sodium/potassium-transporting ATPase subunit alpha-1	ATP6V1A	V-type proton ATPase catalytic subunit A	APOE	Apolipoprotein E
ATP6V1A	V-type proton ATPase catalytic subunit A	BAG3	BAG family molecular chaperone regulator 3	ATP1A1	Sodium/potassium-transporting ATPase subunit alpha-1
BAG3	BAG family molecular chaperone regulator 3	BIN1	Myc box-dependent-interacting protein 1	ATP6V1A	V-type proton ATPase catalytic subunit A
BCKDK	[3-methyl-2-oxobutanoate dehydrogenase [lipoamide]] kinase, mitochondrial	CACNA1S	Voltage-dependent L-type calcium channel subunit alpha-1S	BAG3	BAG family molecular chaperone regulator 3
BIN1	Myc box-dependent-interacting protein 1	CALM3	Calmodulin-1	BIN1	Myc box-dependent-interacting protein 1
C1QBP	Complement component 1 Q subcomponent-binding protein, mitochondrial	CAP2	Adenylyl cyclase-associated protein 2	C1QBP	Complement component 1 Q subcomponent-binding protein, mitochondrial
CACNA1S	Voltage-dependent L-type calcium channel subunit alpha-1S	CAPN3	Calpain-3	CACNA1S	Voltage-dependent L-type calcium channel subunit alpha-1S
CALM3	Calmodulin-1	CASQ1	Calsequestrin-1	CALM3	Calmodulin-1
CAP2	Adenylyl cyclase-associated protein 2	CAVIN1	Caveolae-associated protein 1	CAP2	Adenylyl cyclase-associated protein 2
CAPN3	Calpain-3	CFL2	Cofilin-2	CAPN3	Calpain-3
CASQ1	Calsequestrin-1	COL12A1	Collagen alpha-1(XII) chain	CASQ1	Calsequestrin-1
CAVIN1	Caveolae-associated protein 1	COL6A1	Collagen alpha-1(VI) chain	CAVIN1	Caveolae-associated protein 1
CCT5	T-complex protein 1 subunit epsilon	COL6A2	Collagen alpha-2(VI) chain	CCT5	T-complex protein 1 subunit epsilon
CFL2	Cofilin-2	COL6A3	Collagen alpha-3(VI) chain	CFL2	Cofilin-2
COL12A1	Collagen alpha-1(XII) chain	COPA	Coatomer subunit alpha	COL12A1	Collagen alpha-1(XII) chain
COL4A1	Collagen alpha-1(IV) chain	COQ9	Ubiquinone biosynthesis protein COQ9, mitochondrial	COL4A1	Collagen alpha-1(IV) chain
COL6A1	Collagen alpha-1(VI) chain	COX6B1	Cytochrome c oxidase subunit 6B1	COL6A1	Collagen alpha-1(VI) chain
COL6A2	Collagen alpha-2(VI) chain	CPT2	Carnitine O-palmitoyltransferase 2, mitochondrial	COL6A2	Collagen alpha-2(VI) chain
COL6A3	Collagen alpha-3(VI) chain	CRYAB	Alpha-crystallin B chain	COL6A3	Collagen alpha-3(VI) chain
COPA	Coatomer subunit alpha	CSRP3	Cysteine and glycine-rich protein 3	COQ9	Ubiquinone biosynthesis protein COQ9, mitochondrial
COQ9	Ubiquinone biosynthesis protein COQ9, mitochondrial	CTNNB1	Catenin beta-1	COX6B1	Cytochrome c oxidase subunit 6B1
COX6B1	Cytochrome c oxidase subunit 6B1	CYC1	Cytochrome c1, heme protein, mitochondrial	CPT2	Carnitine O-palmitoyltransferase 2, mitochondrial
CPT2	Carnitine O-palmitoyltransferase 2, mitochondrial	DAG1	Alpha-dystroglycan	CRYAB	Alpha-crystallin B chain
CRYAB	Alpha-crystallin B chain	DBT	2-oxoisovalerate dehydrogenase E2 component (dihydrolipoyl transacylase)	CSRP3	Cysteine and glycine-rich protein 3
CSRP3	Cysteine and glycine-rich protein 3	DES	Desmin	CTNNB1	Catenin beta-1
CUL3	Cullin-3	DLD	Dihydrolipoyl dehydrogenase, mitochondrial	CYC1	Cytochrome c1, heme protein, mitochondrial
CYC1	Cytochrome c1, heme protein, mitochondrial	DLST	2-oxoglutarate dehydrogenase E2 component (dihydrolipoamide succinyltransferase)	DES	Desmin
DAG1	Alpha-dystroglycan	DMD	Dystrophin	DLD	Dihydrolipoyl dehydrogenase, mitochondrial
DBT	2-oxoisovalerate dehydrogenase E2 component (dihydrolipoyl transacylase)	DYSF	Dysferlin	DLST	2-oxoglutarate dehydrogenase E2 component (dihydrolipoamide succinyltransferase)
DES	Desmin	ENO3	Beta-enolase	DMD	Dystrophin
DLD	Dihydrolipoyl dehydrogenase, mitochondrial	EPHX1	Epoxide hydrolase 1	DYSF	Dysferlin
DLST	2-oxoglutarate dehydrogenase E2 component	ETFB	Electron transfer flavoprotein subunit beta	ENO3	Beta-enolase
DMD	Dystrophin	F2	Activation peptide fragment 1	ETFB	Electron transfer flavoprotein subunit beta
DMPK	Myotonin-protein kinase	FARSB	phenylalanyl-tRNA synthetase subunit beta	F2	Activation peptide fragment 1
DNM2	Dynamin-2	FBN1	Fibrillin-1	FARSB	phenylalanyl-tRNA synthetase subunit beta
DYSF	Dysferlin	FTH1	Ferritin heavy chain, N-terminally processed	FBN1	Fibrillin-1
EIF2B3	Translation initiation factor eIF-2B subunit gamma	GANAB	Neutral alpha-glucosidase AB	FH	Fumarate hydratase, mitochondrial
ENO3	Beta-enolase	GBE1	1,4-alpha-glucan-branching enzyme	FTL	Ferritin light chain
EPHX1	Epoxide hydrolase 1	GLUD1	Glutamate dehydrogenase 1, mitochondrial	GANAB	Neutral alpha-glucosidase AB
ETFB	Electron transfer flavoprotein subunit beta	GNAS	Guanine nucleotide-binding protein G(s) subunit alpha isoforms XLas	GBE1	1,4-alpha-glucan-branching enzyme
F2	Activation peptide fragment 1	GOT2	Aspartate aminotransferase, mitochondrial	GLUD1	Glutamate dehydrogenase 1, mitochondrial
FARSB	phenylalanyl-tRNA synthetase subunit beta	GPD1	Glycerol-3-phosphate dehydrogenase 1	GNAS	Guanine nucleotide-binding protein G(s) subunit alpha isoforms XLas
FBN1	Fibrillin-1	GPHN	Molybdopterin molybdenumtransferase	GOT2	Aspartate aminotransferase, mitochondrial
FH	Fumarate hydratase, mitochondrial	HADH	Hydroxyacyl-coenzyme A dehydrogenase, mitochondrial	GPD1	Glycerol-3-phosphate dehydrogenase 1
FTH1	Ferritin heavy chain, N-terminally processed	HADHA	Trifunctional enzyme subunit alpha, mitochondrial	HADH	Hydroxyacyl-coenzyme A dehydrogenase, mitochondrial
GANAB	Neutral alpha-glucosidase AB	HADHB	Trifunctional enzyme subunit beta, mitochondrial	HADHA	Trifunctional enzyme subunit alpha, mitochondrial
GBE1	1,4-alpha-glucan-branching enzyme	HBB	Hemoglobin subunit beta	HADHB	Trifunctional enzyme subunit beta, mitochondrial
GLUD1	Glutamate dehydrogenase 1, mitochondrial	HINT1	Histidine triad nucleotide-binding protein 1	HBB	Hemoglobin subunit beta
GNAS	Guanine nucleotide-binding protein G(s) subunit alpha isoforms XLas	HK1	Hexokinase-1	HINT1	Histidine triad nucleotide-binding protein 1
GOT2	Aspartate aminotransferase, mitochondrial	HNRNPA1	Heterogeneous nuclear ribonucleoprotein A1, N-terminally processed	HK1	Hexokinase-1
GPD1	Glycerol-3-phosphate dehydrogenase 1	HNRNPDL	Heterogeneous nuclear ribonucleoprotein D-like	HNRNPA1	Heterogeneous nuclear ribonucleoprotein A1, N-terminally processed
HADH	Hydroxyacyl-coenzyme A dehydrogenase, mitochondrial	HSD17B10	3-hydroxyacyl-CoA dehydrogenase type-2	HNRNPDL	Heterogeneous nuclear ribonucleoprotein D-like
HADHA	Trifunctional enzyme subunit alpha, mitochondrial	HSPG2	Basement membrane-specific heparan sulfate proteoglycan core protein	HSD17B10	3-hydroxyacyl-CoA dehydrogenase type-2
HADHB	Trifunctional enzyme subunit beta, mitochondrial	IDH2	Isocitrate dehydrogenase [NADP], mitochondrial	HSPG2	Basement membrane-specific heparan sulfate proteoglycan core protein
HBB	Hemoglobin subunit beta	ITGA3	Integrin alpha-3 heavy chain	IDH2	Isocitrate dehydrogenase [NADP], mitochondrial
HINT1	Histidine triad nucleotide-binding protein 1	KLHL41	Kelch-like protein 41	ITGA3	Integrin alpha-3 heavy chain
HK1	Hexokinase-1	KNG1	Low molecular weight growth-promoting factor	ITGA7	Integrin alpha-7 70 kDa form
HNRNPA1	Heterogeneous nuclear ribonucleoprotein A1, N-terminally processed	LAMA2	Laminin subunit alpha-2	KLHL41	Kelch-like protein 41
HNRNPDL	Heterogeneous nuclear ribonucleoprotein D-like	LAMA4	Laminin subunit alpha-4	KNG1	Low molecular weight growth-promoting factor
HSD17B10	3-hydroxyacyl-CoA dehydrogenase type-2	LAMB2	Laminin subunit beta-2	L2HGDH	L-2-hydroxyglutarate dehydrogenase, mitochondrial
HSPG2	Basement membrane-specific heparan sulfate proteoglycan core protein	LDHA	Lactate dehydrogenase A	LAMA2	Laminin subunit alpha-2
IDH2	Isocitrate dehydrogenase [NADP], mitochondrial	LMOD3	Leiomodin-3	LAMA4	Laminin subunit alpha-4
ITGA7	Integrin alpha-7 70 kDa form	LONP1	Lon protease homolog, mitochondrial	LAMB2	Laminin subunit beta-2
KLHL41	Kelch-like protein 41	MDH2	Malate dehydrogenase, mitochondrial	LDHA	Lactate dehydrogenase A
KNG1	Low molecular weight growth-promoting factor	MTX2	Metaxin-2	LMAN1	Protein ERGIC-53
L2HGDH	L-2-hydroxyglutarate dehydrogenase, mitochondrial	MYH14	Myosin-14	LMOD3	Leiomodin-3
LAMA2	Laminin subunit alpha-2	MYH7	Myosin-7	LONP1	Lon protease homolog, mitochondrial
LAMA4	Laminin subunit alpha-4	MYOT	Myotilin	MDH2	Malate dehydrogenase, mitochondrial
LAMB2	Laminin subunit beta-2	MYPN	Myopalladin	MT-ATP6	ATP synthase subunit a
LDHA	Lactate dehydrogenase A	NDUFB10	NADH dehydrogenase [ubiquinone] 1 beta subcomplex subunit 10	MTX2	Metaxin-2
LMOD3	Leiomodin-3	NDUFB3	NADH dehydrogenase [ubiquinone] 1 beta subcomplex subunit 3	MYH14	Myosin-14
LONP1	Lon protease homolog, mitochondrial	NDUFB9	NADH dehydrogenase [ubiquinone] 1 beta subcomplex subunit 9	MYH7	Myosin-7
MDH2	Malate dehydrogenase, mitochondrial	NDUFC2	NADH dehydrogenase [ubiquinone] 1 subunit C2	MYOT	Myotilin
MECP2	Methyl-CpG-binding protein 2	NDUFS1	NADH-ubiquinone oxidoreductase 75 kDa subunit, mitochondrial	MYPN	Myopalladin
MT-ND1	NADH-ubiquinone oxidoreductase chain 1	NDUFS2	NADH dehydrogenase [ubiquinone] iron-sulfur protein 2, mitochondrial	NDUFA11	NADH dehydrogenase [ubiquinone] 1 alpha subcomplex subunit 11
MT-ND5	NADH-ubiquinone oxidoreductase chain 5	NDUFS3	NADH dehydrogenase [ubiquinone] iron-sulfur protein 3, mitochondrial	NDUFB10	NADH dehydrogenase [ubiquinone] 1 beta subcomplex subunit 10
MTX2	Metaxin-2	NDUFS4	NADH dehydrogenase [ubiquinone] iron-sulfur protein 4, mitochondrial	NDUFB3	NADH dehydrogenase [ubiquinone] 1 beta subcomplex subunit 3
MYH14	Myosin-14	NDUFS6	NADH dehydrogenase [ubiquinone] iron-sulfur protein 6, mitochondrial	NDUFB9	NADH dehydrogenase [ubiquinone] 1 beta subcomplex subunit 9
MYH6	Myosin-6	NDUFS7	NADH dehydrogenase [ubiquinone] iron-sulfur protein 7, mitochondrial	NDUFS1	NADH-ubiquinone oxidoreductase 75 kDa subunit, mitochondrial
MYH7	Myosin-7	NDUFV1	NADH dehydrogenase [ubiquinone] flavoprotein 1, mitochondrial	NDUFS2	NADH dehydrogenase [ubiquinone] iron-sulfur protein 2, mitochondrial
MYOT	Myotilin	NDUFV2	NADH dehydrogenase [ubiquinone] flavoprotein 2, mitochondrial	NDUFS3	NADH dehydrogenase [ubiquinone] iron-sulfur protein 3, mitochondrial
MYPN	Myopalladin	NEFL	Neurofilament light polypeptide	NDUFS4	NADH dehydrogenase [ubiquinone] iron-sulfur protein 4, mitochondrial
NDUFA11	NADH dehydrogenase [ubiquinone] 1 alpha subcomplex subunit 11	NNT	NAD(P) transhydrogenase, mitochondrial	NDUFS6	NADH dehydrogenase [ubiquinone] iron-sulfur protein 6, mitochondrial
NDUFB10	NADH dehydrogenase [ubiquinone] 1 beta subcomplex subunit 10	PABPN1	Polyadenylate-binding protein 2	NDUFS7	NADH dehydrogenase [ubiquinone] iron-sulfur protein 7, mitochondrial
NDUFB3	NADH dehydrogenase [ubiquinone] 1 beta subcomplex subunit 3	PDHA1	Pyruvate dehydrogenase E1 component subunit alpha, somatic form, mitochondrial	NDUFS8	NADH dehydrogenase [ubiquinone] iron-sulfur protein 8, mitochondrial
NDUFB9	NADH dehydrogenase [ubiquinone] 1 beta subcomplex subunit 9	PDHB	Pyruvate dehydrogenase E1 component subunit beta, mitochondrial	NDUFV1	NADH dehydrogenase [ubiquinone] flavoprotein 1, mitochondrial
NDUFC2	NADH dehydrogenase [ubiquinone] 1 subunit C2	PDHX	Pyruvate dehydrogenase protein X component, mitochondrial	NDUFV2	NADH dehydrogenase [ubiquinone] flavoprotein 2, mitochondrial
NDUFS1	NADH-ubiquinone oxidoreductase 75 kDa subunit, mitochondrial	PFKM	ATP-dependent 6-phosphofructokinase, muscle type	NNT	NAD(P) transhydrogenase, mitochondrial
NDUFS2	NADH dehydrogenase [ubiquinone] iron-sulfur protein 2, mitochondrial	PGAM2	Phosphoglycerate mutase 2	PABPN1	Polyadenylate-binding protein 2
NDUFS3	NADH dehydrogenase [ubiquinone] iron-sulfur protein 3, mitochondrial	PGK1	Phosphoglycerate kinase 1	PDHA1	Pyruvate dehydrogenase E1 component subunit alpha, somatic form, mitochondrial
NDUFS4	NADH dehydrogenase [ubiquinone] iron-sulfur protein 4, mitochondrial	PGM1	Phosphoglucomutase-1	PDHB	Pyruvate dehydrogenase E1 component subunit beta, mitochondrial
NDUFS6	NADH dehydrogenase [ubiquinone] iron-sulfur protein 6, mitochondrial	PHKA1	Phosphorylase b kinase regulatory subunit alpha, skeletal muscle isoform	PDHX	Pyruvate dehydrogenase protein X component, mitochondrial
NDUFS7	NADH dehydrogenase [ubiquinone] iron-sulfur protein 7, mitochondrial	PLN	Cardiac phospholamban	PDP1	[Pyruvate dehydrogenase [acetyl-transferring]]-phosphatase 1, mitochondrial
NDUFS8	NADH dehydrogenase [ubiquinone] iron-sulfur protein 8, mitochondrial	PRDX1	Peroxiredoxin-1	PEX1	Peroxisome biogenesis factor 1
NDUFV1	NADH dehydrogenase [ubiquinone] flavoprotein 1, mitochondrial	PRKAR1A	cAMP-dependent protein kinase type I-alpha regulatory subunit	PFKM	ATP-dependent 6-phosphofructokinase, muscle type
NDUFV2	NADH dehydrogenase [ubiquinone] flavoprotein 2, mitochondrial	PRKCSH	Glucosidase 2 subunit beta	PGAM2	Phosphoglycerate mutase 2
NEFL	Neurofilament light polypeptide	PRPS1	Ribose-phosphate pyrophosphokinase 1	PGK1	Phosphoglycerate kinase 1
NNT	NAD(P) transhydrogenase, mitochondrial	PYGM	Glycogen phosphorylase, muscle form	PGM1	Phosphoglucomutase-1
PDHA1	Pyruvate dehydrogenase E1 component subunit alpha, somatic form, mitochondrial	RYR1	Ryanodine receptor 1	PHKA1	Phosphorylase b kinase regulatory subunit alpha, skeletal muscle isoform
PDHB	Pyruvate dehydrogenase E1 component subunit beta, mitochondrial	SDHA	Succinate dehydrogenase [ubiquinone] flavoprotein subunit, mitochondrial	PRDX1	Peroxiredoxin-1
PDHX	Pyruvate dehydrogenase protein X component, mitochondrial	SDHB	Succinate dehydrogenase [ubiquinone] iron-sulfur subunit, mitochondrial	PRKAR1A	cAMP-dependent protein kinase type I-alpha regulatory subunit
PFKM	ATP-dependent 6-phosphofructokinase, muscle type	SDHC	Succinate dehydrogenase cytochrome b560 subunit, mitochondrial	PRKCSH	Glucosidase 2 subunit beta
PGAM2	Phosphoglycerate mutase 2	SERPINA1	Short peptide from AAT	PRPS1	Ribose-phosphate pyrophosphokinase 1
PGK1	Phosphoglycerate kinase 1	SGCA	Alpha-sarcoglycan	PRSS1	Alpha-trypsin chain 1
PGM1	Phosphoglucomutase-1	SGCB	Beta-sarcoglycan	PYGM	Glycogen phosphorylase, muscle form
PHKA1	Phosphorylase b kinase regulatory subunit alpha, skeletal muscle isoform	SGCD	Delta-sarcoglycan	QDPR	Dihydropteridine reductase
PRDX1	Peroxiredoxin-1	SLC25A11	Mitochondrial 2-oxoglutarate/malate carrier protein	RYR1	Ryanodine receptor 1
PRKAR1A	cAMP-dependent protein kinase type I-alpha regulatory subunit	SLC25A20	Mitochondrial carnitine/acylcarnitine carrier protein	SDHA	Succinate dehydrogenase [ubiquinone] flavoprotein subunit, mitochondrial
PRKCSH	Glucosidase 2 subunit beta	SLC25A4	ADP/ATP translocase 1	SDHB	Succinate dehydrogenase [ubiquinone] iron-sulfur subunit, mitochondrial
PRPS1	Ribose-phosphate pyrophosphokinase 1	SLC4A1	Band 3 anion transport protein	SERPINA1	Short peptide from AAT
PYGM	Glycogen phosphorylase, muscle form	SPTA1	Spectrin alpha chain, erythrocytic 1	SGCA	Alpha-sarcoglycan
QDPR	Dihydropteridine reductase	STIM1	Stromal interaction molecule 1	SGCB	Beta-sarcoglycan
RPS20	Ribosomal protein S20.	SUCLA2	Succinate--CoA ligase [ADP-forming] subunit beta, mitochondrial	SGCD	Delta-sarcoglycan
RYR1	Ryanodine receptor 1	SUCLG1	Succinate--CoA ligase [ADP/GDP-forming] subunit alpha, mitochondrial	SGCG	Gamma-sarcoglycan
SCO1	Protein SCO1 homolog, mitochondrial	TCAP	Telethonin	SLC25A11	Mitochondrial 2-oxoglutarate/malate carrier protein
SDHA	Succinate dehydrogenase [ubiquinone] flavoprotein subunit, mitochondrial	TF	Serotransferrin	SLC25A20	Mitochondrial carnitine/acylcarnitine carrier protein
SDHB	Succinate dehydrogenase [ubiquinone] iron-sulfur subunit, mitochondrial	TMEM43	Transmembrane protein 43	SLC25A4	ADP/ATP translocase 1
SERPINA1	Short peptide from AAT	TMPO	Lamina-associated polypeptide 2, isoform alpha	SLC4A1	Band 3 anion transport protein
SGCA	Alpha-sarcoglycan	TNNC1	Troponin C, slow skeletal and cardiac muscles	SNTA1	Alpha-1-syntrophin
SGCB	Beta-sarcoglycan	TPM1	Tropomyosin alpha-1 chain	SPTA1	Spectrin alpha chain, erythrocytic 1
SGCD	Delta-sarcoglycan	TPM3	Tropomyosin alpha-3 chain	SUCLA2	Succinate--CoA ligase [ADP-forming] subunit beta, mitochondrial
SGCG	Gamma-sarcoglycan	TPP1	Tripeptidyl-peptidase 1	SUCLG1	Succinate--CoA ligase [ADP/GDP-forming] subunit alpha, mitochondrial
SLC25A11	Mitochondrial 2-oxoglutarate/malate carrier protein	TTN	Titin	TCAP	Telethonin
SLC25A4	ADP/ATP translocase 1	TUFM	Elongation factor Tu, mitochondrial	TF	Serotransferrin
SLC37A4	Glucose-6-phosphate exchanger SLC37A4	UBA1	Ubiquitin-like modifier-activating enzyme 1	TG	Thyroglobulin
SLC4A1	Band 3 anion transport protein	UQCRC2	Cytochrome b-c1 complex subunit 2, mitochondrial	TKFC	ATP-dependent dihydroxyacetone kinase
SNTA1	Alpha-1-syntrophin	UQCRFS1	Cytochrome b-c1 complex subunit Rieske, mitochondrial	TMEM43	Transmembrane protein 43
SPTA1	Spectrin alpha chain, erythrocytic 1	VCL	Vinculin	TMPO	Lamina-associated polypeptide 2, isoform alpha
STIM1	Stromal interaction molecule 1	VCP	Transitional endoplasmic reticulum ATPase	TNNC1	Troponin C, slow skeletal and cardiac muscles
SUCLA2	Succinate--CoA ligase [ADP-forming] subunit beta, mitochondrial			TPM1	Tropomyosin alpha-1 chain
SUCLG1	Succinate--CoA ligase [ADP/GDP-forming] subunit alpha, mitochondrial			TPM3	Tropomyosin alpha-3 chain
TCAP	Telethonin			TPP1	Tripeptidyl-peptidase 1
TF	Serotransferrin			TTN	Titin
TG	Thyroglobulin			TUFM	Elongation factor Tu, mitochondrial
TMPO	Lamina-associated polypeptide 2, isoform alpha			UBA1	Ubiquitin-like modifier-activating enzyme 1
TNNC1	Troponin C, slow skeletal and cardiac muscles			UQCRC2	Cytochrome b-c1 complex subunit 2, mitochondrial
TPM1	Tropomyosin alpha-1 chain			UQCRFS1	Cytochrome b-c1 complex subunit Rieske, mitochondrial
TPM3	Tropomyosin alpha-3 chain			VCL	Vinculin
TPP1	Tripeptidyl-peptidase 1			VCP	Transitional endoplasmic reticulum ATPase
TTN	Titin
TUFM	Elongation factor Tu, mitochondrial
UBA1	Ubiquitin-like modifier-activating enzyme 1
UQCRC2	Cytochrome b-c1 complex subunit 2, mitochondrial
UQCRFS1	Cytochrome b-c1 complex subunit Rieske, mitochondrial
VCL	Vinculin
VCP	Transitional endoplasmic reticulum ATPase

## Sheet: ST-8B
Human Phenotype - Abnormal muscle physiology
CONTROL		DMD		BMD
238 PROTEINS		203 PROTEINS		222 PROTEINS
AARS1	Alanine--tRNA ligase, cytoplasmic	ACADM	Medium-chain specific acyl-CoA dehydrogenase, mitochondrial	ACADM	Medium-chain specific acyl-CoA dehydrogenase, mitochondrial
ACADM	Medium-chain specific acyl-CoA dehydrogenase, mitochondrial	ACADS	Short-chain specific acyl-CoA dehydrogenase, mitochondrial	ACADS	Short-chain specific acyl-CoA dehydrogenase, mitochondrial
ACADS	Short-chain specific acyl-CoA dehydrogenase, mitochondrial	ACADVL	Very long-chain specific acyl-CoA dehydrogenase, mitochondrial	ACADSB	Short/branched chain specific acyl-CoA dehydrogenase, mitochondrial
ACADSB	Short/branched chain specific acyl-CoA dehydrogenase, mitochondrial	ACAT1	Acetyl-CoA acetyltransferase, mitochondrial	ACADVL	Very long-chain specific acyl-CoA dehydrogenase, mitochondrial
ACADVL	Very long-chain specific acyl-CoA dehydrogenase, mitochondrial	ACO2	Aconitate hydratase, mitochondrial	ACAT1	Acetyl-CoA acetyltransferase, mitochondrial
ACAT1	Acetyl-CoA acetyltransferase, mitochondrial	ACTN2	Alpha-actinin-2	ACO2	Aconitate hydratase, mitochondrial
ACO2	Aconitate hydratase, mitochondrial	ADSS1	Adenylosuccinate synthetase isozyme 1	ACTN2	Alpha-actinin-2
ACTN2	Alpha-actinin-2	AGL	Amylo-alpha-1,6-glucosidase	ADSS1	Adenylosuccinate synthetase isozyme 1
ADSS1	Adenylosuccinate synthetase isozyme 1	AIFM1	Apoptosis-inducing factor 1, mitochondrial	AGK	Acylglycerol kinase, mitochondrial
AGL	Amylo-alpha-1,6-glucosidase	ALDH3A2	Aldehyde dehydrogenase family 3 member A2	AGL	Amylo-alpha-1,6-glucosidase
AHSG	Alpha-2-HS-glycoprotein chain A	ALDH5A1	Succinate-semialdehyde dehydrogenase, mitochondrial	AIFM1	Apoptosis-inducing factor 1, mitochondrial
AIFM1	Apoptosis-inducing factor 1, mitochondrial	ALDH6A1	Methylmalonate-semialdehyde dehydrogenase [acylating], mitochondrial	ALDH3A2	Aldehyde dehydrogenase family 3 member A2
ALDH3A2	Aldehyde dehydrogenase family 3 member A2	ALDOA	Fructose-bisphosphate aldolase A	ALDH6A1	Methylmalonate-semialdehyde dehydrogenase [acylating], mitochondrial
ALDH6A1	Methylmalonate-semialdehyde dehydrogenase [acylating], mitochondrial	AMPD1	AMP deaminase 1	ALDOA	Fructose-bisphosphate aldolase A
ALDOA	Fructose-bisphosphate aldolase A	ANK1	Ankyrin-1	AMPD1	AMP deaminase 1
AMPD1	AMP deaminase 1	APOA1	Truncated apolipoprotein A-I	ANK1	Ankyrin-1
ANK1	Ankyrin-1	ATAD1	ATPase family AAA domain-containing protein 1	ANKRD1	Ankyrin repeat domain-containing protein 1
ANK3	Ankyrin-3	ATP1A1	Sodium/potassium-transporting ATPase subunit alpha-1	ANXA11	Annexin A11
ANXA11	Annexin A11	ATP1A2	Sodium/potassium-transporting ATPase subunit alpha-2	APOA1	Truncated apolipoprotein A-I
APOA1	Truncated apolipoprotein A-I	ATP2A1	Sarcoplasmic/endoplasmic reticulum calcium ATPase 1	APOE	Apolipoprotein E
APOE	Apolipoprotein E	ATP6V1A	V-type proton ATPase catalytic subunit A	ATIC	Bifunctional purine biosynthesis protein PURH, N-terminally processed
ATAD1	ATPase family AAA domain-containing protein 1	BAG3	BAG family molecular chaperone regulator 3	ATP1A1	Sodium/potassium-transporting ATPase subunit alpha-1
ATIC	Bifunctional purine biosynthesis protein PURH, N-terminally processed	BIN1	Myc box-dependent-interacting protein 1	ATP1A2	Sodium/potassium-transporting ATPase subunit alpha-2
ATP1A1	Sodium/potassium-transporting ATPase subunit alpha-1	CACNA1S	Voltage-dependent L-type calcium channel subunit alpha-1S	ATP2A1	Sarcoplasmic/endoplasmic reticulum calcium ATPase 1
ATP1A2	Sodium/potassium-transporting ATPase subunit alpha-2	CAMK2B	Calcium/calmodulin-dependent protein kinase type II subunit beta	ATP6V1A	V-type proton ATPase catalytic subunit A
ATP2A1	Sarcoplasmic/endoplasmic reticulum calcium ATPase 1	CAMK2G	Calcium/calmodulin-dependent protein kinase type II subunit gamma	BAG3	BAG family molecular chaperone regulator 3
ATP6V1A	V-type proton ATPase catalytic subunit A	CAP2	Adenylyl cyclase-associated protein 2	BIN1	Myc box-dependent-interacting protein 1
BAG3	BAG family molecular chaperone regulator 3	CAPN1	Calpain-1 catalytic subunit	C1QBP	Complement component 1 Q subcomponent-binding protein, mitochondrial
BIN1	Myc box-dependent-interacting protein 1	CAPN3	Calpain-3	CACNA1S	Voltage-dependent L-type calcium channel subunit alpha-1S
C1QBP	Complement component 1 Q subcomponent-binding protein, mitochondrial	CASQ1	Calsequestrin-1	CAMK2B	Calcium/calmodulin-dependent protein kinase type II subunit beta
CACNA1S	Voltage-dependent L-type calcium channel subunit alpha-1S	CAVIN1	Caveolae-associated protein 1	CAP2	Adenylyl cyclase-associated protein 2
CAMK2B	Calcium/calmodulin-dependent protein kinase type II subunit beta	CD59	CD59 glycoprotein	CAPN1	Calpain-1 catalytic subunit
CAMK2G	Calcium/calmodulin-dependent protein kinase type II subunit gamma	CFL2	Cofilin-2	CAPN3	Calpain-3
CAP2	Adenylyl cyclase-associated protein 2	CLTC	Clathrin heavy chain 1	CASQ1	Calsequestrin-1
CAPN1	Calpain-1 catalytic subunit	COL12A1	Collagen alpha-1(XII) chain	CAVIN1	Caveolae-associated protein 1
CAPN3	Calpain-3	COL1A1	Collagen alpha-1(I) chain	CCT5	T-complex protein 1 subunit epsilon
CASQ1	Calsequestrin-1	COL1A2	Collagen alpha-2(I) chain	CD59	CD59 glycoprotein
CAVIN1	Caveolae-associated protein 1	COL4A2	Collagen alpha-2(IV) chain	CFL2	Cofilin-2
CCT5	T-complex protein 1 subunit epsilon	COL6A1	Collagen alpha-1(VI) chain	CLTC	Clathrin heavy chain 1
CD59	CD59 glycoprotein	COL6A2	Collagen alpha-2(VI) chain	COL12A1	Collagen alpha-1(XII) chain
CFL2	Cofilin-2	COL6A3	Collagen alpha-3(VI) chain	COL1A1	Collagen alpha-1(I) chain
CLTC	Clathrin heavy chain 1	COQ8A	Atypical kinase COQ8A, mitochondrial	COL4A1	Collagen alpha-1(IV) chain
COL12A1	Collagen alpha-1(XII) chain	COQ9	Ubiquinone biosynthesis protein COQ9, mitochondrial	COL4A2	Collagen alpha-2(IV) chain
COL1A1	Collagen alpha-1(I) chain	COX4I1	Cytochrome c oxidase subunit 4 isoform 1, mitochondrial	COL6A1	Collagen alpha-1(VI) chain
COL4A1	Collagen alpha-1(IV) chain	COX5A	Cytochrome c oxidase subunit 5A, mitochondrial	COL6A2	Collagen alpha-2(VI) chain
COL4A2	Collagen alpha-2(IV) chain	COX6B1	Cytochrome c oxidase subunit 6B1	COL6A3	Collagen alpha-3(VI) chain
COL6A1	Collagen alpha-1(VI) chain	CPT2	Carnitine O-palmitoyltransferase 2, mitochondrial	COQ8A	Atypical kinase COQ8A, mitochondrial
COL6A2	Collagen alpha-2(VI) chain	CRYAB	Alpha-crystallin B chain	COQ9	Ubiquinone biosynthesis protein COQ9, mitochondrial
COL6A3	Collagen alpha-3(VI) chain	CSRP3	Cysteine and glycine-rich protein 3	COX4I1	Cytochrome c oxidase subunit 4 isoform 1, mitochondrial
COQ8A	Atypical kinase COQ8A, mitochondrial	CTNNB1	Catenin beta-1	COX5A	Cytochrome c oxidase subunit 5A, mitochondrial
COQ9	Ubiquinone biosynthesis protein COQ9, mitochondrial	DAG1	Alpha-dystroglycan	COX6B1	Cytochrome c oxidase subunit 6B1
COX4I1	Cytochrome c oxidase subunit 4 isoform 1, mitochondrial	DARS1	Aspartate--tRNA ligase, cytoplasmic	CPT2	Carnitine O-palmitoyltransferase 2, mitochondrial
COX5A	Cytochrome c oxidase subunit 5A, mitochondrial	DBT	2-oxoisovalerate dehydrogenase E2 component (dihydrolipoyl transacylase)	CRYAB	Alpha-crystallin B chain
COX6B1	Cytochrome c oxidase subunit 6B1	DCTN1	Dynactin subunit 1	CSRP3	Cysteine and glycine-rich protein 3
CPT2	Carnitine O-palmitoyltransferase 2, mitochondrial	DDOST	Dolichyl-diphosphooligosaccharide--protein glycosyltransferase 48 kDa subunit	CTNNB1	Catenin beta-1
CRYAB	Alpha-crystallin B chain	DES	Desmin	DARS1	Aspartate--tRNA ligase, cytoplasmic
CSRP3	Cysteine and glycine-rich protein 3	DLD	Dihydrolipoyl dehydrogenase, mitochondrial	DCTN1	Dynactin subunit 1
DAG1	Alpha-dystroglycan	DMD	Dystrophin	DDOST	Dolichyl-diphosphooligosaccharide--protein glycosyltransferase 48 kDa subunit
DARS1	Aspartate--tRNA ligase, cytoplasmic	DNM1L	Dynamin-1-like protein	DDX3X	ATP-dependent RNA helicase DDX3X
DBT	2-oxoisovalerate dehydrogenase E2 component (dihydrolipoyl transacylase)	DYSF	Dysferlin	DES	Desmin
DCTN1	Dynactin subunit 1	ECHS1	Enoyl-CoA hydratase, mitochondrial	DLD	Dihydrolipoyl dehydrogenase, mitochondrial
DDOST	Dolichyl-diphosphooligosaccharide--protein glycosyltransferase 48 kDa subunit	EEF1A2	Elongation factor 1-alpha 2	DMD	Dystrophin
DDX3X	ATP-dependent RNA helicase DDX3X	ENO3	Beta-enolase	DNAJB2	DnaJ homolog subfamily B member 2
DES	Desmin	EPM2A	Laforin	DNM1L	Dynamin-1-like protein
DLD	Dihydrolipoyl dehydrogenase, mitochondrial	ERLIN2	Erlin-2	DYSF	Dysferlin
DMD	Dystrophin	ETFB	Electron transfer flavoprotein subunit beta	ECHS1	Enoyl-CoA hydratase, mitochondrial
DMPK	Myotonin-protein kinase	F2	Activation peptide fragment 1	EEF1A2	Elongation factor 1-alpha 2
DNAJB2	DnaJ homolog subfamily B member 2	FARSB	phenylalanyl-tRNA synthetase subunit beta	EIF2S3	Eukaryotic translation initiation factor 2 subunit 3
DNM1L	Dynamin-1-like protein	FBLN1	Fibulin-1	ENO3	Beta-enolase
DNM2	Dynamin-2	FBLN5	Fibulin-5	ERLIN2	Erlin-2
DYSF	Dysferlin	FBN1	Fibrillin-1	ETFB	Electron transfer flavoprotein subunit beta
ECHS1	Enoyl-CoA hydratase, mitochondrial	FLNA	Filamin-A	F2	Activation peptide fragment 1
EEF1A2	Elongation factor 1-alpha 2	GAMT	Guanidinoacetate N-methyltransferase	FARSB	phenylalanyl-tRNA synthetase subunit beta
EIF2B3	Translation initiation factor eIF-2B subunit gamma	GBE1	1,4-alpha-glucan-branching enzyme	FBLN1	Fibulin-1
EIF2S3	Eukaryotic translation initiation factor 2 subunit 3	GNAS	Guanine nucleotide-binding protein G(s) subunit alpha isoforms XLas	FBN1	Fibrillin-1
ENO3	Beta-enolase	GOT2	Aspartate aminotransferase, mitochondrial	FH	Fumarate hydratase, mitochondrial
EPM2A	Laforin	GPHN	Molybdopterin molybdenumtransferase	FLNA	Filamin-A
ERLIN2	Erlin-2	GPI	Glucose-6-phosphate isomerase	FTL	Ferritin light chain
ETFB	Electron transfer flavoprotein subunit beta	GSN	Gelsolin	GAMT	Guanidinoacetate N-methyltransferase
F2	Activation peptide fragment 1	GYG1	Glycogenin-1	GBE1	1,4-alpha-glucan-branching enzyme
FARSB	phenylalanyl-tRNA synthetase subunit beta	GYS1	Glycogen [starch] synthase, muscle	GNAS	Guanine nucleotide-binding protein G(s) subunit alpha isoforms XLas
FBN1	Fibrillin-1	H1-4	Histone H1.4	GOT2	Aspartate aminotransferase, mitochondrial
FH	Fumarate hydratase, mitochondrial	HADH	Hydroxyacyl-coenzyme A dehydrogenase, mitochondrial	GPI	Glucose-6-phosphate isomerase
FLNA	Filamin-A	HADHA	Trifunctional enzyme subunit alpha, mitochondrial	GSN	Gelsolin
GAMT	Guanidinoacetate N-methyltransferase	HADHB	Trifunctional enzyme subunit beta, mitochondrial	GYG1	Glycogenin-1
GBE1	1,4-alpha-glucan-branching enzyme	HINT1	Histidine triad nucleotide-binding protein 1	GYS1	Glycogen [starch] synthase, muscle
GNAS	Guanine nucleotide-binding protein G(s) subunit alpha isoforms XLas	HK1	Hexokinase-1	H1-4	Histone H1.4
GOT2	Aspartate aminotransferase, mitochondrial	HNRNPA1	Heterogeneous nuclear ribonucleoprotein A1, N-terminally processed	HADH	Hydroxyacyl-coenzyme A dehydrogenase, mitochondrial
GPI	Glucose-6-phosphate isomerase	HNRNPDL	Heterogeneous nuclear ribonucleoprotein D-like	HADHA	Trifunctional enzyme subunit alpha, mitochondrial
GSN	Gelsolin	HNRNPU	Heterogeneous nuclear ribonucleoprotein U	HADHB	Trifunctional enzyme subunit beta, mitochondrial
GYG1	Glycogenin-1	HSD17B10	3-hydroxyacyl-CoA dehydrogenase type-2	HINT1	Histidine triad nucleotide-binding protein 1
GYS1	Glycogen [starch] synthase, muscle	HSPB1	Heat shock protein beta-1	HK1	Hexokinase-1
H1-4	Histone H1.4	HSPG2	Basement membrane-specific heparan sulfate proteoglycan core protein	HNRNPA1	Heterogeneous nuclear ribonucleoprotein A1, N-terminally processed
HADH	Hydroxyacyl-coenzyme A dehydrogenase, mitochondrial	IARS2	Isoleucine--tRNA ligase, mitochondrial	HNRNPDL	Heterogeneous nuclear ribonucleoprotein D-like
HADHA	Trifunctional enzyme subunit alpha, mitochondrial	IDH2	Isocitrate dehydrogenase [NADP], mitochondrial	HNRNPK	Heterogeneous nuclear ribonucleoprotein K
HADHB	Trifunctional enzyme subunit beta, mitochondrial	ITGA3	Integrin alpha-3 heavy chain	HNRNPU	Heterogeneous nuclear ribonucleoprotein U
HINT1	Histidine triad nucleotide-binding protein 1	KLHL40	Kelch-like protein 40	HSD17B10	3-hydroxyacyl-CoA dehydrogenase type-2
HK1	Hexokinase-1	KLHL41	Kelch-like protein 41	HSPB1	Heat shock protein beta-1
HNRNPA1	Heterogeneous nuclear ribonucleoprotein A1, N-terminally processed	LAMA2	Laminin subunit alpha-2	HSPG2	Basement membrane-specific heparan sulfate proteoglycan core protein
HNRNPDL	Heterogeneous nuclear ribonucleoprotein D-like	LAMA4	Laminin subunit alpha-4	IARS2	Isoleucine--tRNA ligase, mitochondrial
HNRNPK	Heterogeneous nuclear ribonucleoprotein K	LAMB1	Laminin subunit beta-1	IDH2	Isocitrate dehydrogenase [NADP], mitochondrial
HNRNPU	Heterogeneous nuclear ribonucleoprotein U	LAMB2	Laminin subunit beta-2	ITGA3	Integrin alpha-3 heavy chain
HSD17B10	3-hydroxyacyl-CoA dehydrogenase type-2	LDHA	Lactate dehydrogenase A	ITGA7	Integrin alpha-7 70 kDa form
HSPB1	Heat shock protein beta-1	LMNB1	Lamin-B1	KLHL40	Kelch-like protein 40
HSPG2	Basement membrane-specific heparan sulfate proteoglycan core protein	LMOD3	Leiomodin-3	KLHL41	Kelch-like protein 41
HUWE1	E3 ubiquitin-protein ligase HUWE1	LONP1	Lon protease homolog, mitochondrial	L2HGDH	L-2-hydroxyglutarate dehydrogenase, mitochondrial
IARS2	Isoleucine--tRNA ligase, mitochondrial	LYRM7	Complex III assembly factor LYRM7	LAMA2	Laminin subunit alpha-2
IDH2	Isocitrate dehydrogenase [NADP], mitochondrial	MDH2	Malate dehydrogenase, mitochondrial	LAMA4	Laminin subunit alpha-4
ITGA7	Integrin alpha-7 70 kDa form	MT-CO2	Cytochrome c oxidase subunit 2	LAMB1	Laminin subunit beta-1
KLHL40	Kelch-like protein 40	MTX2	Metaxin-2	LAMB2	Laminin subunit beta-2
KLHL41	Kelch-like protein 41	MYBPC1	Myosin-binding protein C, slow-type	LDHA	Lactate dehydrogenase A
L2HGDH	L-2-hydroxyglutarate dehydrogenase, mitochondrial	MYH14	Myosin-14	LMNB1	Lamin-B1
LAMA2	Laminin subunit alpha-2	MYH2	Myosin-2	LMOD3	Leiomodin-3
LAMA4	Laminin subunit alpha-4	MYH3	Myosin-3	LONP1	Lon protease homolog, mitochondrial
LAMB1	Laminin subunit beta-1	MYH7	Myosin-7	MAPRE2	Microtubule-associated protein RP/EB family member 2
LAMB2	Laminin subunit beta-2	MYL1	Myosin light chain 1/3, skeletal muscle isoform	MDH2	Malate dehydrogenase, mitochondrial
LDHA	Lactate dehydrogenase A	MYL2	Myosin regulatory light chain 2, ventricular/cardiac muscle isoform	MT-ATP6	ATP synthase subunit a
LMNB1	Lamin-B1	MYOT	Myotilin	MT-CO2	Cytochrome c oxidase subunit 2
LMOD3	Leiomodin-3	MYPN	Myopalladin	MTX2	Metaxin-2
LONP1	Lon protease homolog, mitochondrial	NDUFA13	NADH dehydrogenase [ubiquinone] 1 alpha subcomplex subunit 13	MYH14	Myosin-14
MAPRE2	Microtubule-associated protein RP/EB family member 2	NDUFA4	Cytochrome c oxidase subunit NDUFA4	MYH2	Myosin-2
MDH2	Malate dehydrogenase, mitochondrial	NDUFA9	NADH dehydrogenase [ubiquinone] 1 alpha subcomplex subunit 9, mitochondrial	MYH3	Myosin-3
MECP2	Methyl-CpG-binding protein 2	NDUFB10	NADH dehydrogenase [ubiquinone] 1 beta subcomplex subunit 10	MYH7	Myosin-7
MT-CO2	Cytochrome c oxidase subunit 2	NDUFB3	NADH dehydrogenase [ubiquinone] 1 beta subcomplex subunit 3	MYL1	Myosin light chain 1/3, skeletal muscle isoform
MT-ND1	NADH-ubiquinone oxidoreductase chain 1	NDUFB8	NADH dehydrogenase [ubiquinone] 1 beta subcomplex subunit 8, mitochondrial	MYL2	Myosin regulatory light chain 2, ventricular/cardiac muscle isoform
MT-ND5	NADH-ubiquinone oxidoreductase chain 5	NDUFB9	NADH dehydrogenase [ubiquinone] 1 beta subcomplex subunit 9	MYOT	Myotilin
MTX2	Metaxin-2	NDUFC2	NADH dehydrogenase [ubiquinone] 1 subunit C2	MYPN	Myopalladin
MYBPC1	Myosin-binding protein C, slow-type	NDUFS1	NADH-ubiquinone oxidoreductase 75 kDa subunit, mitochondrial	NDUFA11	NADH dehydrogenase [ubiquinone] 1 alpha subcomplex subunit 11
MYH14	Myosin-14	NDUFS2	NADH dehydrogenase [ubiquinone] iron-sulfur protein 2, mitochondrial	NDUFA12	NADH dehydrogenase [ubiquinone] 1 alpha subcomplex subunit 12
MYH2	Myosin-2	NDUFS3	NADH dehydrogenase [ubiquinone] iron-sulfur protein 3, mitochondrial	NDUFA13	NADH dehydrogenase [ubiquinone] 1 alpha subcomplex subunit 13
MYH3	Myosin-3	NDUFS4	NADH dehydrogenase [ubiquinone] iron-sulfur protein 4, mitochondrial	NDUFA2	NADH dehydrogenase [ubiquinone] 1 alpha subcomplex subunit 2
MYH6	Myosin-6	NDUFS6	NADH dehydrogenase [ubiquinone] iron-sulfur protein 6, mitochondrial	NDUFA4	Cytochrome c oxidase subunit NDUFA4
MYH7	Myosin-7	NDUFS7	NADH dehydrogenase [ubiquinone] iron-sulfur protein 7, mitochondrial	NDUFA9	NADH dehydrogenase [ubiquinone] 1 alpha subcomplex subunit 9, mitochondrial
MYL1	Myosin light chain 1/3, skeletal muscle isoform	NDUFV1	NADH dehydrogenase [ubiquinone] flavoprotein 1, mitochondrial	NDUFB10	NADH dehydrogenase [ubiquinone] 1 beta subcomplex subunit 10
MYL2	Myosin regulatory light chain 2, ventricular/cardiac muscle isoform	NDUFV2	NADH dehydrogenase [ubiquinone] flavoprotein 2, mitochondrial	NDUFB3	NADH dehydrogenase [ubiquinone] 1 beta subcomplex subunit 3
MYOT	Myotilin	NEFL	Neurofilament light polypeptide	NDUFB9	NADH dehydrogenase [ubiquinone] 1 beta subcomplex subunit 9
MYPN	Myopalladin	OGDH	2-oxoglutarate dehydrogenase, mitochondrial	NDUFS1	NADH-ubiquinone oxidoreductase 75 kDa subunit, mitochondrial
NDUFA11	NADH dehydrogenase [ubiquinone] 1 alpha subcomplex subunit 11	PABPN1	Polyadenylate-binding protein 2	NDUFS2	NADH dehydrogenase [ubiquinone] iron-sulfur protein 2, mitochondrial
NDUFA12	NADH dehydrogenase [ubiquinone] 1 alpha subcomplex subunit 12	PDHA1	Pyruvate dehydrogenase E1 component subunit alpha, somatic form, mitochondrial	NDUFS3	NADH dehydrogenase [ubiquinone] iron-sulfur protein 3, mitochondrial
NDUFA13	NADH dehydrogenase [ubiquinone] 1 alpha subcomplex subunit 13	PDHB	Pyruvate dehydrogenase E1 component subunit beta, mitochondrial	NDUFS4	NADH dehydrogenase [ubiquinone] iron-sulfur protein 4, mitochondrial
NDUFA2	NADH dehydrogenase [ubiquinone] 1 alpha subcomplex subunit 2	PDHX	Pyruvate dehydrogenase protein X component, mitochondrial	NDUFS6	NADH dehydrogenase [ubiquinone] iron-sulfur protein 6, mitochondrial
NDUFA4	Cytochrome c oxidase subunit NDUFA4	PFKM	ATP-dependent 6-phosphofructokinase, muscle type	NDUFS7	NADH dehydrogenase [ubiquinone] iron-sulfur protein 7, mitochondrial
NDUFA9	NADH dehydrogenase [ubiquinone] 1 alpha subcomplex subunit 9, mitochondrial	PFN1	Profilin-1	NDUFS8	NADH dehydrogenase [ubiquinone] iron-sulfur protein 8, mitochondrial
NDUFB10	NADH dehydrogenase [ubiquinone] 1 beta subcomplex subunit 10	PGAM2	Phosphoglycerate mutase 2	NDUFV1	NADH dehydrogenase [ubiquinone] flavoprotein 1, mitochondrial
NDUFB11	NADH dehydrogenase [ubiquinone] 1 beta subcomplex subunit 11, mitochondrial	PGK1	Phosphoglycerate kinase 1	NDUFV2	NADH dehydrogenase [ubiquinone] flavoprotein 2, mitochondrial
NDUFB3	NADH dehydrogenase [ubiquinone] 1 beta subcomplex subunit 3	PGM1	Phosphoglucomutase-1	OGDH	2-oxoglutarate dehydrogenase, mitochondrial
NDUFB8	NADH dehydrogenase [ubiquinone] 1 beta subcomplex subunit 8, mitochondrial	PHKA1	Phosphorylase b kinase regulatory subunit alpha, skeletal muscle isoform	OPA1	Dynamin-like 120 kDa protein, mitochondrial
NDUFB9	NADH dehydrogenase [ubiquinone] 1 beta subcomplex subunit 9	PLN	Cardiac phospholamban	PABPN1	Polyadenylate-binding protein 2
NDUFC2	NADH dehydrogenase [ubiquinone] 1 subunit C2	PPP1CB	Serine/threonine-protein phosphatase PP1-beta catalytic subunit	PARK7	Protein/nucleic acid deglycase DJ-1
NDUFS1	NADH-ubiquinone oxidoreductase 75 kDa subunit, mitochondrial	PRDX1	Peroxiredoxin-1	PBX1	Pre-B-cell leukemia transcription factor 1
NDUFS2	NADH dehydrogenase [ubiquinone] iron-sulfur protein 2, mitochondrial	PRKACA	cAMP-dependent protein kinase catalytic subunit alpha	PDHA1	Pyruvate dehydrogenase E1 component subunit alpha, somatic form, mitochondrial
NDUFS3	NADH dehydrogenase [ubiquinone] iron-sulfur protein 3, mitochondrial	PRKAR1A	cAMP-dependent protein kinase type I-alpha regulatory subunit	PDHB	Pyruvate dehydrogenase E1 component subunit beta, mitochondrial
NDUFS4	NADH dehydrogenase [ubiquinone] iron-sulfur protein 4, mitochondrial	PRPS1	Ribose-phosphate pyrophosphokinase 1	PDHX	Pyruvate dehydrogenase protein X component, mitochondrial
NDUFS6	NADH dehydrogenase [ubiquinone] iron-sulfur protein 6, mitochondrial	PSAP	Saposin-B-Val	PDP1	[Pyruvate dehydrogenase [acetyl-transferring]]-phosphatase 1, mitochondrial
NDUFS7	NADH dehydrogenase [ubiquinone] iron-sulfur protein 7, mitochondrial	PSMD12	26S proteasome non-ATPase regulatory subunit 12	PEX1	Peroxisome biogenesis factor 1
NDUFS8	NADH dehydrogenase [ubiquinone] iron-sulfur protein 8, mitochondrial	PYGM	Glycogen phosphorylase, muscle form	PFKM	ATP-dependent 6-phosphofructokinase, muscle type
NDUFV1	NADH dehydrogenase [ubiquinone] flavoprotein 1, mitochondrial	QARS1	Glutamine--tRNA ligase	PFN1	Profilin-1
NDUFV2	NADH dehydrogenase [ubiquinone] flavoprotein 2, mitochondrial	RAB11B	Ras-related protein Rab-11B	PGAM2	Phosphoglycerate mutase 2
NEFL	Neurofilament light polypeptide	RAB7A	Ras-related protein Rab-7a	PGK1	Phosphoglycerate kinase 1
OGDH	2-oxoglutarate dehydrogenase, mitochondrial	RAC1	Ras-related C3 botulinum toxin substrate 1	PGM1	Phosphoglucomutase-1
OPA1	Dynamin-like 120 kDa protein, mitochondrial	RPS6KA3	Ribosomal protein S6 kinase alpha-3	PHKA1	Phosphorylase b kinase regulatory subunit alpha, skeletal muscle isoform
PARK7	Protein/nucleic acid deglycase DJ-1	RTN2	Reticulon-2	PHKB	Phosphorylase b kinase regulatory subunit beta
PDHA1	Pyruvate dehydrogenase E1 component subunit alpha, somatic form, mitochondrial	RYR1	Ryanodine receptor 1	PPP1CB	Serine/threonine-protein phosphatase PP1-beta catalytic subunit
PDHB	Pyruvate dehydrogenase E1 component subunit beta, mitochondrial	SDHA	Succinate dehydrogenase [ubiquinone] flavoprotein subunit, mitochondrial	PPP2R1A	Serine/threonine-protein phosphatase 2A 65 kDa regulatory subunit A alpha isoform
PDHX	Pyruvate dehydrogenase protein X component, mitochondrial	SDHB	Succinate dehydrogenase [ubiquinone] iron-sulfur subunit, mitochondrial	PRDX1	Peroxiredoxin-1
PFKM	ATP-dependent 6-phosphofructokinase, muscle type	SERPINA1	Short peptide from AAT	PRKACA	cAMP-dependent protein kinase catalytic subunit alpha
PFN1	Profilin-1	SERPINH1	Serpin H1	PRKAR1A	cAMP-dependent protein kinase type I-alpha regulatory subunit
PGAM2	Phosphoglycerate mutase 2	SGCA	Alpha-sarcoglycan	PRPS1	Ribose-phosphate pyrophosphokinase 1
PGK1	Phosphoglycerate kinase 1	SGCB	Beta-sarcoglycan	PSAP	Saposin-B-Val
PGM1	Phosphoglucomutase-1	SGCD	Delta-sarcoglycan	PSMD12	26S proteasome non-ATPase regulatory subunit 12
PHKA1	Phosphorylase b kinase regulatory subunit alpha, skeletal muscle isoform	SLC25A12	Calcium-binding mitochondrial carrier protein Aralar1	PYGM	Glycogen phosphorylase, muscle form
PHKB	Phosphorylase b kinase regulatory subunit beta	SLC25A20	Mitochondrial carnitine/acylcarnitine carrier protein	QARS1	Glutamine--tRNA ligase
PPP1CB	Serine/threonine-protein phosphatase PP1-beta catalytic subunit	SLC25A3	Phosphate carrier protein, mitochondrial	QDPR	Dihydropteridine reductase
PPP2R1A	Serine/threonine-protein phosphatase 2A 65 kDa regulatory subunit A alpha isoform	SLC25A4	ADP/ATP translocase 1	RAB7A	Ras-related protein Rab-7a
PRDX1	Peroxiredoxin-1	SLC4A1	Band 3 anion transport protein	RAC1	Ras-related C3 botulinum toxin substrate 1
PRKACA	cAMP-dependent protein kinase catalytic subunit alpha	SNCA	Alpha-synuclein	RARS1	Arginine--tRNA ligase, cytoplasmic
PRKAR1A	cAMP-dependent protein kinase type I-alpha regulatory subunit	SPEG	Striated muscle preferentially expressed protein kinase	RTN2	Reticulon-2
PRPS1	Ribose-phosphate pyrophosphokinase 1	SPTA1	Spectrin alpha chain, erythrocytic 1	RYR1	Ryanodine receptor 1
PSAP	Saposin-B-Val	SPTAN1	Spectrin alpha chain, non-erythrocytic 1	SDHA	Succinate dehydrogenase [ubiquinone] flavoprotein subunit, mitochondrial
PSMD12	26S proteasome non-ATPase regulatory subunit 12	STIM1	Stromal interaction molecule 1	SDHB	Succinate dehydrogenase [ubiquinone] iron-sulfur subunit, mitochondrial
PYGM	Glycogen phosphorylase, muscle form	SUCLA2	Succinate--CoA ligase [ADP-forming] subunit beta, mitochondrial	SERPINA1	Short peptide from AAT
QARS1	Glutamine--tRNA ligase	SUCLG1	Succinate--CoA ligase [ADP/GDP-forming] subunit alpha, mitochondrial	SERPINH1	Serpin H1
QDPR	Dihydropteridine reductase	TCAP	Telethonin	SGCA	Alpha-sarcoglycan
RAB11B	Ras-related protein Rab-11B	TMEM43	Transmembrane protein 43	SGCB	Beta-sarcoglycan
RAB7A	Ras-related protein Rab-7a	TMPO	Lamina-associated polypeptide 2, isoform alpha	SGCD	Delta-sarcoglycan
RAC1	Ras-related C3 botulinum toxin substrate 1	TNNC1	Troponin C, slow skeletal and cardiac muscles	SGCG	Gamma-sarcoglycan
RARS1	Arginine--tRNA ligase, cytoplasmic	TNNT1	Troponin T, slow skeletal muscle	SLC25A12	Calcium-binding mitochondrial carrier protein Aralar1
RPL10	60S ribosomal protein L10	TPI1	Triosephosphate isomerase	SLC25A20	Mitochondrial carnitine/acylcarnitine carrier protein
RPS20	Ribosomal protein S20.	TPM1	Tropomyosin alpha-1 chain	SLC25A3	Phosphate carrier protein, mitochondrial
RPS6KA3	Ribosomal protein S6 kinase alpha-3	TPM3	Tropomyosin alpha-3 chain	SLC25A4	ADP/ATP translocase 1
RTN2	Reticulon-2	TPP1	Tripeptidyl-peptidase 1	SLC4A1	Band 3 anion transport protein
RYR1	Ryanodine receptor 1	TTN	Titin	SNCA	Alpha-synuclein
SCO1	Protein SCO1 homolog, mitochondrial	TUBA8	Tubulin alpha-8 chain	SPEG	Striated muscle preferentially expressed protein kinase
SDHA	Succinate dehydrogenase [ubiquinone] flavoprotein subunit, mitochondrial	TUFM	Elongation factor Tu, mitochondrial	SPTA1	Spectrin alpha chain, erythrocytic 1
SDHB	Succinate dehydrogenase [ubiquinone] iron-sulfur subunit, mitochondrial	UBA1	Ubiquitin-like modifier-activating enzyme 1	SPTAN1	Spectrin alpha chain, non-erythrocytic 1
SERPINA1	Short peptide from AAT	UGP2	UTP--glucose-1-phosphate uridylyltransferase	SUCLA2	Succinate--CoA ligase [ADP-forming] subunit beta, mitochondrial
SERPINH1	Serpin H1	UNC45B	Protein unc-45 homolog B	SUCLG1	Succinate--CoA ligase [ADP/GDP-forming] subunit alpha, mitochondrial
SGCA	Alpha-sarcoglycan	UQCRFS1	Cytochrome b-c1 complex subunit Rieske, mitochondrial	TARDBP	TAR DNA-binding protein 43
SGCB	Beta-sarcoglycan	UQCRQ	Cytochrome b-c1 complex subunit 8	TCAP	Telethonin
SGCD	Delta-sarcoglycan	VAPB	Vesicle-associated membrane protein-associated protein B/C	TG	Thyroglobulin
SGCG	Gamma-sarcoglycan	VCL	Vinculin	TKFC	ATP-dependent dihydroxyacetone kinase
SLC25A12	Calcium-binding mitochondrial carrier protein Aralar1	VCP	Transitional endoplasmic reticulum ATPase	TMEM43	Transmembrane protein 43
SLC25A3	Phosphate carrier protein, mitochondrial	YWHAG	14-3-3 protein gamma, N-terminally processed	TMPO	Lamina-associated polypeptide 2, isoform alpha
SLC25A4	ADP/ATP translocase 1			TNNC1	Troponin C, slow skeletal and cardiac muscles
SLC4A1	Band 3 anion transport protein			TNNT1	Troponin T, slow skeletal muscle
SOD1	Superoxide dismutase [Cu-Zn]			TPI1	Triosephosphate isomerase
SPEG	Striated muscle preferentially expressed protein kinase			TPM1	Tropomyosin alpha-1 chain
SPTA1	Spectrin alpha chain, erythrocytic 1			TPM3	Tropomyosin alpha-3 chain
SPTAN1	Spectrin alpha chain, non-erythrocytic 1			TPP1	Tripeptidyl-peptidase 1
STAC3	SH3 and cysteine-rich domain-containing protein 3			TTN	Titin
STIM1	Stromal interaction molecule 1			TUBA8	Tubulin alpha-8 chain
SUCLA2	Succinate--CoA ligase [ADP-forming] subunit beta, mitochondrial			TUBB2A	Tubulin beta-2A chain
SUCLG1	Succinate--CoA ligase [ADP/GDP-forming] subunit alpha, mitochondrial			TUFM	Elongation factor Tu, mitochondrial
TCAP	Telethonin			UBA1	Ubiquitin-like modifier-activating enzyme 1
TECR	Very-long-chain enoyl-CoA reductase			UGP2	UTP--glucose-1-phosphate uridylyltransferase
TG	Thyroglobulin			UNC45B	Protein unc-45 homolog B
TMCO1	Calcium load-activated calcium channel			UQCRFS1	Cytochrome b-c1 complex subunit Rieske, mitochondrial
TMPO	Lamina-associated polypeptide 2, isoform alpha			UQCRQ	Cytochrome b-c1 complex subunit 8
TNNC1	Troponin C, slow skeletal and cardiac muscles			VAPB	Vesicle-associated membrane protein-associated protein B/C
TNNT1	Troponin T, slow skeletal muscle			VCL	Vinculin
TPI1	Triosephosphate isomerase			VCP	Transitional endoplasmic reticulum ATPase
TPM1	Tropomyosin alpha-1 chain			YWHAG	14-3-3 protein gamma, N-terminally processed
TPM3	Tropomyosin alpha-3 chain
TPP1	Tripeptidyl-peptidase 1
TTN	Titin
TUBA8	Tubulin alpha-8 chain
TUBB2A	Tubulin beta-2A chain
TUFM	Elongation factor Tu, mitochondrial
UBA1	Ubiquitin-like modifier-activating enzyme 1
UGP2	UTP--glucose-1-phosphate uridylyltransferase
UNC45B	Protein unc-45 homolog B
UQCRFS1	Cytochrome b-c1 complex subunit Rieske, mitochondrial
UQCRQ	Cytochrome b-c1 complex subunit 8
VAPB	Vesicle-associated membrane protein-associated protein B/C
VCL	Vinculin
VCP	Transitional endoplasmic reticulum ATPase
WARS1	Tryptophan--tRNA ligase, cytoplasmic
YWHAG	14-3-3 protein gamma, N-terminally processed

## Sheet: ST-8C
Human Phenotype - Muscle weakness
CONTROL		DMD		BMD
146 PROTEINS		134 PROTEINS		140 PROTEINS
AARS1	Alanine--tRNA ligase, cytoplasmic	ACADM	Medium-chain specific acyl-CoA dehydrogenase, mitochondrial	ACADM	Medium-chain specific acyl-CoA dehydrogenase, mitochondrial
ACADM	Medium-chain specific acyl-CoA dehydrogenase, mitochondrial	ACADS	Short-chain specific acyl-CoA dehydrogenase, mitochondrial	ACADS	Short-chain specific acyl-CoA dehydrogenase, mitochondrial
ACADS	Short-chain specific acyl-CoA dehydrogenase, mitochondrial	ACADVL	Very long-chain specific acyl-CoA dehydrogenase, mitochondrial	ACADVL	Very long-chain specific acyl-CoA dehydrogenase, mitochondrial
ACADVL	Very long-chain specific acyl-CoA dehydrogenase, mitochondrial	ACTN2	Alpha-actinin-2	ACTN2	Alpha-actinin-2
ACTN2	Alpha-actinin-2	ADSS1	Adenylosuccinate synthetase isozyme 1	ADSS1	Adenylosuccinate synthetase isozyme 1
ADSS1	Adenylosuccinate synthetase isozyme 1	AGL	Amylo-alpha-1,6-glucosidase	AGK	Acylglycerol kinase, mitochondrial
AGL	Amylo-alpha-1,6-glucosidase	AIFM1	Apoptosis-inducing factor 1, mitochondrial	AGL	Amylo-alpha-1,6-glucosidase
AIFM1	Apoptosis-inducing factor 1, mitochondrial	ALDOA	Fructose-bisphosphate aldolase A	AIFM1	Apoptosis-inducing factor 1, mitochondrial
ALDOA	Fructose-bisphosphate aldolase A	AMPD1	AMP deaminase 1	ALDOA	Fructose-bisphosphate aldolase A
AMPD1	AMP deaminase 1	ANK1	Ankyrin-1	AMPD1	AMP deaminase 1
ANK1	Ankyrin-1	ATP1A1	Sodium/potassium-transporting ATPase subunit alpha-1	ANK1	Ankyrin-1
ANXA11	Annexin A11	ATP1A2	Sodium/potassium-transporting ATPase subunit alpha-2	ANXA11	Annexin A11
ATP1A1	Sodium/potassium-transporting ATPase subunit alpha-1	ATP6V1A	V-type proton ATPase catalytic subunit A	ATP1A1	Sodium/potassium-transporting ATPase subunit alpha-1
ATP1A2	Sodium/potassium-transporting ATPase subunit alpha-2	BAG3	BAG family molecular chaperone regulator 3	ATP1A2	Sodium/potassium-transporting ATPase subunit alpha-2
ATP6V1A	V-type proton ATPase catalytic subunit A	BIN1	Myc box-dependent-interacting protein 1	ATP6V1A	V-type proton ATPase catalytic subunit A
BAG3	BAG family molecular chaperone regulator 3	CACNA1S	Voltage-dependent L-type calcium channel subunit alpha-1S	BAG3	BAG family molecular chaperone regulator 3
BIN1	Myc box-dependent-interacting protein 1	CAPN1	Calpain-1 catalytic subunit	BIN1	Myc box-dependent-interacting protein 1
CACNA1S	Voltage-dependent L-type calcium channel subunit alpha-1S	CAPN3	Calpain-3	CACNA1S	Voltage-dependent L-type calcium channel subunit alpha-1S
CAPN1	Calpain-1 catalytic subunit	CASQ1	Calsequestrin-1	CAPN1	Calpain-1 catalytic subunit
CAPN3	Calpain-3	CAVIN1	Caveolae-associated protein 1	CAPN3	Calpain-3
CASQ1	Calsequestrin-1	CD59	CD59 glycoprotein	CASQ1	Calsequestrin-1
CAVIN1	Caveolae-associated protein 1	CFL2	Cofilin-2	CAVIN1	Caveolae-associated protein 1
CD59	CD59 glycoprotein	CLTC	Clathrin heavy chain 1	CD59	CD59 glycoprotein
CFL2	Cofilin-2	COL12A1	Collagen alpha-1(XII) chain	CFL2	Cofilin-2
CLTC	Clathrin heavy chain 1	COL1A1	Collagen alpha-1(I) chain	CLTC	Clathrin heavy chain 1
COL12A1	Collagen alpha-1(XII) chain	COL1A2	Collagen alpha-2(I) chain	COL12A1	Collagen alpha-1(XII) chain
COL1A1	Collagen alpha-1(I) chain	COL6A1	Collagen alpha-1(VI) chain	COL1A1	Collagen alpha-1(I) chain
COL4A1	Collagen alpha-1(IV) chain	COL6A2	Collagen alpha-2(VI) chain	COL4A1	Collagen alpha-1(IV) chain
COL6A1	Collagen alpha-1(VI) chain	COL6A3	Collagen alpha-3(VI) chain	COL6A1	Collagen alpha-1(VI) chain
COL6A2	Collagen alpha-2(VI) chain	COQ8A	Atypical kinase COQ8A, mitochondrial	COL6A2	Collagen alpha-2(VI) chain
COL6A3	Collagen alpha-3(VI) chain	COX4I1	Cytochrome c oxidase subunit 4 isoform 1, mitochondrial	COL6A3	Collagen alpha-3(VI) chain
COQ8A	Atypical kinase COQ8A, mitochondrial	COX5A	Cytochrome c oxidase subunit 5A, mitochondrial	COQ8A	Atypical kinase COQ8A, mitochondrial
COX4I1	Cytochrome c oxidase subunit 4 isoform 1, mitochondrial	COX6B1	Cytochrome c oxidase subunit 6B1	COX4I1	Cytochrome c oxidase subunit 4 isoform 1, mitochondrial
COX5A	Cytochrome c oxidase subunit 5A, mitochondrial	CPT2	Carnitine O-palmitoyltransferase 2, mitochondrial	COX5A	Cytochrome c oxidase subunit 5A, mitochondrial
COX6B1	Cytochrome c oxidase subunit 6B1	CRYAB	Alpha-crystallin B chain	COX6B1	Cytochrome c oxidase subunit 6B1
CPT2	Carnitine O-palmitoyltransferase 2, mitochondrial	DAG1	Alpha-dystroglycan	CPT2	Carnitine O-palmitoyltransferase 2, mitochondrial
CRYAB	Alpha-crystallin B chain	DCTN1	Dynactin subunit 1	CRYAB	Alpha-crystallin B chain
DAG1	Alpha-dystroglycan	DES	Desmin	DCTN1	Dynactin subunit 1
DCTN1	Dynactin subunit 1	DMD	Dystrophin	DES	Desmin
DES	Desmin	DNM1L	Dynamin-1-like protein	DMD	Dystrophin
DMD	Dystrophin	DYSF	Dysferlin	DNAJB2	DnaJ homolog subfamily B member 2
DMPK	Myotonin-protein kinase	EEF1A2	Elongation factor 1-alpha 2	DNM1L	Dynamin-1-like protein
DNAJB2	DnaJ homolog subfamily B member 2	ERLIN2	Erlin-2	DYSF	Dysferlin
DNM1L	Dynamin-1-like protein	ETFB	Electron transfer flavoprotein subunit beta	EEF1A2	Elongation factor 1-alpha 2
DNM2	Dynamin-2	F2	Activation peptide fragment 1	ERLIN2	Erlin-2
DYSF	Dysferlin	FBLN5	Fibulin-5	ETFB	Electron transfer flavoprotein subunit beta
EEF1A2	Elongation factor 1-alpha 2	FBN1	Fibrillin-1	F2	Activation peptide fragment 1
ERLIN2	Erlin-2	GBE1	1,4-alpha-glucan-branching enzyme	FBN1	Fibrillin-1
ETFB	Electron transfer flavoprotein subunit beta	GNAS	Guanine nucleotide-binding protein G(s) subunit alpha isoforms XLas	GBE1	1,4-alpha-glucan-branching enzyme
F2	Activation peptide fragment 1	GPHN	Molybdopterin molybdenumtransferase	GNAS	Guanine nucleotide-binding protein G(s) subunit alpha isoforms XLas
FBN1	Fibrillin-1	GPI	Glucose-6-phosphate isomerase	GPI	Glucose-6-phosphate isomerase
GBE1	1,4-alpha-glucan-branching enzyme	GSN	Gelsolin	GSN	Gelsolin
GNAS	Guanine nucleotide-binding protein G(s) subunit alpha isoforms XLas	GYG1	Glycogenin-1	GYG1	Glycogenin-1
GPI	Glucose-6-phosphate isomerase	HADHA	Trifunctional enzyme subunit alpha, mitochondrial	HADHA	Trifunctional enzyme subunit alpha, mitochondrial
GSN	Gelsolin	HADHB	Trifunctional enzyme subunit beta, mitochondrial	HADHB	Trifunctional enzyme subunit beta, mitochondrial
GYG1	Glycogenin-1	HINT1	Histidine triad nucleotide-binding protein 1	HINT1	Histidine triad nucleotide-binding protein 1
HADHA	Trifunctional enzyme subunit alpha, mitochondrial	HK1	Hexokinase-1	HK1	Hexokinase-1
HADHB	Trifunctional enzyme subunit beta, mitochondrial	HNRNPA1	Heterogeneous nuclear ribonucleoprotein A1, N-terminally processed	HNRNPA1	Heterogeneous nuclear ribonucleoprotein A1, N-terminally processed
HINT1	Histidine triad nucleotide-binding protein 1	HNRNPDL	Heterogeneous nuclear ribonucleoprotein D-like	HNRNPDL	Heterogeneous nuclear ribonucleoprotein D-like
HK1	Hexokinase-1	HSD17B10	3-hydroxyacyl-CoA dehydrogenase type-2	HNRNPK	Heterogeneous nuclear ribonucleoprotein K
HNRNPA1	Heterogeneous nuclear ribonucleoprotein A1, N-terminally processed	HSPB1	Heat shock protein beta-1	HSD17B10	3-hydroxyacyl-CoA dehydrogenase type-2
HNRNPDL	Heterogeneous nuclear ribonucleoprotein D-like	HSPG2	Basement membrane-specific heparan sulfate proteoglycan core protein	HSPB1	Heat shock protein beta-1
HNRNPK	Heterogeneous nuclear ribonucleoprotein K	KLHL40	Kelch-like protein 40	HSPG2	Basement membrane-specific heparan sulfate proteoglycan core protein
HSD17B10	3-hydroxyacyl-CoA dehydrogenase type-2	KLHL41	Kelch-like protein 41	ITGA7	Integrin alpha-7 70 kDa form
HSPB1	Heat shock protein beta-1	LAMA2	Laminin subunit alpha-2	KLHL40	Kelch-like protein 40
HSPG2	Basement membrane-specific heparan sulfate proteoglycan core protein	LAMB2	Laminin subunit beta-2	KLHL41	Kelch-like protein 41
ITGA7	Integrin alpha-7 70 kDa form	LMNB1	Lamin-B1	LAMA2	Laminin subunit alpha-2
KLHL40	Kelch-like protein 40	LMOD3	Leiomodin-3	LAMB2	Laminin subunit beta-2
KLHL41	Kelch-like protein 41	LYRM7	Complex III assembly factor LYRM7	LMNB1	Lamin-B1
LAMA2	Laminin subunit alpha-2	MDH2	Malate dehydrogenase, mitochondrial	LMOD3	Leiomodin-3
LAMB2	Laminin subunit beta-2	MT-CO2	Cytochrome c oxidase subunit 2	MDH2	Malate dehydrogenase, mitochondrial
LMNB1	Lamin-B1	MYBPC1	Myosin-binding protein C, slow-type	MT-ATP6	ATP synthase subunit a
LMOD3	Leiomodin-3	MYH14	Myosin-14	MT-CO2	Cytochrome c oxidase subunit 2
MDH2	Malate dehydrogenase, mitochondrial	MYH2	Myosin-2	MYH14	Myosin-14
MECP2	Methyl-CpG-binding protein 2	MYH3	Myosin-3	MYH2	Myosin-2
MT-CO2	Cytochrome c oxidase subunit 2	MYH7	Myosin-7	MYH3	Myosin-3
MT-ND1	NADH-ubiquinone oxidoreductase chain 1	MYL1	Myosin light chain 1/3, skeletal muscle isoform	MYH7	Myosin-7
MT-ND5	NADH-ubiquinone oxidoreductase chain 5	MYL2	Myosin regulatory light chain 2, ventricular/cardiac muscle isoform	MYL1	Myosin light chain 1/3, skeletal muscle isoform
MYBPC1	Myosin-binding protein C, slow-type	MYOT	Myotilin	MYL2	Myosin regulatory light chain 2, ventricular/cardiac muscle isoform
MYH14	Myosin-14	MYPN	Myopalladin	MYOT	Myotilin
MYH2	Myosin-2	NDUFB10	NADH dehydrogenase [ubiquinone] 1 beta subcomplex subunit 10	MYPN	Myopalladin
MYH3	Myosin-3	NDUFB3	NADH dehydrogenase [ubiquinone] 1 beta subcomplex subunit 3	NDUFA11	NADH dehydrogenase [ubiquinone] 1 alpha subcomplex subunit 11
MYH7	Myosin-7	NDUFB8	NADH dehydrogenase [ubiquinone] 1 beta subcomplex subunit 8, mitochondrial	NDUFB10	NADH dehydrogenase [ubiquinone] 1 beta subcomplex subunit 10
MYL1	Myosin light chain 1/3, skeletal muscle isoform	NDUFB9	NADH dehydrogenase [ubiquinone] 1 beta subcomplex subunit 9	NDUFB3	NADH dehydrogenase [ubiquinone] 1 beta subcomplex subunit 3
MYL2	Myosin regulatory light chain 2, ventricular/cardiac muscle isoform	NDUFS1	NADH-ubiquinone oxidoreductase 75 kDa subunit, mitochondrial	NDUFB9	NADH dehydrogenase [ubiquinone] 1 beta subcomplex subunit 9
MYOT	Myotilin	NDUFS2	NADH dehydrogenase [ubiquinone] iron-sulfur protein 2, mitochondrial	NDUFS1	NADH-ubiquinone oxidoreductase 75 kDa subunit, mitochondrial
MYPN	Myopalladin	NDUFS3	NADH dehydrogenase [ubiquinone] iron-sulfur protein 3, mitochondrial	NDUFS2	NADH dehydrogenase [ubiquinone] iron-sulfur protein 2, mitochondrial
NDUFA11	NADH dehydrogenase [ubiquinone] 1 alpha subcomplex subunit 11	NDUFS4	NADH dehydrogenase [ubiquinone] iron-sulfur protein 4, mitochondrial	NDUFS3	NADH dehydrogenase [ubiquinone] iron-sulfur protein 3, mitochondrial
NDUFB10	NADH dehydrogenase [ubiquinone] 1 beta subcomplex subunit 10	NDUFS6	NADH dehydrogenase [ubiquinone] iron-sulfur protein 6, mitochondrial	NDUFS4	NADH dehydrogenase [ubiquinone] iron-sulfur protein 4, mitochondrial
NDUFB3	NADH dehydrogenase [ubiquinone] 1 beta subcomplex subunit 3	NDUFS7	NADH dehydrogenase [ubiquinone] iron-sulfur protein 7, mitochondrial	NDUFS6	NADH dehydrogenase [ubiquinone] iron-sulfur protein 6, mitochondrial
NDUFB8	NADH dehydrogenase [ubiquinone] 1 beta subcomplex subunit 8, mitochondrial	NDUFV1	NADH dehydrogenase [ubiquinone] flavoprotein 1, mitochondrial	NDUFS7	NADH dehydrogenase [ubiquinone] iron-sulfur protein 7, mitochondrial
NDUFB9	NADH dehydrogenase [ubiquinone] 1 beta subcomplex subunit 9	NDUFV2	NADH dehydrogenase [ubiquinone] flavoprotein 2, mitochondrial	NDUFS8	NADH dehydrogenase [ubiquinone] iron-sulfur protein 8, mitochondrial
NDUFS1	NADH-ubiquinone oxidoreductase 75 kDa subunit, mitochondrial	NEFL	Neurofilament light polypeptide	NDUFV1	NADH dehydrogenase [ubiquinone] flavoprotein 1, mitochondrial
NDUFS2	NADH dehydrogenase [ubiquinone] iron-sulfur protein 2, mitochondrial	PABPN1	Polyadenylate-binding protein 2	NDUFV2	NADH dehydrogenase [ubiquinone] flavoprotein 2, mitochondrial
NDUFS3	NADH dehydrogenase [ubiquinone] iron-sulfur protein 3, mitochondrial	PFKM	ATP-dependent 6-phosphofructokinase, muscle type	OPA1	Dynamin-like 120 kDa protein, mitochondrial
NDUFS4	NADH dehydrogenase [ubiquinone] iron-sulfur protein 4, mitochondrial	PFN1	Profilin-1	PABPN1	Polyadenylate-binding protein 2
NDUFS6	NADH dehydrogenase [ubiquinone] iron-sulfur protein 6, mitochondrial	PGK1	Phosphoglycerate kinase 1	PEX1	Peroxisome biogenesis factor 1
NDUFS7	NADH dehydrogenase [ubiquinone] iron-sulfur protein 7, mitochondrial	PGM1	Phosphoglucomutase-1	PFKM	ATP-dependent 6-phosphofructokinase, muscle type
NDUFS8	NADH dehydrogenase [ubiquinone] iron-sulfur protein 8, mitochondrial	PHKA1	Phosphorylase b kinase regulatory subunit alpha, skeletal muscle isoform	PFN1	Profilin-1
NDUFV1	NADH dehydrogenase [ubiquinone] flavoprotein 1, mitochondrial	PRKACA	cAMP-dependent protein kinase catalytic subunit alpha	PGK1	Phosphoglycerate kinase 1
NDUFV2	NADH dehydrogenase [ubiquinone] flavoprotein 2, mitochondrial	PRKAR1A	cAMP-dependent protein kinase type I-alpha regulatory subunit	PGM1	Phosphoglucomutase-1
NEFL	Neurofilament light polypeptide	PRPS1	Ribose-phosphate pyrophosphokinase 1	PHKA1	Phosphorylase b kinase regulatory subunit alpha, skeletal muscle isoform
OPA1	Dynamin-like 120 kDa protein, mitochondrial	PSAP	Saposin-B-Val	PHKB	Phosphorylase b kinase regulatory subunit beta
PFKM	ATP-dependent 6-phosphofructokinase, muscle type	PYGM	Glycogen phosphorylase, muscle form	PRKACA	cAMP-dependent protein kinase catalytic subunit alpha
PFN1	Profilin-1	RAB7A	Ras-related protein Rab-7a	PRKAR1A	cAMP-dependent protein kinase type I-alpha regulatory subunit
PGK1	Phosphoglycerate kinase 1	RPS6KA3	Ribosomal protein S6 kinase alpha-3	PRPS1	Ribose-phosphate pyrophosphokinase 1
PGM1	Phosphoglucomutase-1	RTN2	Reticulon-2	PSAP	Saposin-B-Val
PHKA1	Phosphorylase b kinase regulatory subunit alpha, skeletal muscle isoform	RYR1	Ryanodine receptor 1	PYGM	Glycogen phosphorylase, muscle form
PHKB	Phosphorylase b kinase regulatory subunit beta	SDHA	Succinate dehydrogenase [ubiquinone] flavoprotein subunit, mitochondrial	RAB7A	Ras-related protein Rab-7a
PRKACA	cAMP-dependent protein kinase catalytic subunit alpha	SDHB	Succinate dehydrogenase [ubiquinone] iron-sulfur subunit, mitochondrial	RARS1	Arginine--tRNA ligase, cytoplasmic
PRKAR1A	cAMP-dependent protein kinase type I-alpha regulatory subunit	SERPINA1	Short peptide from AAT	RTN2	Reticulon-2
PRPS1	Ribose-phosphate pyrophosphokinase 1	SGCA	Alpha-sarcoglycan	RYR1	Ryanodine receptor 1
PSAP	Saposin-B-Val	SGCB	Beta-sarcoglycan	SDHA	Succinate dehydrogenase [ubiquinone] flavoprotein subunit, mitochondrial
PYGM	Glycogen phosphorylase, muscle form	SGCD	Delta-sarcoglycan	SDHB	Succinate dehydrogenase [ubiquinone] iron-sulfur subunit, mitochondrial
RAB7A	Ras-related protein Rab-7a	SLC25A20	Mitochondrial carnitine/acylcarnitine carrier protein	SERPINA1	Short peptide from AAT
RARS1	Arginine--tRNA ligase, cytoplasmic	SLC25A4	ADP/ATP translocase 1	SGCA	Alpha-sarcoglycan
RPS6KA3	Ribosomal protein S6 kinase alpha-3	SLC4A1	Band 3 anion transport protein	SGCB	Beta-sarcoglycan
RTN2	Reticulon-2	SPEG	Striated muscle preferentially expressed protein kinase	SGCD	Delta-sarcoglycan
RYR1	Ryanodine receptor 1	SPTA1	Spectrin alpha chain, erythrocytic 1	SGCG	Gamma-sarcoglycan
SDHA	Succinate dehydrogenase [ubiquinone] flavoprotein subunit, mitochondrial	STIM1	Stromal interaction molecule 1	SLC25A20	Mitochondrial carnitine/acylcarnitine carrier protein
SDHB	Succinate dehydrogenase [ubiquinone] iron-sulfur subunit, mitochondrial	SUCLA2	Succinate--CoA ligase [ADP-forming] subunit beta, mitochondrial	SLC25A4	ADP/ATP translocase 1
SERPINA1	Short peptide from AAT	SUCLG1	Succinate--CoA ligase [ADP/GDP-forming] subunit alpha, mitochondrial	SLC4A1	Band 3 anion transport protein
SGCA	Alpha-sarcoglycan	TCAP	Telethonin	SPEG	Striated muscle preferentially expressed protein kinase
SGCB	Beta-sarcoglycan	TMEM43	Transmembrane protein 43	SPTA1	Spectrin alpha chain, erythrocytic 1
SGCD	Delta-sarcoglycan	TNNT1	Troponin T, slow skeletal muscle	SUCLA2	Succinate--CoA ligase [ADP-forming] subunit beta, mitochondrial
SGCG	Gamma-sarcoglycan	TPI1	Triosephosphate isomerase	SUCLG1	Succinate--CoA ligase [ADP/GDP-forming] subunit alpha, mitochondrial
SLC25A4	ADP/ATP translocase 1	TPM3	Tropomyosin alpha-3 chain	TARDBP	TAR DNA-binding protein 43
SLC4A1	Band 3 anion transport protein	TTN	Titin	TCAP	Telethonin
SOD1	Superoxide dismutase [Cu-Zn]	UBA1	Ubiquitin-like modifier-activating enzyme 1	TKFC	ATP-dependent dihydroxyacetone kinase
SPEG	Striated muscle preferentially expressed protein kinase	UNC45B	Protein unc-45 homolog B	TMEM43	Transmembrane protein 43
SPTA1	Spectrin alpha chain, erythrocytic 1	UQCRFS1	Cytochrome b-c1 complex subunit Rieske, mitochondrial	TNNT1	Troponin T, slow skeletal muscle
STAC3	SH3 and cysteine-rich domain-containing protein 3	VAPB	Vesicle-associated membrane protein-associated protein B/C	TPI1	Triosephosphate isomerase
STIM1	Stromal interaction molecule 1	VCP	Transitional endoplasmic reticulum ATPase	TPM3	Tropomyosin alpha-3 chain
SUCLA2	Succinate--CoA ligase [ADP-forming] subunit beta, mitochondrial	YWHAG	14-3-3 protein gamma, N-terminally processed	TTN	Titin
SUCLG1	Succinate--CoA ligase [ADP/GDP-forming] subunit alpha, mitochondrial			UBA1	Ubiquitin-like modifier-activating enzyme 1
TCAP	Telethonin			UNC45B	Protein unc-45 homolog B
TNNT1	Troponin T, slow skeletal muscle			UQCRFS1	Cytochrome b-c1 complex subunit Rieske, mitochondrial
TPI1	Triosephosphate isomerase			VAPB	Vesicle-associated membrane protein-associated protein B/C
TPM3	Tropomyosin alpha-3 chain			VCP	Transitional endoplasmic reticulum ATPase
TTN	Titin			YWHAG	14-3-3 protein gamma, N-terminally processed
UBA1	Ubiquitin-like modifier-activating enzyme 1
UNC45B	Protein unc-45 homolog B
UQCRFS1	Cytochrome b-c1 complex subunit Rieske, mitochondrial
VAPB	Vesicle-associated membrane protein-associated protein B/C
VCP	Transitional endoplasmic reticulum ATPase
YWHAG	14-3-3 protein gamma, N-terminally processed
