# Supplementary material for: Label-free proteomic analysis of Duchenne and Becker muscular dystrophy showed decreased sarcomere proteins and increased ubiquitination-related proteins
Source: Sci Rep. 2025 Jan 26;15:3293. doi: 10.1038/s41598-025-87995-5 (PMC11770181; doi:10.1038/s41598-025-87995-5)
Supplement: Supplementary file 10 — Supplementary Material 10 [file 41598_2025_87995_MOESM10_ESM.xlsx]

## Sheet: C1
PROTEINS OF CONTROL 1
Codes	Protein
Q16654	[Pyruvate dehydrogenase (acetyl-transferring)] kinase isozyme 4, mitochondrial
E5RI96	[Pyruvate dehydrogenase [acetyl-transferring]]-phosphatase 1, mitochondrial (Fragment)
C9JL26	1-acyl-sn-glycerol-3-phosphate acyltransferase gamma (Fragment)
Q04446	1,4-alpha-glucan-branching enzyme
B8ZZL8	10 kDa heat shock protein, mitochondrial
Q9NRX4	14 kDa phosphohistidine phosphatase
P31946	14-3-3 protein beta/alpha
P62258	14-3-3 protein epsilon
Q04917	14-3-3 protein eta
P61981	14-3-3 protein gamma
P27348	14-3-3 protein theta
Q5HYK3	2-methoxy-6-polyprenyl-1,4-benzoquinol methylase, mitochondrial
Q02218	2-oxoglutarate dehydrogenase complex component E1
Q16698	2,4-dienoyl-CoA reductase [(3E)-enoyl-CoA-producing], mitochondrial
Q99460	26S proteasome non-ATPase regulatory subunit 1
O00231	26S proteasome non-ATPase regulatory subunit 11
O00232	26S proteasome non-ATPase regulatory subunit 12
Q13200	26S proteasome non-ATPase regulatory subunit 2
O43242	26S proteasome non-ATPase regulatory subunit 3
A6PVX3	26S proteasome non-ATPase regulatory subunit 4 (Fragment)
F2Z3J2	26S proteasome non-ATPase regulatory subunit 5
A0A087X2I1	26S proteasome regulatory subunit 10B
P62191	26S proteasome regulatory subunit 4
R4GNH3	26S proteasome regulatory subunit 6A
P35998	26S proteasome regulatory subunit 7
P62195	26S proteasome regulatory subunit 8
Q99714	3-hydroxyacyl-CoA dehydrogenase type-2
P31937	3-hydroxyisobutyrate dehydrogenase, mitochondrial
P42765	3-ketoacyl-CoA thiolase, mitochondrial
Q8IXM3	39S ribosomal protein L41, mitochondrial
P49189	4-trimethylaminobutyraldehyde dehydrogenase
H0YA26	4'-phosphopantetheine phosphatase (Fragment)
P62280	40S ribosomal protein S11
P25398	40S ribosomal protein S12
A0A2R8Y811	40S ribosomal protein S14 (Fragment)
I3L3P7	40S ribosomal protein S15a
M0QX76	40S ribosomal protein S16 (Fragment)
H3BNC9	40S ribosomal protein S17
P62269	40S ribosomal protein S18
P15880	40S ribosomal protein S2
P60866	40S ribosomal protein S20
P63220	40S ribosomal protein S21
P62851	40S ribosomal protein S25
Q71UM5	40S ribosomal protein S27-like
P23396	40S ribosomal protein S3
D6RAT0	40S ribosomal protein S3a
P62701	40S ribosomal protein S4, X isoform
M0R0R2	40S ribosomal protein S5
P62753	40S ribosomal protein S6
P62081	40S ribosomal protein S7
P62241	40S ribosomal protein S8
P46781	40S ribosomal protein S9
P08865	40S ribosomal protein SA
H3BP28	5-demethoxyubiquinone hydroxylase, mitochondrial
P54646	5'-AMP-activated protein kinase catalytic subunit alpha-2
P54619	5'-AMP-activated protein kinase subunit gamma-1
A0A7I2V599	60 kDa heat shock protein, mitochondrial
P05388	60S acidic ribosomal protein P0
P05386	60S acidic ribosomal protein P1
P05387	60S acidic ribosomal protein P2
X1WI28	60S ribosomal protein L10 (Fragment)
P62906	60S ribosomal protein L10a
Q5VVC8	60S ribosomal protein L11
P30050	60S ribosomal protein L12
P26373	60S ribosomal protein L13
P50914	60S ribosomal protein L14
J3KRX5	60S ribosomal protein L17 (Fragment)
H0YHA7	60S ribosomal protein L18 (Fragment)
M0R3D6	60S ribosomal protein L18a (Fragment)
P46778	60S ribosomal protein L21
K7EMH1	60S ribosomal protein L22 (Fragment)
C9JD32	60S ribosomal protein L23 (Fragment)
K7EJV9	60S ribosomal protein L23a (Fragment)
P83731	60S ribosomal protein L24
E9PLL6	60S ribosomal protein L27a
A0A3B3ITT5	60S ribosomal protein L29
P39023	60S ribosomal protein L3
Q92901	60S ribosomal protein L3-like
E5RI99	60S ribosomal protein L30 (Fragment)
H7C2W9	60S ribosomal protein L31 (Fragment)
D3YTB1	60S ribosomal protein L32 (Fragment)
J3KQN4	60S ribosomal protein L36a
J3KT73	60S ribosomal protein L38
P36578	60S ribosomal protein L4
Q02878	60S ribosomal protein L6
P18124	60S ribosomal protein L7
P62424	60S ribosomal protein L7a
E9PKZ0	60S ribosomal protein L8 (Fragment)
P32969	60S ribosomal protein L9
P24752	Acetyl-CoA acetyltransferase, mitochondrial
Q9NUB1	Acetyl-coenzyme A synthetase 2-like, mitochondrial
A0A7P0T997	Acetyltransferase component of pyruvate dehydrogenase complex
A2A274	Aconitate hydratase, mitochondrial
F5GYR0	Actin-binding LIM protein 2
V9GYX7	Actin-related protein 10 (Fragment)
P61160	Actin-related protein 2
O15144	Actin-related protein 2/3 complex subunit 2
P62736	Actin, aortic smooth muscle
Q86TX2	Acyl-coenzyme A thioesterase 1
P49753	Acyl-coenzyme A thioesterase 2, mitochondrial
Q9Y305	Acyl-coenzyme A thioesterase 9, mitochondrial
E9PC15	Acylglycerol kinase, mitochondrial
U3KQL2	Acylphosphatase
P46108	Adapter molecule crk
P49773	Adenosine 5'-monophosphoramidase HINT1
Q9BX68	Adenosine 5'-monophosphoramidase HINT2
P23526	Adenosylhomocysteinase
P00568	Adenylate kinase isoenzyme 1
A0A7P0T9A7	Adenylosuccinate lyase
Q8N142	Adenylosuccinate synthetase isozyme 1
Q01518	Adenylyl cyclase-associated protein 1
P40123	Adenylyl cyclase-associated protein 2
H0Y512	Adipocyte plasma membrane-associated protein (Fragment)
Q9BQ69	ADP-ribose glycohydrolase MACROD1
P12235	ADP/ATP translocase 1
P05141	ADP/ATP translocase 2
P12236	ADP/ATP translocase 3
A0A8I5KVV1	AFG3-like protein 2
P24298	Alanine aminotransferase 1
H3BPK7	Alanine--tRNA ligase
P02768	Albumin
P00352	Aldehyde dehydrogenase 1A1
P51648	Aldehyde dehydrogenase family 3 member A2
P30837	Aldehyde dehydrogenase X, mitochondrial
P05091	Aldehyde dehydrogenase, mitochondrial
P15121	Aldo-keto reductase family 1 member B1
S4R3P0	Aldo-keto reductase family 1 member C2 (Fragment)
A0A7P0TAU9	Alkylglycerone-phosphate synthase
P00325	All-trans-retinol dehydrogenase [NAD(+)] ADH1B
P02763	Alpha-1-acid glycoprotein 1
P01011	Alpha-1-antichymotrypsin
P01009	Alpha-1-antitrypsin
Q13424	Alpha-1-syntrophin
P02765	Alpha-2-HS-glycoprotein
P01023	Alpha-2-macroglobulin
A0A7I2V4Y4	Alpha-actinin-1
P35609	Alpha-actinin-2
A0A804HKG0	Alpha-actinin-2
Q08043	Alpha-actinin-3
O43707	Alpha-actinin-4
Q9UBT7	Alpha-catulin
P61163	Alpha-centractin
P02511	Alpha-crystallin B chain
Q96L96	Alpha-protein kinase 3
Q16586	Alpha-sarcoglycan
P54920	Alpha-soluble NSF attachment protein
P27338	Amine oxidase [flavin-containing] B
Q13155	Aminoacyl tRNA synthase complex-interacting multifunctional protein 2
E9PLK3	Aminopeptidase
P23109	AMP deaminase 1
A0A7P0T9S6	Angiotensinogen
Q15327	Ankyrin repeat domain-containing protein 1
Q9GZV1	Ankyrin repeat domain-containing protein 2
P16157	Ankyrin-1
A0A087WTF3	Ankyrin-3 (Fragment)
P04083	Annexin A1
P50995	Annexin A11
P07355	Annexin A2
P08758	Annexin A5
P08133	Annexin A6
P20073	Annexin A7
P01008	Antithrombin-III
A0A087X253	AP complex subunit beta
P02647	Apolipoprotein A-I
V9GYM3	Apolipoprotein A-II
P06727	Apolipoprotein A-IV
P04114	Apolipoprotein B-100
P02649	Apolipoprotein E
Q9BZZ5	Apoptosis inhibitor 5
O95831	Apoptosis-inducing factor 1, mitochondrial
P54136	Arginine--tRNA ligase, cytoplasmic
P17174	Aspartate aminotransferase, cytoplasmic
P00505	Aspartate aminotransferase, mitochondrial
P14868	Aspartate--tRNA ligase, cytoplasmic
Q9BXN1	Asporin
Q15121	Astrocytic phosphoprotein PEA-15
P24539	ATP synthase F(0) complex subunit B1, mitochondrial
Q96IX5	ATP synthase membrane subunit K, mitochondrial
P00846	ATP synthase subunit a
P25705	ATP synthase subunit alpha, mitochondrial
P06576	ATP synthase subunit beta, mitochondrial
O75947	ATP synthase subunit d, mitochondrial
P56385	ATP synthase subunit e, mitochondrial
P56134	ATP synthase subunit f, mitochondrial
P48047	ATP synthase subunit O, mitochondrial
P18859	ATP synthase-coupling factor 6, mitochondrial
P08237	ATP-dependent 6-phosphofructokinase, muscle type
Q08211	ATP-dependent RNA helicase A
A0A7I2V4F0	ATP-dependent RNA helicase DDX1
O00571	ATP-dependent RNA helicase DDX3X
O43681	ATPase GET3
Q8NI60	Atypical kinase COQ8A, mitochondrial
I3L304	B-cell CLL/lymphoma 6 member B protein (Fragment)
C9JSP1	B-cell receptor-associated protein (Fragment)
O95817	BAG family molecular chaperone regulator 3
P02730	Band 3 anion transport protein
O75531	Barrier-to-autointegration factor
A0A087WXM8	Basal cell adhesion molecule
P98160	Basement membrane-specific heparan sulfate proteoglycan core protein
A0A087WUV8	Basigin
F8VSI7	Bax inhibitor 1 (Fragment)
Q9BXK5	Bcl-2-like protein 13
Q13884	Beta-1-syntrophin
Q562R1	Beta-actin-like protein 2
P13929	Beta-enolase
Q16585	Beta-sarcoglycan
P31939	Bifunctional purine biosynthesis protein ATIC
P21810	Biglycan
Q9Y235	C->U-editing enzyme APOBEC-2
V9GZ78	C-1-tetrahydrofolate synthase, cytoplasmic
P04003	C4b-binding protein alpha chain
P55290	Cadherin-13
Q9UM00	Calcium load-activated calcium channel
Q8NE86	Calcium uniporter protein, mitochondrial
Q5SWX3	Calcium/calmodulin-dependent protein kinase
A0A5F9ZHM9	Calcium/calmodulin-dependent protein kinase
Q13554	Calcium/calmodulin-dependent protein kinase type II subunit beta
Q13557	Calcium/calmodulin-dependent protein kinase type II subunit delta
P0DP25	Calmodulin-3
A0A7P0TAE9	Calnexin
P04632	Calpain small subunit 1
P07384	Calpain-1 catalytic subunit
P17655	Calpain-2 catalytic subunit
F8W8F5	Calpain-3
Q9Y6Q1	Calpain-6
P51911	Calponin-1
A0A7P0T861	Calreticulin
P31415	Calsequestrin-1
O14958	Calsequestrin-2
P17612	cAMP-dependent protein kinase catalytic subunit alpha
P10644	cAMP-dependent protein kinase type I-alpha regulatory subunit
P13861	cAMP-dependent protein kinase type II-alpha regulatory subunit
P07451	Carbonic anhydrase 3
P16152	Carbonyl reductase [NADPH] 1
P43155	Carnitine O-acetyltransferase
P23786	Carnitine O-palmitoyltransferase 2, mitochondrial
Q96LW7	Caspase recruitment domain-containing protein 19
Q9BX69	Caspase recruitment domain-containing protein 6
P21964	Catechol O-methyltransferase
C9JZR2	Catenin delta-1
E9PQM1	Cathepsin B
Q86XM0	Cation channel sperm-associated auxiliary subunit delta
Q6NZI2	Caveolae-associated protein 1
Q5BKX8	Caveolae-associated protein 4
H0YCV9	CD44 antigen (Fragment)
A0A2U3TZL5	CD59 glycoprotein (Fragment)
A0A7I2V3T0	CD9 antigen
Q9NZ45	CDGSH iron-sulfur domain-containing protein 1
D6RCF4	CDGSH iron-sulfur domain-containing protein 2
P60953	Cell division control protein 42 homolog
O00299	Chloride intracellular channel protein 1
Q9Y696	Chloride intracellular channel protein 4
X6R700	Chromatin target of PRMT1 protein
A0A087WY55	Chromosome 6 open reading frame 55, isoform CRA_b
P23946	Chymase
O75390	Citrate synthase, mitochondrial
A0A087WVQ6	Clathrin heavy chain
H0YAS8	Clusterin (Fragment)
P00488	Coagulation factor XIII A chain
A0A3B3IU89	Coatomer subunit alpha (Fragment)
O00748	Cocaine esterase
E9PK25	Cofilin-1
Q9Y281	Cofilin-2
D6W5Y5	Cold-inducible RNA-binding protein
P02452	Collagen alpha-1(I) chain
P02461	Collagen alpha-1(III) chain
A0A3B3ISV3	Collagen alpha-1(IV) chain (Fragment)
P12109	Collagen alpha-1(VI) chain
Q99715	Collagen alpha-1(XII) chain
Q05707	Collagen alpha-1(XIV) chain
A0A087X0K0	Collagen alpha-1(XV) chain
P39060	Collagen alpha-1(XVIII) chain
P08572	Collagen alpha-2(IV) chain
P12110	Collagen alpha-2(VI) chain
Q01955	Collagen alpha-3(IV) chain
P12111	Collagen alpha-3(VI) chain
A6NMZ7	Collagen alpha-6(VI) chain
P01024	Complement C3
F5GXS0	Complement C4-B
Q07021	Complement component 1 Q subcomponent-binding protein, mitochondrial
P00751	Complement factor B
Q13098	COP9 signalosome complex subunit 1
J3QS85	COP9 signalosome complex subunit 3
D6RFN0	COP9 signalosome complex subunit 4
E5RHH5	COP9 signalosome complex subunit 5
O75367	Core histone macro-H2A,1
J3KSS5	Coronin
P06732	Creatine kinase M-type
P17540	Creatine kinase S-type, mitochondrial
P46109	Crk-like protein
Q13618	Cullin-3
Q13619	Cullin-4A
Q93034	Cullin-5
Q86VP6	Cullin-associated NEDD8-dissociated protein 1
O75155	Cullin-associated NEDD8-dissociated protein 2
Q9NWV4	CXXC motif containing zinc binding protein
Q15078	Cyclin-dependent kinase 5 activator 1
P50461	Cysteine and glycine-rich protein 3
P31930	Cytochrome b-c1 complex subunit 1, mitochondrial
P22695	Cytochrome b-c1 complex subunit 2, mitochondrial
P07919	Cytochrome b-c1 complex subunit 6, mitochondrial
P14927	Cytochrome b-c1 complex subunit 7
O14949	Cytochrome b-c1 complex subunit 8
Q9UDW1	Cytochrome b-c1 complex subunit 9
P47985	Cytochrome b-c1 complex subunit Rieske, mitochondrial
P00167	Cytochrome b5
J3QR91	Cytochrome b5 type B
C9JFR7	Cytochrome c (Fragment)
P00403	Cytochrome c oxidase subunit 2
P13073	Cytochrome c oxidase subunit 4 isoform 1, mitochondrial
P20674	Cytochrome c oxidase subunit 5A, mitochondrial
P10606	Cytochrome c oxidase subunit 5B, mitochondrial
P14854	Cytochrome c oxidase subunit 6B1
P09669	Cytochrome c oxidase subunit 6C
P24310	Cytochrome c oxidase subunit 7A1, mitochondrial
P15954	Cytochrome c oxidase subunit 7C, mitochondrial
O00483	Cytochrome c oxidase subunit NDUFA4
P08574	Cytochrome c1, heme protein, mitochondrial
P21399	Cytoplasmic aconitate hydratase
A0A7P0T9C4	Cytoplasmic dynein 1 heavy chain 1
E7EQL5	Cytoplasmic dynein 1 intermediate chain 2 (Fragment)
Q7L576	Cytoplasmic FMR1-interacting protein 1
Q07065	Cytoskeleton-associated protein 4
Q96KP4	Cytosolic non-specific dipeptidase
A0A286YFA2	D-3-phosphoglycerate dehydrogenase
H0YB09	D-glutamate cyclase, mitochondrial (Fragment)
C9JVE2	DCN1-like protein
P07585	Decorin
Q9Y394	Dehydrogenase/reductase SDR family member 7
A0A0C4DGQ8	Dehydrogenase/reductase SDR family member 7B
A6NNS2	Dehydrogenase/reductase SDR family member 7C
Q92629	Delta-sarcoglycan
Q13011	Delta(3,5)-Delta(2,4)-dienoyl-CoA isomerase, mitochondrial
P17661	Desmin
P09622	Dihydrolipoyl dehydrogenase, mitochondrial
P36957	Dihydrolipoyllysine-residue succinyltransferase component of 2-oxoglutarate dehydrogenase complex, mitochondrial
P09417	Dihydropteridine reductase
Q16555	Dihydropyrimidinase-related protein 2
Q14195	Dihydropyrimidinase-related protein 3
Q5SRR8	Dimethylargininase (Fragment)
Q8TDM6	Disks large homolog 5
A0A7P0Z3Z5	DNA damage-binding protein 1
A0A7P0T852	DNA topoisomerase I
P78527	DNA-dependent protein kinase catalytic subunit
O60884	DnaJ homolog subfamily A member 2
Q96EY1	DnaJ homolog subfamily A member 3, mitochondrial
Q8WW22	DnaJ homolog subfamily A member 4
C9JRD2	DnaJ homolog subfamily B member 2 (Fragment)
A0A804HJ93	Dolichol-phosphate mannosyltransferase subunit 1
P39656	Dolichyl-diphosphooligosaccharide--protein glycosyltransferase 48 kDa subunit
P04843	Dolichyl-diphosphooligosaccharide--protein glycosyltransferase subunit 1
P04844	Dolichyl-diphosphooligosaccharide--protein glycosyltransferase subunit 2
A0A0B4J239	Dolichyl-diphosphooligosaccharide--protein glycosyltransferase subunit DAD1
O95793	Double-stranded RNA-binding protein Staufen homolog 1
A2VCK2	Doublecortin domain-containing protein 2B
P52564	Dual specificity mitogen-activated protein kinase kinase 6
Q68J44	Dual specificity phosphatase 29
P51452	Dual specificity protein phosphatase 3
A0A8I5KYB4	Dual-specificity mitogen-activated protein kinase kinase 1
Q14203	Dynactin subunit 1
A0A7I2V4Y9	Dynactin subunit 2
O00429	Dynamin-1-like protein
P50570	Dynamin-2
A0A2R8Y4Q3	Dynamin-like 120 kDa protein, mitochondrial
Q8TE73	Dynein axonemal heavy chain 5
Q96FJ2	Dynein light chain 2, cytoplasmic
O75923	Dysferlin
A0A7P0T8Y5	Dystrobrevin
Q14118	Dystroglycan 1
P11532	Dystrophin
Q7Z6Z7	E3 ubiquitin-protein ligase HUWE1
Q8WZ73	E3 ubiquitin-protein ligase rififylin
Q13508	Ecto-ADP-ribosyltransferase 3
A0A024R571	EH domain-containing protein 1
Q9NZN4	EH domain-containing protein 2
Q9H223	EH domain-containing protein 4
B5MCH7	eIF5-mimic protein 1
O75746	Electrogenic aspartate/glutamate antiporter SLC25A12, mitochondrial
A0A8I5KYH4	Electron transfer flavoprotein subunit alpha
P38117	Electron transfer flavoprotein subunit beta
B4DEQ0	Electron transfer flavoprotein-ubiquinone oxidoreductase
A0A087WVQ9	Elongation factor 1-alpha
Q05639	Elongation factor 1-alpha 2
P24534	Elongation factor 1-beta
P29692	Elongation factor 1-delta
P26641	Elongation factor 1-gamma
P13639	Elongation factor 2
P49411	Elongation factor Tu, mitochondrial
Q15369	Elongin-C
D6RDX7	Embigin
O94919	Endonuclease domain-containing 1 protein
Q9NZ08	Endoplasmic reticulum aminopeptidase 1
P11021	Endoplasmic reticulum chaperone BiP
Q9C0E8	Endoplasmic reticulum junction formation protein lunapark
Q969X5	Endoplasmic reticulum-Golgi intermediate compartment protein 1
A0A7P0TAE1	Endoplasmin
P42126	Enoyl-CoA delta isomerase 1, mitochondrial
A0A0C4DGA2	Enoyl-CoA delta isomerase 2
H0YFD6	Enoyl-CoA hydratase
Q96DC8	Enoyl-CoA hydratase domain-containing protein 3, mitochondrial
P30084	Enoyl-CoA hydratase, mitochondrial
P07099	Epoxide hydrolase 1
O94905	Erlin-2
Q9H501	ESF1 homolog
P60842	Eukaryotic initiation factor 4A-I
P41567	Eukaryotic translation initiation factor 1
P05198	Eukaryotic translation initiation factor 2 subunit 1
P41091	Eukaryotic translation initiation factor 2 subunit 3
Q14152	Eukaryotic translation initiation factor 3 subunit A
P55884	Eukaryotic translation initiation factor 3 subunit B
H0YLP3	Eukaryotic translation initiation factor 3 subunit J (Fragment)
Q7L2H7	Eukaryotic translation initiation factor 3 subunit M
E7EX73	Eukaryotic translation initiation factor 4 gamma 1
A0A7I2V4E4	Eukaryotic translation initiation factor 4H
P55010	Eukaryotic translation initiation factor 5
Q6IS14	Eukaryotic translation initiation factor 5A-1-like
A0A7I2V2S3	Exportin-1
P55060	Exportin-2
Q9BSJ8	Extended synaptotagmin-1
P52907	F-actin-capping protein subunit alpha-1
P47755	F-actin-capping protein subunit alpha-2
P47756	F-actin-capping protein subunit beta
A0A7P0TA76	Fatty acid CoA ligase Acsl3
P15090	Fatty acid-binding protein, adipocyte
P05413	Fatty acid-binding protein, heart
H0YJ34	Fermitin family homolog 2 (Fragment)
G3V1D1	Ferritin
P02792	Ferritin light chain
Q9Y613	FH1/FH2 domain-containing protein 1
P35555	Fibrillin-1
P02671	Fibrinogen alpha chain
P02675	Fibrinogen beta chain
C9JEU5	Fibrinogen gamma chain
A0A3B3IRN5	Fibromodulin
P21333	Filamin-A
A0A804HK76	Filamin-B
P30043	Flavin reductase (NADPH)
O75955	Flotillin-1
Q14254	Flotillin-2
Q13643	Four and a half LIM domains protein 3
P04075	Fructose-bisphosphate aldolase A
P07954	Fumarate hydratase, mitochondrial
Q9BWH2	FUN14 domain-containing protein 2
P09382	Galectin-1
Q13326	Gamma-sarcoglycan
A0A0A0MS51	Gelsolin
U3KQS2	Glucose-6-phosphate exchanger SLC37A4
P06744	Glucose-6-phosphate isomerase
K7ELL7	Glucosidase 2 subunit beta
P00367	Glutamate dehydrogenase 1, mitochondrial
P47897	Glutamine--tRNA ligase
F6XZQ7	Glutathione S-transferase
A8MX94	Glutathione S-transferase
E9PFN5	Glutathione S-transferase kappa
E9PHS0	Glutathione S-transferase LANCL1 (Fragment)
A0A0G2JRN4	Glutathione S-transferase theta 1, isoform CRA_a
P04406	Glyceraldehyde-3-phosphate dehydrogenase
P21695	Glycerol-3-phosphate dehydrogenase [NAD(+)], cytoplasmic
Q8N335	Glycerol-3-phosphate dehydrogenase 1-like protein
P43304	Glycerol-3-phosphate dehydrogenase, mitochondrial
P13807	Glycogen [starch] synthase, muscle
P35573	Glycogen debranching enzyme
P11217	Glycogen phosphorylase, muscle form
P46976	Glycogenin-1
Q9UBQ7	Glyoxylate reductase/hydroxypyruvate reductase
P55042	GTP-binding protein RAD
Q9NR31	GTP-binding protein SAR1a
Q9UIJ7	GTP:AMP phosphotransferase AK3, mitochondrial
A0A1W2PR36	Guanidinoacetate N-methyltransferase
Q8TEV9	Guanine nucleotide exchange protein SMCR8
P04899	Guanine nucleotide-binding protein G(i) subunit alpha-2
C9JXA5	Guanine nucleotide-binding protein G(I)/G(S)/G(T) subunit beta-2 (Fragment)
Q5JWE9	Guanine nucleotide-binding protein G(s) subunit alpha isoforms short
Q9BXW7	Haloacid dehalogenase-like hydrolase domain-containing 5
P00738	Haptoglobin
H3BQZ7	HCG2044799
Q8N241	Heat shock 27kDa protein family, member 7 (Cardiovascular), isoform CRA_c
A0A0G2JIW1	Heat shock 70 kDa protein 1B
P34932	Heat shock 70 kDa protein 4
P11142	Heat shock cognate 71 kDa protein
Q12931	Heat shock protein 75 kDa, mitochondrial
P04792	Heat shock protein beta-1
Q16082	Heat shock protein beta-2
O14558	Heat shock protein beta-6
A0A6Q8PGM6	Heat shock protein beta-8
P07900	Heat shock protein HSP 90-alpha
P08238	Heat shock protein HSP 90-beta
P54652	Heat shock-related 70 kDa protein 2
P69905	Hemoglobin subunit alpha
P68871	Hemoglobin subunit beta
P02042	Hemoglobin subunit delta
P69891	Hemoglobin subunit gamma-1
P02008	Hemoglobin subunit zeta
P02790	Hemopexin
Q5SSJ5	Heterochromatin protein 1-binding protein 3
D6RBZ0	Heterogeneous nuclear ribonucleoprotein A/B
Q13151	Heterogeneous nuclear ribonucleoprotein A0
F8W6I7	Heterogeneous nuclear ribonucleoprotein A1
P51991	Heterogeneous nuclear ribonucleoprotein A3
O14979	Heterogeneous nuclear ribonucleoprotein D-like
H0Y8G5	Heterogeneous nuclear ribonucleoprotein D0 (Fragment)
E9PCY7	Heterogeneous nuclear ribonucleoprotein H
P31942	Heterogeneous nuclear ribonucleoprotein H3
P61978	Heterogeneous nuclear ribonucleoprotein K
A0A087X0X3	Heterogeneous nuclear ribonucleoprotein M
B4DT28	Heterogeneous nuclear ribonucleoprotein R
Q00839	Heterogeneous nuclear ribonucleoprotein U
A0A7I2V323	Heterogeneous nuclear ribonucleoproteins A2/B1
B4DY08	Heterogeneous nuclear ribonucleoproteins C1/C2
P19367	Hexokinase-1
Q5T7C4	High mobility group protein B1
P04196	Histidine-rich glycoprotein
P07305	Histone H1,0
Q92522	Histone H1,10
P10412	Histone H1,4
P16401	Histone H1,5
Q8IUE6	Histone H2A type 2-B
Q16777	Histone H2A type 2-C
Q71UI9	Histone H2A,V
Q16778	Histone H2B type 2-E
Q5TEC6	Histone H3-7
P84243	Histone H3,3
P62805	Histone H4
E9PHG3	Histone-lysine N-methyltransferase SMYD1
A0A1W2PSE7	HLA class I histocompatibility antigen, A alpha chain
K7EQA9	Hsp90 co-chaperone Cdc37 (Fragment)
H3BTH8	Hyaluronan and proteoglycan link protein 3
Q16836	Hydroxyacyl-coenzyme A dehydrogenase, mitochondrial
Q6YN16	Hydroxysteroid dehydrogenase-like protein 2
P01876	Immunoglobulin heavy constant alpha 1
P01857	Immunoglobulin heavy constant gamma 1
A0A286YEY4	Immunoglobulin heavy constant gamma 2 (Fragment)
A0A286YFJ8	Immunoglobulin heavy constant gamma 4 (Fragment)
P01871	Immunoglobulin heavy constant mu
P01834	Immunoglobulin kappa constant
A0A087WW87	Immunoglobulin kappa variable 2-40
A0A0A0MRZ8	Immunoglobulin kappa variable 3D-11
P06312	Immunoglobulin kappa variable 4-1
A0A5H1ZRQ7	Immunoglobulin lambda constant 7 (Fragment)
O00505	Importin subunit alpha-4
Q14974	Importin subunit beta-1
H0Y8C6	Importin-5 (Fragment)
O95373	Importin-7
Q8NDY3	Inactive ADP-ribosyltransferase ARH2
O14920	Inhibitor of nuclear factor kappa-B kinase subunit beta
H0Y9D8	Inorganic diphosphatase (Fragment)
A0A7I2YQK5	Inosine-5'-monophosphate dehydrogenase
J3KNV4	Integrin alpha-7
A0A7I2V348	Integrin beta
A0A0A0MTH3	Integrin-linked protein kinase
P19827	Inter-alpha-trypsin inhibitor heavy chain H1
P19823	Inter-alpha-trypsin inhibitor heavy chain H2
H7C0L5	Inter-alpha-trypsin inhibitor heavy chain H4 (Fragment)
Q12906	Interleukin enhancer-binding factor 3
P50213	Isocitrate dehydrogenase [NAD] subunit alpha, mitochondrial
O43837	Isocitrate dehydrogenase [NAD] subunit beta, mitochondrial
P48735	Isocitrate dehydrogenase [NADP], mitochondrial
P02751-1	Isoform 1 of Fibronectin
Q13642-1	Isoform 1 of Four and a half LIM domains protein 1
Q52LJ0-1	Isoform 1 of Protein FAM98B
Q14315-2	Isoform 2 of Filamin-C
Q16891-2	Isoform 2 of MIC complex subunit MIC60
Q9NYL2-2	Isoform 2 of Mitogen-activated protein kinase kinase kinase 20
P52179-2	Isoform 2 of Myomesin-1
P20929-2	Isoform 2 of Nebulin
Q96HC4-2	Isoform 2 of PDZ and LIM domain protein 5
Q9NR12-2	Isoform 2 of PDZ and LIM domain protein 7
P11277-2	Isoform 2 of Spectrin beta chain, erythrocytic
Q9Y277-2	Isoform 2 of Voltage-dependent anion-selective channel protein 3
Q12797-3	Isoform 3 of Aspartyl/asparaginyl beta-hydroxylase
P20929-3	Isoform 3 of Nebulin
Q96HC4-3	Isoform 3 of PDZ and LIM domain protein 5
P07951-3	Isoform 3 of Tropomyosin beta chain
Q32MZ4-4	Isoform 4 of Leucine-rich repeat flightless-interacting protein 1
Q5VWP3-4	Isoform 4 of Muscular LMNA-interacting protein
Q00872-4	Isoform 4 of Myosin-binding protein C, slow-type
Q6QEF8-5	Isoform 5 of Coronin-6
P06753-5	Isoform 5 of Tropomyosin alpha-3 chain
O75112-6	Isoform 6 of LIM domain-binding protein 3
Q9NR12-6	Isoform 6 of PDZ and LIM domain protein 7
Q9NQC3-3	Isoform C of Reticulon-4
P36542-2	Isoform Heart of ATP synthase subunit gamma, mitochondrial
P05976-2	Isoform MLC3 of Myosin light chain 1/3, skeletal muscle isoform
A0A804HHW9	Isoleucine--tRNA ligase
Q9NSE4	Isoleucine--tRNA ligase, mitochondrial
Q96MG2	Junctional sarcoplasmic reticulum protein 1
Q9HDC5	Junctophilin-1
Q2TBA0	Kelch-like protein 40
O60662	Kelch-like protein 41
A0A1B0GVI3	Keratin, type I cytoskeletal 10
B7Z6P3	Kinectin
G3V3H3	Kinesin light chain
F5H3M2	Kinesin-like protein
P01042	Kininogen-1
J3QQQ9	KOW domain-containing protein
Q9H9P8	L-2-hydroxyglutarate dehydrogenase, mitochondrial
A0A5F9ZHM4	L-lactate dehydrogenase
P00338	L-lactate dehydrogenase A chain
E7EQB2	Lactotransferrin (Fragment)
O95278	Laforin
P20700	Lamin-B1
Q03252	Lamin-B2
G5E972	Lamina-associated polypeptide 2, isoforms beta/gamma
P24043	Laminin subunit alpha-2
Q16363	Laminin subunit alpha-4
O15230	Laminin subunit alpha-5
P07942	Laminin subunit beta-1
P55268	Laminin subunit beta-2
P11047	Laminin subunit gamma-1
P29536	Leiomodin-1
Q6P5Q4	Leiomodin-2
Q0VAK6	Leiomodin-3
A0A6I8PL42	Leucine--tRNA ligase
A0A804HL40	Leucine-rich PPR motif-containing protein, mitochondrial
F8W7X0	Leucine-rich repeat-containing protein 37A3
Q8N1G4	Leucine-rich repeat-containing protein 47
Q96AG4	Leucine-rich repeat-containing protein 59
Q9UIQ6	Leucyl-cystinyl aminopeptidase
Q08722	Leukocyte surface antigen CD47
Q9NZU5	LIM and cysteine-rich domains protein 1
P48059	LIM and senescent cell antigen-like-containing domain protein 1
Q14847	LIM and SH3 domain protein 1
E9PMT2	LIM domain only protein 7
A0A8I5KV04	LIM domain-binding protein 3
P11182	Lipoamide acyltransferase component of branched-chain alpha-keto acid dehydrogenase complex, mitochondrial
A0A087WZF1	Lipoma-preferred partner
K7EKE6	Lon protease homolog, mitochondrial
Q6PCB7	Long-chain fatty acid transport protein 1
E7EPM6	Long-chain-fatty-acid--CoA ligase
P51884	Lumican
H3BNK2	LYR motif-containing protein 1
Q643R3	Lysophospholipid acyltransferase LPCAT4
A0A1W2PPU6	Lysosome membrane protein 2
P13473	Lysosome-associated membrane glycoprotein 2
A0A8I5KYH1	Magnesium transporter protein 1
A0A5K1VW95	Malate dehydrogenase
P40926	Malate dehydrogenase, mitochondrial
A0A1W2PQF8	Malic enzyme
O95822	Malonyl-CoA decarboxylase, mitochondrial
Q9UM22	Mammalian ependymin-related protein 1
P15088	Mast cell carboxypeptidase A
A8MXP9	Matrin-3
Q5T4U5	Medium-chain specific acyl-CoA dehydrogenase, mitochondrial
Q16853	Membrane primary amine oxidase
O00264	Membrane-associated progesterone receptor component 1
O15173	Membrane-associated progesterone receptor component 2
A0A5F9ZHS3	Menin
C9JAZ1	Metaxin-2 (Fragment)
F8VQZ7	Methionine aminopeptidase 2
P56192	Methionine--tRNA ligase, cytoplasmic
P51608	Methyl-CpG-binding protein 2
Q02252	Methylmalonate-semialdehyde dehydrogenase [acylating], mitochondrial
C9JRZ6	MIC complex subunit MIC19
Q6UXV4	MIC complex subunit MIC27
C9J406	MIC complex subunit MIC60
Q99735	Microsomal glutathione S-transferase 2
O14880	Microsomal glutathione S-transferase 3
E7EVA0	Microtubule-associated protein
Q15555	Microtubule-associated protein RP/EB family member 2
P20774	Mimecan
Q02978	Mitochondrial 2-oxoglutarate/malate carrier protein
E9PIE4	Mitochondrial carrier homolog 2 (Fragment)
Q9Y3D6	Mitochondrial fission 1 protein
Q9Y5L4	Mitochondrial import inner membrane translocase subunit Tim13
O43615	Mitochondrial import inner membrane translocase subunit TIM44
Q3ZCQ8	Mitochondrial import inner membrane translocase subunit TIM50
O94826	Mitochondrial import receptor subunit TOM70
O95202	Mitochondrial proton/calcium exchanger protein
Q5R3B4	Mitochondrial pyruvate carrier (Fragment)
B4E0K5	Mitogen-activated protein kinase
P26038	Moesin
C9JYJ2	Musculoskeletal embryonic nuclear protein 1
O00499	Myc box-dependent-interacting protein 1
E9PMR5	Myelin basic protein
A0A5F9ZI26	Myelin protein P0
B0QYF8	Myoglobin (Fragment)
P54296	Myomesin-2
Q5VTT5	Myomesin-3
Q86TC9	Myopalladin
P05976	Myosin light chain 1/3, skeletal muscle isoform
P08590	Myosin light chain 3
A0A1C7CYY4	Myosin light chain 4 (Fragment)
P14649	Myosin light chain 6B
Q9H1R3	Myosin light chain kinase 2, skeletal/cardiac muscle
F8W1R7	Myosin light polypeptide 6
Q96A32	Myosin regulatory light chain 11
O14950	Myosin regulatory light chain 12B
P10916	Myosin regulatory light chain 2, ventricular/cardiac muscle isoform
P12882	Myosin-1
P35580	Myosin-10
P35749	Myosin-11
Q9UKX3	Myosin-13
Q7Z406	Myosin-14
Q9UKX2	Myosin-2
P11055	Myosin-3
Q9Y623	Myosin-4
P13533	Myosin-6
P12883	Myosin-7
A7E2Y1	Myosin-7B
P13535	Myosin-8
P35579	Myosin-9
Q14324	Myosin-binding protein C, fast-type
Q00872	Myosin-binding protein C, slow-type
Q13203	Myosin-binding protein H
A0A0C4DFM5	Myotilin
Q9UBF9	Myotilin
P58546	Myotrophin
Q9NP98	Myozenin-1
Q9NPC6	Myozenin-2
Q8TDC0	Myozenin-3
P29966	Myristoylated alanine-rich C-kinase substrate
Q9UJ70	N-acetyl-D-glucosamine kinase
C9JR33	NAD-dependent protein deacetylase sirtuin-2 (Fragment)
Q13423	NAD(P) transhydrogenase, mitochondrial
A0A7I2YQU0	NADH dehydrogenase [ubiquinone] 1 alpha subcomplex subunit 10, mitochondrial
Q86Y39	NADH dehydrogenase [ubiquinone] 1 alpha subcomplex subunit 11
Q9UI09	NADH dehydrogenase [ubiquinone] 1 alpha subcomplex subunit 12
Q9P0J0	NADH dehydrogenase [ubiquinone] 1 alpha subcomplex subunit 13
O43678	NADH dehydrogenase [ubiquinone] 1 alpha subcomplex subunit 2
Q16718	NADH dehydrogenase [ubiquinone] 1 alpha subcomplex subunit 5
O95182	NADH dehydrogenase [ubiquinone] 1 alpha subcomplex subunit 7
P51970	NADH dehydrogenase [ubiquinone] 1 alpha subcomplex subunit 8
Q16795	NADH dehydrogenase [ubiquinone] 1 alpha subcomplex subunit 9, mitochondrial
O75438	NADH dehydrogenase [ubiquinone] 1 beta subcomplex subunit 1
H3BPJ9	NADH dehydrogenase [ubiquinone] 1 beta subcomplex subunit 10
Q9NX14	NADH dehydrogenase [ubiquinone] 1 beta subcomplex subunit 11, mitochondrial
H7C5B8	NADH dehydrogenase [ubiquinone] 1 beta subcomplex subunit 2, mitochondrial (Fragment)
O43676	NADH dehydrogenase [ubiquinone] 1 beta subcomplex subunit 3
O95168	NADH dehydrogenase [ubiquinone] 1 beta subcomplex subunit 4
O43674	NADH dehydrogenase [ubiquinone] 1 beta subcomplex subunit 5, mitochondrial
A0A087WZX2	NADH dehydrogenase [ubiquinone] 1 beta subcomplex subunit 6
P17568	NADH dehydrogenase [ubiquinone] 1 beta subcomplex subunit 7
O95169	NADH dehydrogenase [ubiquinone] 1 beta subcomplex subunit 8, mitochondrial
Q9Y6M9	NADH dehydrogenase [ubiquinone] 1 beta subcomplex subunit 9
E9PRJ5	NADH dehydrogenase [ubiquinone] 1 subunit C2
G3V0I5	NADH dehydrogenase [ubiquinone] flavoprotein 1, mitochondrial
E7EPT4	NADH dehydrogenase [ubiquinone] flavoprotein 2, mitochondrial
O75306	NADH dehydrogenase [ubiquinone] iron-sulfur protein 2, mitochondrial
O75489	NADH dehydrogenase [ubiquinone] iron-sulfur protein 3, mitochondrial
O43181	NADH dehydrogenase [ubiquinone] iron-sulfur protein 4, mitochondrial
O43920	NADH dehydrogenase [ubiquinone] iron-sulfur protein 5
O75380	NADH dehydrogenase [ubiquinone] iron-sulfur protein 6, mitochondrial
F5H5N1	NADH dehydrogenase [ubiquinone] iron-sulfur protein 7, mitochondrial
O00217	NADH dehydrogenase [ubiquinone] iron-sulfur protein 8, mitochondrial
Q9UHQ9	NADH-cytochrome b5 reductase 1
A0A8J8YWN6	NADH-cytochrome b5 reductase 3
P28331	NADH-ubiquinone oxidoreductase 75 kDa subunit, mitochondrial
P03886	NADH-ubiquinone oxidoreductase chain 1
P03915	NADH-ubiquinone oxidoreductase chain 5
E9PAV3	Nascent polypeptide-associated complex subunit alpha, muscle-specific form
A0A0A0MRM2	Nebulin-related-anchoring protein
Q13564	NEDD8-activating enzyme E1 regulatory subunit
P61081	NEDD8-conjugating enzyme Ubc12
P48681	Nestin
Q09666	Neuroblast differentiation-associated protein AHNAK
P07196	Neurofilament light polypeptide
Q14697	Neutral alpha-glucosidase AB
E7ETM8	Nexilin (Fragment)
P40261	Nicotinamide N-methyltransferase
P14543	Nidogen-1
Q14112	Nidogen-2
Q86UT6	NLR family member X1
J3KPD9	NME1-NME2 readthrough
A0A7I2V535	Non-POU domain-containing octamer-binding protein
A6NGQ3	Non-specific serine/threonine protein kinase
C9JIG9	Non-specific serine/threonine protein kinase
B1AXG1	Non-specific serine/threonine protein kinase
M0R1F3	Non-specific serine/threonine protein kinase (Fragment)
Q9UNZ2	NSFL1 cofactor p47
H3BRV9	Nuclear transport factor 2 (Fragment)
Q9Y2X3	Nucleolar protein 58
A0A7I2V5M5	Nucleolin
A0A7I2V5S2	Nucleophosmin
P12270	Nucleoprotein TPR
A0A087WUD3	Oligosaccharyltransferase complex subunit
Q8NBU5	Outer mitochondrial transmembrane helix translocase
Q96RD7	Pannexin-1
K7ELW0	Parkinson disease protein 7
O75475	PC4 and SFRS1-interacting protein
O00151	PDZ and LIM domain protein 1
Q53GG5	PDZ and LIM domain protein 3
P62937	Peptidyl-prolyl cis-trans isomerase A
Q00688	Peptidyl-prolyl cis-trans isomerase FKBP3
Q9BXM0	Periaxin
O60240	Perilipin-1
Q99541	Perilipin-2
O60664	Perilipin-3
A0A0J9YXN7	Perilipin-4
Q15063	Periostin
A0A0C4DG33	Peroxin-1
Q06830	Peroxiredoxin-1
P32119	Peroxiredoxin-2
H7C3T4	Peroxiredoxin-4 (Fragment)
P30044	Peroxiredoxin-5, mitochondrial
P30041	Peroxiredoxin-6
Q9BRX8	Peroxiredoxin-like 2A
K7EP91	PH domain leucine-rich repeat-containing protein phosphatase 1 (Fragment)
K7ER16	Phenylalanine--tRNA ligase alpha subunit
Q9NSD9	Phenylalanine--tRNA ligase beta subunit
F8VVM2	Phosphate carrier protein, mitochondrial
P30086	Phosphatidylethanolamine-binding protein 1
P36871	Phosphoglucomutase-1
Q15124	Phosphoglucomutase-like protein 5
P00558	Phosphoglycerate kinase 1
P15259	Phosphoglycerate mutase 2
A0A2R8Y6G6	Phosphopyruvate hydratase
B4DP31	Phosphoribosyl pyrophosphate synthase-associated protein 1
I3L0S1	Phosphoribosyl pyrophosphate synthase-associated protein 2 (Fragment)
Q16816	Phosphorylase b kinase gamma catalytic chain, skeletal muscle/heart isoform
A6NMN0	Phosphorylase b kinase regulatory subunit
Q93100	Phosphorylase b kinase regulatory subunit beta
P00747	Plasminogen
P13797	Plastin-3
P16671	Platelet glycoprotein 4
A0A8I5KSD5	Plectin
P09874	Poly [ADP-ribose] polymerase 1
Q15365	Poly(rC)-binding protein 1
F8VZX2	Poly(rC)-binding protein 2
Q13310	Polyadenylate-binding protein 4
A6NLN1	Polypyrimidine tract-binding protein 1
Q6S8J3	POTE ankyrin domain family member E
P0CG38	POTE ankyrin domain family member I
O75915	PRA1 family protein 3
Q5VXH5	PRAME family member 7
Q96AQ6	Pre-B-cell leukemia transcription factor-interacting protein 1
Q9UMS4	Pre-mRNA-processing factor 19
E9PQY2	Prefoldin subunit 4
A0A6Q8PFJ0	Prelamin-A/C
Q9UHG3	Prenylcysteine oxidase 1
P07737	Profilin-1
P35080	Profilin-2
Q8WUM4	Programmed cell death 6-interacting protein
K7EQA1	Programmed cell death protein 5
P35232	Prohibitin 1
Q99623	Prohibitin-2
P51888	Prolargin
Q9UQ80	Proliferation-associated protein 2G4
E7EW31	Proline-rich basic protein 1
P07602	Prosaposin
A0A7I2V5X6	Prostaglandin E synthase 2
H0YKK6	Proteasome activator complex subunit 1
H0YL69	Proteasome subunit alpha type (Fragment)
P25786	Proteasome subunit alpha type-1
P25787	Proteasome subunit alpha type-2
P25788	Proteasome subunit alpha type-3
P28066	Proteasome subunit alpha type-5
P60900	Proteasome subunit alpha type-6
O14818	Proteasome subunit alpha type-7
P20618	Proteasome subunit beta type-1
A0A087WVV1	Proteasome subunit beta type-2
P49720	Proteasome subunit beta type-3
P28070	Proteasome subunit beta type-4
P28074	Proteasome subunit beta type-5
P28072	Proteasome subunit beta type-6
E9PKG1	Protein arginine N-methyltransferase 1
O14744	Protein arginine N-methyltransferase 5
O75128	Protein cordon-bleu
A0A7P0TA97	Protein disulfide-isomerase
P30101	Protein disulfide-isomerase A3
Q15084	Protein disulfide-isomerase A6
F8W7Q4	Protein FAM162A
B4DT23	Protein FAM98A
Q13045	Protein flightless-1 homolog
Q8N5M9	Protein jagunal homolog 1
Q9UKS6	Protein kinase C and casein kinase substrate in neurons protein 3
A0A7I2ST14	Protein NDRG1 (Fragment)
G3V4S9	Protein NDRG2 (Fragment)
H3BPT6	Protein NDRG4
O75323	Protein NipSnap homolog 2
Q8IWE2	Protein NOXP20
Q16821	Protein phosphatase 1 regulatory subunit 3A
C9J177	Protein phosphatase 1 regulatory subunit 7 (Fragment)
Q08209	Protein phosphatase 3 catalytic subunit alpha
P23297	Protein S100-A1
P60903	Protein S100-A10
Q99584	Protein S100-A13
P26447	Protein S100-A4
P05109	Protein S100-A8
P06702	Protein S100-A9
J3QL56	Protein SCO1 homolog, mitochondrial
Q13796	Protein Shroom2
Q8IWX7	Protein unc-45 homolog B
A8DPD7	Protein zyg-11 homolog B
Q9Y2J8	Protein-arginine deiminase type-2
C9JJ25	Protein-cysteine N-palmitoyltransferase HHAT-like protein (Fragment)
P21980	Protein-glutamine gamma-glutamyltransferase 2
H3BS02	Protein-serine/threonine kinase
P00734	Prothrombin
A0A0B4J2D5	Putative glutamine amidotransferase-like class 1 domain-containing protein 3B, mitochondrial
Q58FF6	Putative heat shock protein HSP 90-beta 4
H0YI09	Putative methyltransferase-like protein 7A (Fragment)
Q8IZP2	Putative protein FAM10A4
Q9H6N6	Putative uncharacterized protein MYH16
P08559	Pyruvate dehydrogenase E1 component subunit alpha, somatic form, mitochondrial
P11177	Pyruvate dehydrogenase E1 component subunit beta, mitochondrial
O00330	Pyruvate dehydrogenase protein X component, mitochondrial
A0A804F6T5	Pyruvate kinase
P50395	Rab GDP dissociation inhibitor beta
F5H479	Ragulator complex protein LAMTOR1
P43487	Ran-specific GTPase-activating protein
Q13283	Ras GTPase-activating protein-binding protein 1
A0A0J9YXZ5	Ras GTPase-activating-like protein IQGAP1
Q15404	Ras suppressor protein 1
P63000	Ras-related C3 botulinum toxin substrate 1
P61026	Ras-related protein Rab-10
Q15907	Ras-related protein Rab-11B
Q9UL25	Ras-related protein Rab-21
P61019	Ras-related protein Rab-2A
P51149	Ras-related protein Rab-7a
P62834	Ras-related protein Rap-1A
P60602	Reactive oxygen species modulator 1
B7Z510	Receptor expression-enhancing protein
D6R9Z1	Receptor of-activated protein C kinase 1 (Fragment)
B5MC59	Replication protein A 14 kDa subunit
O75298	Reticulon-2
O95197	Reticulon-3
Q9NQC3	Reticulon-4
P13489	Ribonuclease inhibitor
A0A3B3IUA2	Ribonucloprotein
B1ALA9	Ribose-phosphate pyrophosphokinase 1
E7EQV9	Ribosomal protein L15 (Fragment)
Q9Y3A5	Ribosome maturation protein SBDS
A6NFN3	RNA binding protein fox-1 homolog 3
A0A5H1ZRQ2	RNA helicase
Q9Y224	RNA transcription, translation and transport factor protein
H3BT71	RNA-binding motif protein, X chromosome
P98179	RNA-binding protein 3
Q9Y3I0	RNA-splicing ligase RtcB homolog
M0QYT0	RRM domain-containing protein (Fragment)
E7ETR0	RuvB-like helicase
P21817	Ryanodine receptor 1
U3KQT1	S-formylglutathione hydrolase
F8W8N3	S-phase kinase-associated protein 1 (Fragment)
A0A096LPE2	SAA2-SAA4 readthrough
Q8NBX0	Saccharopine dehydrogenase-like oxidoreductase
Q86TD4	Sarcalumenin
A0A590UJS6	Sarcolemmal membrane-associated protein (Fragment)
M0QZ43	Sarcoplasmic reticulum histidine-rich calcium-binding protein
O14983	Sarcoplasmic/endoplasmic reticulum calcium ATPase 1
P16615	Sarcoplasmic/endoplasmic reticulum calcium ATPase 2
Q96GP6	Scavenger receptor class F member 2
D6RER5	Septin
Q15019	Septin-2
P83111	Serine beta-lactamase-like protein LACTB, mitochondrial
H0YH33	Serine-threonine kinase receptor-associated protein (Fragment)
A0A087X2D0	Serine/arginine-rich-splicing factor 3
P30153	Serine/threonine-protein phosphatase 2A 65 kDa regulatory subunit A alpha isoform
P62714	Serine/threonine-protein phosphatase 2A catalytic subunit beta isoform
P62140	Serine/threonine-protein phosphatase PP1-beta catalytic subunit
P02787	Serotransferrin
P35237	Serpin B6
E9PJH8	Serpin H1 (Fragment)
P02743	Serum amyloid P-component
Q96MF2	SH3 and cysteine-rich domain-containing protein 3
P55822	SH3 domain-binding glutamic acid-rich protein
P16219	Short-chain specific acyl-CoA dehydrogenase, mitochondrial
P45954	Short/branched chain specific acyl-CoA dehydrogenase, mitochondrial
D6RFI0	Sideroflexin-1 (Fragment)
H0YNG3	Signal peptidase complex catalytic subunit SEC11
A0A7I2V2U2	Small glutamine-rich tetratricopeptide repeat-containing protein alpha
Q9UHP9	Small muscular protein
A8MU27	Small ubiquitin-related modifier 3
A8MU46	Smoothelin-like protein 1
Q2TAL5	Smoothelin-like protein 2
B1AKY9	Sodium/potassium-transporting ATPase subunit alpha
P05023	Sodium/potassium-transporting ATPase subunit alpha-1
P05026	Sodium/potassium-transporting ATPase subunit beta-1
P11166	Solute carrier family 2, facilitated glucose transporter member 1
Q9Y512	Sorting and assembly machinery component 50 homolog
A0A7P0T8D4	Sorting nexin
O60749	Sorting nexin-2
O60493	Sorting nexin-3
P02549	Spectrin alpha chain, erythrocytic 1
A0A0D9SF54	Spectrin alpha chain, non-erythrocytic 1
Q01082	Spectrin beta chain, non-erythrocytic 1
Q13838	Spliceosome RNA helicase DDX39B
P26368	Splicing factor U2AF 65 kDa subunit
O95210	Starch-binding domain-containing protein 1
P35610	Sterol O-acyltransferase 1
P27105	Stomatin
Q53S48	STON1-GTF2A1L readthrough
A0A7I2V2G2	Stress-70 protein, mitochondrial
P31948	Stress-induced-phosphoprotein 1
Q15772	Striated muscle preferentially expressed protein kinase
E9PNJ4	Stromal interaction molecule 1
P31040	Succinate dehydrogenase [ubiquinone] flavoprotein subunit, mitochondrial
P21912	Succinate dehydrogenase [ubiquinone] iron-sulfur subunit, mitochondrial
A0A2R8Y6Y7	Succinate--CoA ligase [ADP-forming] subunit beta, mitochondrial
P53597	Succinate--CoA ligase [ADP/GDP-forming] subunit alpha, mitochondrial
E9PDQ8	Succinate--CoA ligase [GDP-forming] subunit beta, mitochondrial
H0Y742	SUN domain-containing protein 1 (Fragment)
B0QY64	SUN domain-containing protein 2
P00441	Superoxide dismutase [Cu-Zn]
P04179	Superoxide dismutase [Mn], mitochondrial
A0A6I8PIX7	Supervillin
O15260	Surfeit locus protein 4
Q99536	Synaptic vesicle membrane protein VAT-1 homolog
P57105	Synaptojanin-2-binding protein
C9JYN0	Synaptophysin-like protein 1
Q5VXT5	Synaptophysin-like protein 2
Q8N3V7	Synaptopodin
Q9H987	Synaptopodin 2-like protein
Q9UMS6	Synaptopodin-2
O15061	Synemin
P17987	T-complex protein 1 subunit alpha
P78371	T-complex protein 1 subunit beta
P50991	T-complex protein 1 subunit delta
P48643	T-complex protein 1 subunit epsilon
B4DUR8	T-complex protein 1 subunit gamma
P50990	T-complex protein 1 subunit theta
P40227	T-complex protein 1 subunit zeta
Q9Y490	Talin-1
Q9Y4G6	Talin-2
O15273	Telethonin
A0A140T902	Tenascin-X
A0A2R8Y4T1	Tensin-1
F8VWK8	Tetraspanin (Fragment)
Q5SRH9	Tetratricopeptide repeat protein 39A
P10599	Thioredoxin
Q8NBS9	Thioredoxin domain-containing protein 5
P30048	Thioredoxin-dependent peroxide reductase, mitochondrial
K7ER96	Thioredoxin-like protein 1 (Fragment)
Q9H3N1	Thioredoxin-related transmembrane protein 1
Q9H1E5	Thioredoxin-related transmembrane protein 4
E9PB61	THO complex subunit 4
E9PNQ8	Thy-1 membrane glycoprotein (Fragment)
E7EVM0	Thyroglobulin
A0A0A0MTS7	Titin
F2Z393	Transaldolase
Q00059	Transcription factor A, mitochondrial
D6REB3	Transcription factor HES-4
Q13263	Transcription intermediary factor 1-beta
P02786	Transferrin receptor protein 1
H7BXF3	Transformer-2 protein homolog beta (Fragment)
O43294	Transforming growth factor beta-1-induced transcript 1 protein
Q15582	Transforming growth factor-beta-induced protein ig-h3
P61586	Transforming protein RhoA
Q01995	Transgelin
X6RJP6	Transgelin-2 (Fragment)
P55072	Transitional endoplasmic reticulum ATPase
Q9NR50	Translation initiation factor eIF-2B subunit gamma
A0A804HJB7	Translational activator of cytochrome c oxidase 1
P49755	Transmembrane emp24 domain-containing protein 10
Q9BVC6	Transmembrane protein 109
Q96AN5	Transmembrane protein 143
Q9P0S9	Transmembrane protein 14C
K7EM09	Transmembrane protein 205 (Fragment)
A0A590UJV0	Triadin
P55084	Trifunctional enzyme subunit beta, mitochondrial
K7EKM5	Triggering receptor expressed on myeloid cells 1
Q9H6F2	Trimeric intracellular cation channel type A
P60174	Triosephosphate isomerase
Q9BYV6	Tripartite motif-containing protein 55
Q6ZMU5	Tripartite motif-containing protein 72
O14773	Tripeptidyl-peptidase 1
P28289	Tropomodulin-1
Q9NZQ9	Tropomodulin-4
Q6ZN40	Tropomyosin 1 (Alpha), isoform CRA_f
A0A2R2Y2Q3	Tropomyosin 3 nu
P09493	Tropomyosin alpha-1 chain
A0A2R8Y5V9	Tropomyosin alpha-4 chain
P02585	Troponin C, skeletal muscle
P63316	Troponin C, slow skeletal and cardiac muscles
P48788	Troponin I, fast skeletal muscle
A0A087WT47	Troponin I, slow skeletal muscle
C9JZN9	Troponin T, fast skeletal muscle
A0A286YFB1	Troponin T, fast skeletal muscle
K7EQL4	Troponin T, slow skeletal muscle (Fragment)
P23381	Tryptophan--tRNA ligase, cytoplasmic
F5H5D3	Tubulin alpha chain
C9J2C0	Tubulin alpha chain (Fragment)
Q13885	Tubulin beta-2A chain
P68371	Tubulin beta-4B chain
Q9BUF5	Tubulin beta-6 chain
Q9BW30	Tubulin polymerization-promoting protein family member 3
Q9GZM7	Tubulointerstitial nephritis antigen-like
E9PNK6	Tumor protein D53
A0A7I2V2U8	Twinfilin-2
J3QRU1	Tyrosine-protein kinase
Q9Y2Z9	Ubiquinone biosynthesis monooxygenase COQ6, mitochondrial
Q9NZJ6	Ubiquinone biosynthesis O-methyltransferase, mitochondrial
O75208	Ubiquinone biosynthesis protein COQ9, mitochondrial
A0A087WTB8	Ubiquitin carboxyl-terminal hydrolase
P54578	Ubiquitin carboxyl-terminal hydrolase 14
Q9HBJ7	Ubiquitin carboxyl-terminal hydrolase 29
P45974	Ubiquitin carboxyl-terminal hydrolase 5
F5H6Q1	Ubiquitin thioesterase
J3QTR3	Ubiquitin-40S ribosomal protein S27a (Fragment)
D6RA11	Ubiquitin-conjugating enzyme E2 D3 (Fragment)
P61088	Ubiquitin-conjugating enzyme E2 N
P22314	Ubiquitin-like modifier-activating enzyme 1
Q9NYU2	UDP-glucose:glycoprotein glucosyltransferase 1
A0A3B3ITX4	Uncharacterized protein
O00159	Unconventional myosin-Ic
Q92614	Unconventional myosin-XVIIIa
E7EUC7	UTP--glucose-1-phosphate uridylyltransferase
P38606	V-type proton ATPase catalytic subunit A
Q96QK1	Vacuolar protein sorting-associated protein 35
K7ENE3	Vacuolar protein-sorting-associated protein 25 (Fragment)
B4DML3	Valacyclovir hydrolase
P49748	Very long-chain specific acyl-CoA dehydrogenase, mitochondrial
Q53GQ0	Very-long-chain 3-oxoacyl-CoA reductase
M0R2N5	Very-long-chain enoyl-CoA reductase
Q9P0L0	Vesicle-associated membrane protein-associated protein A
O95292	Vesicle-associated membrane protein-associated protein B/C
I3L4J1	Vesicle-fusing ATPase (Fragment)
O75396	Vesicle-trafficking protein SEC22b
D6RIU4	Vesicular integral-membrane protein VIP36 (Fragment)
P08670	Vimentin
P18206	Vinculin
P04004	Vitronectin
P21796	Voltage-dependent anion-selective channel protein 1
A0A0A0MR02	Voltage-dependent anion-selective channel protein 2 (Fragment)
Q06432	Voltage-dependent calcium channel gamma-1 subunit
P54289	Voltage-dependent calcium channel subunit alpha-2/delta-1
B1ALM3	Voltage-dependent L-type calcium channel subunit alpha
Q02641	Voltage-dependent L-type calcium channel subunit beta-1
P04275	von Willebrand factor
O75083	WD repeat-containing protein 1
P13010	X-ray repair cross-complementing protein 5
P12956	X-ray repair cross-complementing protein 6
Q702N8	Xin actin-binding repeat-containing protein 1
A4UGR9	Xin actin-binding repeat-containing protein 2
P16989	Y-box-binding protein 3
Q9ULM3	YEATS domain-containing protein 2
Q9UJW7	Zinc finger protein 229

## Sheet: C2
PROTEINS OF CONTROL 2
Codes	Protein
K7ES11	(E3-independent) E2 ubiquitin-conjugating enzyme (Fragment)
Q16654	[Pyruvate dehydrogenase (acetyl-transferring)] kinase isozyme 4, mitochondrial
Q9NUQ2	1-acyl-sn-glycerol-3-phosphate acyltransferase epsilon
C9JL26	1-acyl-sn-glycerol-3-phosphate acyltransferase gamma (Fragment)
Q9BRC7	1-phosphatidylinositol 4,5-bisphosphate phosphodiesterase delta-4
Q04446	1,4-alpha-glucan-branching enzyme
B8ZZL8	10 kDa heat shock protein, mitochondrial
Q9NRX4	14 kDa phosphohistidine phosphatase
P31946	14-3-3 protein beta/alpha
P62258	14-3-3 protein epsilon
Q04917	14-3-3 protein eta
P61981	14-3-3 protein gamma
P27348	14-3-3 protein theta
Q5HYK3	2-methoxy-6-polyprenyl-1,4-benzoquinol methylase, mitochondrial
Q02218	2-oxoglutarate dehydrogenase complex component E1
Q16698	2,4-dienoyl-CoA reductase [(3E)-enoyl-CoA-producing], mitochondrial
Q99460	26S proteasome non-ATPase regulatory subunit 1
O00231	26S proteasome non-ATPase regulatory subunit 11
O00232	26S proteasome non-ATPase regulatory subunit 12
Q9UNM6	26S proteasome non-ATPase regulatory subunit 13
Q13200	26S proteasome non-ATPase regulatory subunit 2
O43242	26S proteasome non-ATPase regulatory subunit 3
A6PVX3	26S proteasome non-ATPase regulatory subunit 4 (Fragment)
P48556	26S proteasome non-ATPase regulatory subunit 8
A0A087X2I1	26S proteasome regulatory subunit 10B
P62191	26S proteasome regulatory subunit 4
R4GNH3	26S proteasome regulatory subunit 6A
P35998	26S proteasome regulatory subunit 7
P62195	26S proteasome regulatory subunit 8
E9PE17	28S ribosomal protein S17, mitochondrial (Fragment)
Q99714	3-hydroxyacyl-CoA dehydrogenase type-2
P31937	3-hydroxyisobutyrate dehydrogenase, mitochondrial
P42765	3-ketoacyl-CoA thiolase, mitochondrial
F2Z2K7	39S ribosomal protein L10, mitochondrial
Q9NQ50	39S ribosomal protein L40, mitochondrial
Q8IXM3	39S ribosomal protein L41, mitochondrial
P49189	4-trimethylaminobutyraldehyde dehydrogenase
P62280	40S ribosomal protein S11
P25398	40S ribosomal protein S12
P62277	40S ribosomal protein S13
A0A2R8Y811	40S ribosomal protein S14 (Fragment)
I3L3P7	40S ribosomal protein S15a
M0QX76	40S ribosomal protein S16 (Fragment)
H3BNC9	40S ribosomal protein S17
P62269	40S ribosomal protein S18
P39019	40S ribosomal protein S19
P15880	40S ribosomal protein S2
P60866	40S ribosomal protein S20
P63220	40S ribosomal protein S21
P62266	40S ribosomal protein S23
P62851	40S ribosomal protein S25
Q71UM5	40S ribosomal protein S27-like
P23396	40S ribosomal protein S3
D6RAT0	40S ribosomal protein S3a
P62701	40S ribosomal protein S4, X isoform
M0R0R2	40S ribosomal protein S5
P62753	40S ribosomal protein S6
P62081	40S ribosomal protein S7
P62241	40S ribosomal protein S8
P46781	40S ribosomal protein S9
P08865	40S ribosomal protein SA
H3BP28	5-demethoxyubiquinone hydroxylase, mitochondrial
P54646	5'-AMP-activated protein kinase catalytic subunit alpha-2
P54619	5'-AMP-activated protein kinase subunit gamma-1
X6RM59	5'-nucleotidase
A0A7I2V599	60 kDa heat shock protein, mitochondrial
P05388	60S acidic ribosomal protein P0
P05386	60S acidic ribosomal protein P1
P05387	60S acidic ribosomal protein P2
X1WI28	60S ribosomal protein L10 (Fragment)
P62906	60S ribosomal protein L10a
Q5VVC8	60S ribosomal protein L11
P30050	60S ribosomal protein L12
P26373	60S ribosomal protein L13
P50914	60S ribosomal protein L14
J3KRX5	60S ribosomal protein L17 (Fragment)
H0YHA7	60S ribosomal protein L18 (Fragment)
P46778	60S ribosomal protein L21
K7EMH1	60S ribosomal protein L22 (Fragment)
C9JD32	60S ribosomal protein L23 (Fragment)
K7EJV9	60S ribosomal protein L23a (Fragment)
P83731	60S ribosomal protein L24
K7ELC7	60S ribosomal protein L27 (Fragment)
E9PLL6	60S ribosomal protein L27a
A0A3B3ITT5	60S ribosomal protein L29
P39023	60S ribosomal protein L3
Q92901	60S ribosomal protein L3-like
E5RI99	60S ribosomal protein L30 (Fragment)
H7C2W9	60S ribosomal protein L31 (Fragment)
D3YTB1	60S ribosomal protein L32 (Fragment)
P42766	60S ribosomal protein L35
P36578	60S ribosomal protein L4
A0A2R8Y6J3	60S ribosomal protein L5 (Fragment)
Q02878	60S ribosomal protein L6
P18124	60S ribosomal protein L7
P62424	60S ribosomal protein L7a
E9PKZ0	60S ribosomal protein L8 (Fragment)
P32969	60S ribosomal protein L9
Q9UP79	A disintegrin and metalloproteinase with thrombospondin motifs 8
Q02952	A-kinase anchor protein 12
Q02040	A-kinase anchor protein 17A
P24752	Acetyl-CoA acetyltransferase, mitochondrial
Q9NUB1	Acetyl-coenzyme A synthetase 2-like, mitochondrial
A0A7P0T997	Acetyltransferase component of pyruvate dehydrogenase complex
A0A1B0GU62	Acid ceramidase (Fragment)
Q9BTT0	Acidic leucine-rich nuclear phosphoprotein 32 family member E
A2A274	Aconitate hydratase, mitochondrial
A0A494C1P1	Actin-binding LIM protein 1 (Fragment)
F5GYR0	Actin-binding LIM protein 2
V9GYX7	Actin-related protein 10 (Fragment)
P61160	Actin-related protein 2
O15144	Actin-related protein 2/3 complex subunit 2
Q9BPX5	Actin-related protein 2/3 complex subunit 5-like protein
P62736	Actin, aortic smooth muscle
I3L4N8	Actin, cytoplasmic 2
H3BNK3	Acyl carrier protein (Fragment)
Q86TX2	Acyl-coenzyme A thioesterase 1
Q9Y305	Acyl-coenzyme A thioesterase 9, mitochondrial
U3KQL2	Acylphosphatase
P46108	Adapter molecule crk
P49773	Adenosine 5'-monophosphoramidase HINT1
P00568	Adenylate kinase isoenzyme 1
A0A7P0T9A7	Adenylosuccinate lyase
Q8N142	Adenylosuccinate synthetase isozyme 1
Q01518	Adenylyl cyclase-associated protein 1
P40123	Adenylyl cyclase-associated protein 2
H0Y512	Adipocyte plasma membrane-associated protein (Fragment)
Q9BQ69	ADP-ribose glycohydrolase MACROD1
P12235	ADP/ATP translocase 1
P05141	ADP/ATP translocase 2
P12236	ADP/ATP translocase 3
A0A8I5KVV1	AFG3-like protein 2
H3BPK7	Alanine--tRNA ligase
P02768	Albumin
P11766	Alcohol dehydrogenase class-3
P51648	Aldehyde dehydrogenase family 3 member A2
P30837	Aldehyde dehydrogenase X, mitochondrial
P05091	Aldehyde dehydrogenase, mitochondrial
P15121	Aldo-keto reductase family 1 member B1
S4R3P0	Aldo-keto reductase family 1 member C2 (Fragment)
H7C0E0	Alkylglycerol monooxygenase (Fragment)
A0A7P0TAU9	Alkylglycerone-phosphate synthase
P00325	All-trans-retinol dehydrogenase [NAD(+)] ADH1B
P02763	Alpha-1-acid glycoprotein 1
P01011	Alpha-1-antichymotrypsin
P01009	Alpha-1-antitrypsin
Q13424	Alpha-1-syntrophin
E9PK47	Alpha-1,4 glucan phosphorylase
P08697	Alpha-2-antiplasmin
P02765	Alpha-2-HS-glycoprotein
P01023	Alpha-2-macroglobulin
A0A7I2V4Y4	Alpha-actinin-1
P35609	Alpha-actinin-2
A0A804HKG0	Alpha-actinin-2
Q08043	Alpha-actinin-3
O43707	Alpha-actinin-4
Q9UBT7	Alpha-catulin
P61163	Alpha-centractin
P02511	Alpha-crystallin B chain
P82909	Alpha-ketoglutarate dehydrogenase component 4
Q9NTJ4	Alpha-mannosidase 2C1
Q96L96	Alpha-protein kinase 3
Q16586	Alpha-sarcoglycan
P54920	Alpha-soluble NSF attachment protein
P27338	Amine oxidase [flavin-containing] B
Q13155	Aminoacyl tRNA synthase complex-interacting multifunctional protein 2
E9PLK3	Aminopeptidase
P23109	AMP deaminase 1
Q9GZV1	Ankyrin repeat domain-containing protein 2
P16157	Ankyrin-1
A0A087WTF3	Ankyrin-3 (Fragment)
P04083	Annexin A1
P50995	Annexin A11
P07355	Annexin A2
P08758	Annexin A5
P08133	Annexin A6
P20073	Annexin A7
P01008	Antithrombin-III
A0A087X253	AP complex subunit beta
K7EJL1	AP-1 complex subunit mu-1
O95782	AP-2 complex subunit alpha-1
P02647	Apolipoprotein A-I
V9GYM3	Apolipoprotein A-II
P06727	Apolipoprotein A-IV
P04114	Apolipoprotein B-100
P02656	Apolipoprotein C-III
C9JF17	Apolipoprotein D (Fragment)
P02649	Apolipoprotein E
Q9BZZ5	Apoptosis inhibitor 5
A0A7I2V5Q7	Apoptosis regulator Bcl-2
O95831	Apoptosis-inducing factor 1, mitochondrial
P54136	Arginine--tRNA ligase, cytoplasmic
Q9H6L4	Armadillo repeat-containing protein 7
P17174	Aspartate aminotransferase, cytoplasmic
P00505	Aspartate aminotransferase, mitochondrial
P14868	Aspartate--tRNA ligase, cytoplasmic
Q9BXN1	Asporin
Q8NHH9	Atlastin-2
P24539	ATP synthase F(0) complex subunit B1, mitochondrial
Q96IX5	ATP synthase membrane subunit K, mitochondrial
P03928	ATP synthase protein 8
P25705	ATP synthase subunit alpha, mitochondrial
P06576	ATP synthase subunit beta, mitochondrial
O75947	ATP synthase subunit d, mitochondrial
P30049	ATP synthase subunit delta, mitochondrial
P56385	ATP synthase subunit e, mitochondrial
Q5VTU8	ATP synthase subunit epsilon-like protein, mitochondrial
P56134	ATP synthase subunit f, mitochondrial
P48047	ATP synthase subunit O, mitochondrial
P18859	ATP synthase-coupling factor 6, mitochondrial
D6RGF4	ATP-binding cassette sub-family E member 1 (Fragment)
K7ESG8	ATP-citrate synthase (Fragment)
P08237	ATP-dependent 6-phosphofructokinase, muscle type
F5H3W0	ATP-dependent DNA helicase Q1 (Fragment)
Q08211	ATP-dependent RNA helicase A
A0A7I2V4F0	ATP-dependent RNA helicase DDX1
O00571	ATP-dependent RNA helicase DDX3X
O43143	ATP-dependent RNA helicase DHX15
O43681	ATPase GET3
Q8NI60	Atypical kinase COQ8A, mitochondrial
I3L304	B-cell CLL/lymphoma 6 member B protein (Fragment)
C9JSP1	B-cell receptor-associated protein (Fragment)
O95817	BAG family molecular chaperone regulator 3
P02730	Band 3 anion transport protein
O75531	Barrier-to-autointegration factor
A0A087WXM8	Basal cell adhesion molecule
P98160	Basement membrane-specific heparan sulfate proteoglycan core protein
A0A087WUV8	Basigin
F8VSI7	Bax inhibitor 1 (Fragment)
E9PK91	Bcl-2-associated transcription factor 1
Q9BXK5	Bcl-2-like protein 13
Q13884	Beta-1-syntrophin
P02749	Beta-2-glycoprotein 1
P61769	Beta-2-microglobulin
Q562R1	Beta-actin-like protein 2
P42025	Beta-centractin
P13929	Beta-enolase
Q16585	Beta-sarcoglycan
Q8N3L3	Beta-taxilin
P31939	Bifunctional purine biosynthesis protein ATIC
P21810	Biglycan
Q9Y235	C->U-editing enzyme APOBEC-2
V9GZ78	C-1-tetrahydrofolate synthase, cytoplasmic
P04003	C4b-binding protein alpha chain
P55290	Cadherin-13
Q99653	Calcineurin B homologous protein 1
Q9UM00	Calcium load-activated calcium channel
Q8NE86	Calcium uniporter protein, mitochondrial
Q9Y376	Calcium-binding protein 39
Q5SWX3	Calcium/calmodulin-dependent protein kinase
A0A5F9ZHM9	Calcium/calmodulin-dependent protein kinase
Q13554	Calcium/calmodulin-dependent protein kinase type II subunit beta
Q13557	Calcium/calmodulin-dependent protein kinase type II subunit delta
P0DP25	Calmodulin-3
A0A7P0TAE9	Calnexin
P04632	Calpain small subunit 1
P07384	Calpain-1 catalytic subunit
P17655	Calpain-2 catalytic subunit
F8W8F5	Calpain-3
A0A7P0T861	Calreticulin
P31415	Calsequestrin-1
O14958	Calsequestrin-2
P17612	cAMP-dependent protein kinase catalytic subunit alpha
P10644	cAMP-dependent protein kinase type I-alpha regulatory subunit
P13861	cAMP-dependent protein kinase type II-alpha regulatory subunit
Q6F5E8	Capping protein, Arp2/3 and myosin-I linker protein 2
P07451	Carbonic anhydrase 3
O75493	Carbonic anhydrase-related protein 11
P16152	Carbonyl reductase [NADPH] 1
O75976	Carboxypeptidase D
P26678	Cardiac phospholamban
P43155	Carnitine O-acetyltransferase
Q92523	Carnitine O-palmitoyltransferase 1, muscle isoform
P23786	Carnitine O-palmitoyltransferase 2, mitochondrial
O75339	Cartilage intermediate layer protein 1
A0A2R8YDP2	Casein kinase II subunit alpha
P04040	Catalase
P21964	Catechol O-methyltransferase
P35221	Catenin alpha-1
A0A2R8Y7Z0	Catenin beta-1
C9JZR2	Catenin delta-1
E9PQM1	Cathepsin B
A0A7I2V381	Cation-independent mannose-6-phosphate receptor
Q6NZI2	Caveolae-associated protein 1
O95810	Caveolae-associated protein 2
Q5BKX8	Caveolae-associated protein 4
E9PCT5	Caveolin
P56539	Caveolin-3
A0A2U3TZL5	CD59 glycoprotein (Fragment)
A0A7I2V3T0	CD9 antigen
Q9NZ45	CDGSH iron-sulfur domain-containing protein 1
D6RCF4	CDGSH iron-sulfur domain-containing protein 2
B4DLN1	cDNA FLJ60124, highly similar to Mitochondrial dicarboxylate carrier
E9PFZ2	Ceruloplasmin
O00299	Chloride intracellular channel protein 1
A0A2R8Y4M1	Chloride intracellular channel protein 5
A0A087WY55	Chromosome 6 open reading frame 55, isoform CRA_b
P23946	Chymase
O75390	Citrate synthase, mitochondrial
E5RHK9	Clathrin coat assembly protein AP180
A0A087WVQ6	Clathrin heavy chain
H3BND3	Cleavage and polyadenylation specificity factor subunit 5 (Fragment)
E7EW49	CLIP-associating protein 2
H0YAS8	Clusterin (Fragment)
P00488	Coagulation factor XIII A chain
A0A3B3IU89	Coatomer subunit alpha (Fragment)
P48444	Coatomer subunit delta
M0R061	Coatomer subunit epsilon
E9PK25	Cofilin-1
Q9Y281	Cofilin-2
D6W5Y5	Cold-inducible RNA-binding protein
P02452	Collagen alpha-1(I) chain
A0A3B3ISV3	Collagen alpha-1(IV) chain (Fragment)
P12109	Collagen alpha-1(VI) chain
Q99715	Collagen alpha-1(XII) chain
Q05707	Collagen alpha-1(XIV) chain
A0A087X0K0	Collagen alpha-1(XV) chain
P39060	Collagen alpha-1(XVIII) chain
P08123	Collagen alpha-2(I) chain
P08572	Collagen alpha-2(IV) chain
P12110	Collagen alpha-2(VI) chain
P12111	Collagen alpha-3(VI) chain
A6NMZ7	Collagen alpha-6(VI) chain
P02747	Complement C1q subcomponent subunit C
P09871	Complement C1s subcomponent
P01024	Complement C3
F5GXS0	Complement C4-B
Q07021	Complement component 1 Q subcomponent-binding protein, mitochondrial
P08603	Complement factor H
Q5U5X0	Complex III assembly factor LYRM7
Q13098	COP9 signalosome complex subunit 1
P61201	COP9 signalosome complex subunit 2
J3QS85	COP9 signalosome complex subunit 3
D6RFN0	COP9 signalosome complex subunit 4
Q5TCZ7	Copper homeostasis protein cutC homolog (Fragment)
O75367	Core histone macro-H2A,1
J3KSS5	Coronin
P06732	Creatine kinase M-type
P17540	Creatine kinase S-type, mitochondrial
Q13618	Cullin-3
Q93034	Cullin-5
Q86VP6	Cullin-associated NEDD8-dissociated protein 1
O75155	Cullin-associated NEDD8-dissociated protein 2
Q9NWV4	CXXC motif containing zinc binding protein
Q15078	Cyclin-dependent kinase 5 activator 1
P50461	Cysteine and glycine-rich protein 3
P31930	Cytochrome b-c1 complex subunit 1, mitochondrial
P22695	Cytochrome b-c1 complex subunit 2, mitochondrial
P07919	Cytochrome b-c1 complex subunit 6, mitochondrial
P14927	Cytochrome b-c1 complex subunit 7
O14949	Cytochrome b-c1 complex subunit 8
P47985	Cytochrome b-c1 complex subunit Rieske, mitochondrial
J3KNC7	Cytochrome b5
P00167	Cytochrome b5
J3QR91	Cytochrome b5 type B
P00395	Cytochrome c oxidase subunit 1
P00403	Cytochrome c oxidase subunit 2
P13073	Cytochrome c oxidase subunit 4 isoform 1, mitochondrial
P20674	Cytochrome c oxidase subunit 5A, mitochondrial
P10606	Cytochrome c oxidase subunit 5B, mitochondrial
P14854	Cytochrome c oxidase subunit 6B1
P09669	Cytochrome c oxidase subunit 6C
P24310	Cytochrome c oxidase subunit 7A1, mitochondrial
P14406	Cytochrome c oxidase subunit 7A2, mitochondrial
P15954	Cytochrome c oxidase subunit 7C, mitochondrial
O00483	Cytochrome c oxidase subunit NDUFA4
P08574	Cytochrome c1, heme protein, mitochondrial
Q8N118	Cytochrome P450 4X1
P21399	Cytoplasmic aconitate hydratase
A0A7P0T9C4	Cytoplasmic dynein 1 heavy chain 1
Q7L576	Cytoplasmic FMR1-interacting protein 1
Q07065	Cytoskeleton-associated protein 4
Q9BXI3	Cytosolic 5'-nucleotidase 1A
Q9Y5Y2	Cytosolic Fe-S cluster assembly factor NUBP2
Q96KP4	Cytosolic non-specific dipeptidase
H0YB09	D-glutamate cyclase, mitochondrial (Fragment)
Q96HY6	DDRGK domain-containing protein 1
P07585	Decorin
Q9Y394	Dehydrogenase/reductase SDR family member 7
A0A0C4DGQ8	Dehydrogenase/reductase SDR family member 7B
A6NNS2	Dehydrogenase/reductase SDR family member 7C
Q92629	Delta-sarcoglycan
Q13011	Delta(3,5)-Delta(2,4)-dienoyl-CoA isomerase, mitochondrial
P17661	Desmin
Q9NR28	Diablo IAP-binding mitochondrial protein
P09622	Dihydrolipoyl dehydrogenase, mitochondrial
P36957	Dihydrolipoyllysine-residue succinyltransferase component of 2-oxoglutarate dehydrogenase complex, mitochondrial
P09417	Dihydropteridine reductase
Q16555	Dihydropyrimidinase-related protein 2
Q14195	Dihydropyrimidinase-related protein 3
A0A7P0Z3Z5	DNA damage-binding protein 1
P27695	DNA-(apurinic or apyrimidinic site) endonuclease
P78527	DNA-dependent protein kinase catalytic subunit
P19387	DNA-directed RNA polymerase II subunit RPB3
O60884	DnaJ homolog subfamily A member 2
Q96EY1	DnaJ homolog subfamily A member 3, mitochondrial
Q8WW22	DnaJ homolog subfamily A member 4
C9JRD2	DnaJ homolog subfamily B member 2 (Fragment)
Q9UDY4	DnaJ homolog subfamily B member 4
P39656	Dolichyl-diphosphooligosaccharide--protein glycosyltransferase 48 kDa subunit
P04843	Dolichyl-diphosphooligosaccharide--protein glycosyltransferase subunit 1
P04844	Dolichyl-diphosphooligosaccharide--protein glycosyltransferase subunit 2
A0A0B4J239	Dolichyl-diphosphooligosaccharide--protein glycosyltransferase subunit DAD1
P46734	Dual specificity mitogen-activated protein kinase kinase 3
P52564	Dual specificity mitogen-activated protein kinase kinase 6
Q68J44	Dual specificity phosphatase 29
P51452	Dual specificity protein phosphatase 3
A0A8I5KYB4	Dual-specificity mitogen-activated protein kinase kinase 1
Q14203	Dynactin subunit 1
A0A7I2V4Y9	Dynactin subunit 2
X6RLR1	Dynactin subunit 3
O00429	Dynamin-1-like protein
P50570	Dynamin-2
A0A2R8Y4Q3	Dynamin-like 120 kDa protein, mitochondrial
Q8TE73	Dynein axonemal heavy chain 5
O75923	Dysferlin
A0A7P0T8Y5	Dystrobrevin
Q14118	Dystroglycan 1
P11532	Dystrophin
Q7Z6Z7	E3 ubiquitin-protein ligase HUWE1
Q8WZ73	E3 ubiquitin-protein ligase rififylin
G3V4U5	Echinoderm microtubule-associated protein-like 1 (Fragment)
Q13508	Ecto-ADP-ribosyltransferase 3
A0A024R571	EH domain-containing protein 1
Q9NZN4	EH domain-containing protein 2
Q9H223	EH domain-containing protein 4
B5MCH7	eIF5-mimic protein 1
O75746	Electrogenic aspartate/glutamate antiporter SLC25A12, mitochondrial
A0A8I5KYH4	Electron transfer flavoprotein subunit alpha
P38117	Electron transfer flavoprotein subunit beta
B4DEQ0	Electron transfer flavoprotein-ubiquinone oxidoreductase
A0A087WVQ9	Elongation factor 1-alpha
Q05639	Elongation factor 1-alpha 2
P24534	Elongation factor 1-beta
P29692	Elongation factor 1-delta
P26641	Elongation factor 1-gamma
P13639	Elongation factor 2
P43897	Elongation factor Ts, mitochondrial
P49411	Elongation factor Tu, mitochondrial
Q15370	Elongin-B
Q15369	Elongin-C
D6RDX7	Embigin
Q9Y6C2	EMILIN-1
O94919	Endonuclease domain-containing 1 protein
Q14249	Endonuclease G, mitochondrial
P11021	Endoplasmic reticulum chaperone BiP
Q9C0E8	Endoplasmic reticulum junction formation protein lunapark
P30040	Endoplasmic reticulum resident protein 29
A0A8I5KW59	Endoplasmic reticulum resident protein 44
Q969X5	Endoplasmic reticulum-Golgi intermediate compartment protein 1
A0A7P0TAE1	Endoplasmin
Q9UHY7	Enolase-phosphatase E1
P42126	Enoyl-CoA delta isomerase 1, mitochondrial
H0YFD6	Enoyl-CoA hydratase
Q96DC8	Enoyl-CoA hydratase domain-containing protein 3, mitochondrial
P30084	Enoyl-CoA hydratase, mitochondrial
P07099	Epoxide hydrolase 1
O94905	Erlin-2
Q9H501	ESF1 homolog
P60842	Eukaryotic initiation factor 4A-I
P41567	Eukaryotic translation initiation factor 1
P05198	Eukaryotic translation initiation factor 2 subunit 1
P41091	Eukaryotic translation initiation factor 2 subunit 3
Q14152	Eukaryotic translation initiation factor 3 subunit A
P55884	Eukaryotic translation initiation factor 3 subunit B
B5ME19	Eukaryotic translation initiation factor 3 subunit C-like protein
A0A7I2V3I2	Eukaryotic translation initiation factor 3 subunit E
H0YLP3	Eukaryotic translation initiation factor 3 subunit J (Fragment)
B0QY90	Eukaryotic translation initiation factor 3 subunit L
E7EX73	Eukaryotic translation initiation factor 4 gamma 1
P55010	Eukaryotic translation initiation factor 5
Q6IS14	Eukaryotic translation initiation factor 5A-1-like
A0A7I2V2S3	Exportin-1
P55060	Exportin-2
Q9BSJ8	Extended synaptotagmin-1
P52907	F-actin-capping protein subunit alpha-1
P47755	F-actin-capping protein subunit alpha-2
P47756	F-actin-capping protein subunit beta
Q92945	Far upstream element-binding protein 2
Q16658	Fascin
A0A7P0TA76	Fatty acid CoA ligase Acsl3
P49327	Fatty acid synthase
P05413	Fatty acid-binding protein, heart
H0YJ34	Fermitin family homolog 2 (Fragment)
G3V1D1	Ferritin
Q9Y613	FH1/FH2 domain-containing protein 1
P35555	Fibrillin-1
P02671	Fibrinogen alpha chain
P02675	Fibrinogen beta chain
C9JEU5	Fibrinogen gamma chain
A0A3B3IRN5	Fibromodulin
G5E9X3	Fibronectin type III domain containing 3A, isoform CRA_f
P23142	Fibulin-1
G3V4U0	Fibulin-5
P21333	Filamin-A
A0A804HK76	Filamin-B
P30043	Flavin reductase (NADPH)
O75955	Flotillin-1
Q14254	Flotillin-2
Q13643	Four and a half LIM domains protein 3
O00757	Fructose-1,6-bisphosphatase isozyme 2
P04075	Fructose-bisphosphate aldolase A
P09972	Fructose-bisphosphate aldolase C
P07954	Fumarate hydratase, mitochondrial
Q9BWH2	FUN14 domain-containing protein 2
P09382	Galectin-1
P17931	Galectin-3
Q13326	Gamma-sarcoglycan
A0A0A0MS51	Gelsolin
A8MX75	General transcription and DNA repair factor IIH helicase subunit XPD (Fragment)
O60763	General vesicular transport factor p115
G3V582	Gephyrin
U3KQS2	Glucose-6-phosphate exchanger SLC37A4
P06744	Glucose-6-phosphate isomerase
K7ELL7	Glucosidase 2 subunit beta
P00367	Glutamate dehydrogenase 1, mitochondrial
P47897	Glutamine--tRNA ligase
P00390	Glutathione reductase, mitochondrial
F6XZQ7	Glutathione S-transferase
A8MX94	Glutathione S-transferase
E9PFN5	Glutathione S-transferase kappa
P04406	Glyceraldehyde-3-phosphate dehydrogenase
P21695	Glycerol-3-phosphate dehydrogenase [NAD(+)], cytoplasmic
Q8N335	Glycerol-3-phosphate dehydrogenase 1-like protein
P43304	Glycerol-3-phosphate dehydrogenase, mitochondrial
P13807	Glycogen [starch] synthase, muscle
P35573	Glycogen debranching enzyme
P11216	Glycogen phosphorylase, brain form
P11217	Glycogen phosphorylase, muscle form
P46976	Glycogenin-1
Q9UBQ7	Glyoxylate reductase/hydroxypyruvate reductase
Q9HAV7	GrpE protein homolog 1, mitochondrial
B5MDF5	GTP-binding nuclear protein Ran
Q9NR31	GTP-binding protein SAR1a
Q9UIJ7	GTP:AMP phosphotransferase AK3, mitochondrial
A0A1W2PR36	Guanidinoacetate N-methyltransferase
P04899	Guanine nucleotide-binding protein G(i) subunit alpha-2
C9JXA5	Guanine nucleotide-binding protein G(I)/G(S)/G(T) subunit beta-2 (Fragment)
Q5JWE9	Guanine nucleotide-binding protein G(s) subunit alpha isoforms short
P00738	Haptoglobin
H3BQZ7	HCG2044799
Q8N241	Heat shock 27kDa protein family, member 7 (Cardiovascular), isoform CRA_c
Q5JX83	Heat shock 70 kDa protein 12B
A0A0G2JIW1	Heat shock 70 kDa protein 1B
P34932	Heat shock 70 kDa protein 4
P11142	Heat shock cognate 71 kDa protein
Q12931	Heat shock protein 75 kDa, mitochondrial
P04792	Heat shock protein beta-1
Q16082	Heat shock protein beta-2
Q12988	Heat shock protein beta-3
O14558	Heat shock protein beta-6
A0A6Q8PGM6	Heat shock protein beta-8
P07900	Heat shock protein HSP 90-alpha
P08238	Heat shock protein HSP 90-beta
P54652	Heat shock-related 70 kDa protein 2
P69905	Hemoglobin subunit alpha
P68871	Hemoglobin subunit beta
P02042	Hemoglobin subunit delta
P69891	Hemoglobin subunit gamma-1
P69892	Hemoglobin subunit gamma-2
P02008	Hemoglobin subunit zeta
P02790	Hemopexin
P51858	Hepatoma-derived growth factor
Q5SSJ5	Heterochromatin protein 1-binding protein 3
D6RBZ0	Heterogeneous nuclear ribonucleoprotein A/B
F8W6I7	Heterogeneous nuclear ribonucleoprotein A1
P51991	Heterogeneous nuclear ribonucleoprotein A3
O14979	Heterogeneous nuclear ribonucleoprotein D-like
H0Y8G5	Heterogeneous nuclear ribonucleoprotein D0 (Fragment)
E9PCY7	Heterogeneous nuclear ribonucleoprotein H
P55795	Heterogeneous nuclear ribonucleoprotein H2
P61978	Heterogeneous nuclear ribonucleoprotein K
A0A087X0X3	Heterogeneous nuclear ribonucleoprotein M
A0A7I2YQN2	Heterogeneous nuclear ribonucleoprotein Q
B4DT28	Heterogeneous nuclear ribonucleoprotein R
Q00839	Heterogeneous nuclear ribonucleoprotein U
A0A7I2V323	Heterogeneous nuclear ribonucleoproteins A2/B1
B4DY08	Heterogeneous nuclear ribonucleoproteins C1/C2
P19367	Hexokinase-1
Q9BW72	HIG1 domain family member 2A, mitochondrial
Q5T7C4	High mobility group protein B1
P07305	Histone H1,0
Q92522	Histone H1,10
P10412	Histone H1,4
P16401	Histone H1,5
Q8IUE6	Histone H2A type 2-B
Q16777	Histone H2A type 2-C
Q71UI9	Histone H2A,V
Q16778	Histone H2B type 2-E
Q5QNW6	Histone H2B type 2-F
Q5TEC6	Histone H3-7
P84243	Histone H3,3
P62805	Histone H4
E9PHG3	Histone-lysine N-methyltransferase SMYD1
A0A1W2PSE7	HLA class I histocompatibility antigen, A alpha chain
K7EQA9	Hsp90 co-chaperone Cdc37 (Fragment)
H3BTH8	Hyaluronan and proteoglycan link protein 3
Q16836	Hydroxyacyl-coenzyme A dehydrogenase, mitochondrial
Q6YN16	Hydroxysteroid dehydrogenase-like protein 2
A0A087WWI4	Hypoxia up-regulated protein 1
P01876	Immunoglobulin heavy constant alpha 1
P01857	Immunoglobulin heavy constant gamma 1
A0A286YEY4	Immunoglobulin heavy constant gamma 2 (Fragment)
A0A4W9A917	Immunoglobulin heavy constant gamma 3 (Fragment)
P01871	Immunoglobulin heavy constant mu
P01834	Immunoglobulin kappa constant
A0A087WW87	Immunoglobulin kappa variable 2-40
P01624	Immunoglobulin kappa variable 3-15
A0A0A0MRZ8	Immunoglobulin kappa variable 3D-11
A0A5H1ZRQ7	Immunoglobulin lambda constant 7 (Fragment)
O00505	Importin subunit alpha-4
O15131	Importin subunit alpha-6
Q14974	Importin subunit beta-1
H0Y8C6	Importin-5 (Fragment)
O95373	Importin-7
Q8NDY3	Inactive ADP-ribosyltransferase ARH2
O14920	Inhibitor of nuclear factor kappa-B kinase subunit beta
Q15181	Inorganic pyrophosphatase
A0A7I2YQK5	Inosine-5'-monophosphate dehydrogenase
Q8N201	Integrator complex subunit 1
P26006	Integrin alpha-3
J3KNV4	Integrin alpha-7
P08514	Integrin alpha-IIb
A0A7I2V348	Integrin beta
A0A0A0MTH3	Integrin-linked protein kinase
P19827	Inter-alpha-trypsin inhibitor heavy chain H1
P19823	Inter-alpha-trypsin inhibitor heavy chain H2
H7C0L5	Inter-alpha-trypsin inhibitor heavy chain H4 (Fragment)
B4DY09	Interleukin enhancer-binding factor 2
F8W061	Iron-sulfur protein NUBPL (Fragment)
P50213	Isocitrate dehydrogenase [NAD] subunit alpha, mitochondrial
O43837	Isocitrate dehydrogenase [NAD] subunit beta, mitochondrial
P51553	Isocitrate dehydrogenase [NAD] subunit gamma, mitochondrial
P48735	Isocitrate dehydrogenase [NADP], mitochondrial
O94911-1	Isoform 1 of ABC-type organic anion transporter ABCA8
Q9NXR7-1	Isoform 1 of BRISC and BRCA1-A complex member 2
P02751-1	Isoform 1 of Fibronectin
Q13642-1	Isoform 1 of Four and a half LIM domains protein 1
Q9UKU0-1	Isoform 1 of Long-chain-fatty-acid--CoA ligase 6
Q8WZ42-13	Isoform 13 of Titin
Q14315-2	Isoform 2 of Filamin-C
Q16891-2	Isoform 2 of MIC complex subunit MIC60
Q9NYL2-2	Isoform 2 of Mitogen-activated protein kinase kinase kinase 20
P52179-2	Isoform 2 of Myomesin-1
P20929-2	Isoform 2 of Nebulin
Q96HC4-2	Isoform 2 of PDZ and LIM domain protein 5
Q9NR12-2	Isoform 2 of PDZ and LIM domain protein 7
P11277-2	Isoform 2 of Spectrin beta chain, erythrocytic
Q86UB9-2	Isoform 2 of Transmembrane protein 135
Q9Y277-2	Isoform 2 of Voltage-dependent anion-selective channel protein 3
Q12797-3	Isoform 3 of Aspartyl/asparaginyl beta-hydroxylase
P20929-3	Isoform 3 of Nebulin
Q96HC4-3	Isoform 3 of PDZ and LIM domain protein 5
P07951-3	Isoform 3 of Tropomyosin beta chain
Q32MZ4-4	Isoform 4 of Leucine-rich repeat flightless-interacting protein 1
Q5VWP3-4	Isoform 4 of Muscular LMNA-interacting protein
Q00872-4	Isoform 4 of Myosin-binding protein C, slow-type
Q6QEF8-5	Isoform 5 of Coronin-6
Q15063-5	Isoform 5 of Periostin
P06753-5	Isoform 5 of Tropomyosin alpha-3 chain
O75112-6	Isoform 6 of LIM domain-binding protein 3
Q9NR12-6	Isoform 6 of PDZ and LIM domain protein 7
Q8WZ42-6	Isoform 6 of Titin
Q00872-7	Isoform 7 of Myosin-binding protein C, slow-type
Q9NQC3-3	Isoform C of Reticulon-4
P36542-2	Isoform Heart of ATP synthase subunit gamma, mitochondrial
P05976-2	Isoform MLC3 of Myosin light chain 1/3, skeletal muscle isoform
Q9NSE4	Isoleucine--tRNA ligase, mitochondrial
Q96MG2	Junctional sarcoplasmic reticulum protein 1
Q9HDC5	Junctophilin-1
Q9BR39	Junctophilin-2
Q2TBA0	Kelch-like protein 40
O60662	Kelch-like protein 41
A0A1B0GVI3	Keratin, type I cytoskeletal 10
C9JM50	Keratin, type I cytoskeletal 19 (Fragment)
P33176	Kinesin-1 heavy chain
F5H3M2	Kinesin-like protein
P01042	Kininogen-1
J3QQQ9	KOW domain-containing protein
Q9H9P8	L-2-hydroxyglutarate dehydrogenase, mitochondrial
A0A5F9ZHM4	L-lactate dehydrogenase
P00338	L-lactate dehydrogenase A chain
J3QS45	L-xylulose reductase (Fragment)
O95278	Laforin
P20700	Lamin-B1
Q03252	Lamin-B2
G5E972	Lamina-associated polypeptide 2, isoforms beta/gamma
P24043	Laminin subunit alpha-2
Q16363	Laminin subunit alpha-4
O15230	Laminin subunit alpha-5
P07942	Laminin subunit beta-1
P55268	Laminin subunit beta-2
P11047	Laminin subunit gamma-1
Q9BS40	Latexin
P29536	Leiomodin-1
Q6P5Q4	Leiomodin-2
Q0VAK6	Leiomodin-3
A0A804HL40	Leucine-rich PPR motif-containing protein, mitochondrial
Q8NDH2	Leucine-rich repeat transmembrane protein CCDC168
X6RK58	Leucine-rich repeat-containing protein 20 (Fragment)
F8W7X0	Leucine-rich repeat-containing protein 37A3
Q8N1G4	Leucine-rich repeat-containing protein 47
Q96AG4	Leucine-rich repeat-containing protein 59
Q08722	Leukocyte surface antigen CD47
P09960	Leukotriene A-4 hydrolase
Q9NZU5	LIM and cysteine-rich domains protein 1
P48059	LIM and senescent cell antigen-like-containing domain protein 1
Q14847	LIM and SH3 domain protein 1
E9PMT2	LIM domain only protein 7
A0A8I5KV04	LIM domain-binding protein 3
P11182	Lipoamide acyltransferase component of branched-chain alpha-keto acid dehydrogenase complex, mitochondrial
K7EKE6	Lon protease homolog, mitochondrial
E7EPM6	Long-chain-fatty-acid--CoA ligase
P51884	Lumican
H3BPV7	Lysine--tRNA ligase (Fragment)
Q6P1A2	Lysophospholipid acyltransferase 5
Q643R3	Lysophospholipid acyltransferase LPCAT4
A0A1W2PPU6	Lysosome membrane protein 2
A0A0B4J259	Lysozyme C
H7C0V0	m-AAA protease-interacting protein 1, mitochondrial (Fragment)
A0A8I5IG87	M-phase phosphoprotein 9
A0A8I5KYH1	Magnesium transporter protein 1
Q14764	Major vault protein
A0A5K1VW95	Malate dehydrogenase
P40926	Malate dehydrogenase, mitochondrial
Q14165	Malectin
O95822	Malonyl-CoA decarboxylase, mitochondrial
Q9UM22	Mammalian ependymin-related protein 1
P15088	Mast cell carboxypeptidase A
A8MXP9	Matrin-3
E9PF16	Medium-chain acyl-CoA ligase ACSF2, mitochondrial
Q5T4U5	Medium-chain specific acyl-CoA dehydrogenase, mitochondrial
Q16853	Membrane primary amine oxidase
O00264	Membrane-associated progesterone receptor component 1
O15173	Membrane-associated progesterone receptor component 2
A0A5F9ZHS3	Menin
Q9Y483	Metal-response element-binding transcription factor 2
P35625	Metalloproteinase inhibitor 3
C9JAZ1	Metaxin-2 (Fragment)
Q13228	Methanethiol oxidase
F8VQZ7	Methionine aminopeptidase 2
P51608	Methyl-CpG-binding protein 2
Q02252	Methylmalonate-semialdehyde dehydrogenase [acylating], mitochondrial
P22033	Methylmalonyl-CoA mutase, mitochondrial
A0A140TA84	MIC complex subunit MIC13
C9JRZ6	MIC complex subunit MIC19
G3V1B6	MIC complex subunit MIC26
Q6UXV4	MIC complex subunit MIC27
C9J406	MIC complex subunit MIC60
H7C463	MIC complex subunit MIC60 (Fragment)
Q99735	Microsomal glutathione S-transferase 2
O14880	Microsomal glutathione S-transferase 3
E7EVA0	Microtubule-associated protein
P46821	Microtubule-associated protein 1B
Q15691	Microtubule-associated protein RP/EB family member 1
Q15555	Microtubule-associated protein RP/EB family member 2
P20774	Mimecan
Q02978	Mitochondrial 2-oxoglutarate/malate carrier protein
F6V6Z1	Mitochondrial amidoxime reducing component 2
O43772	Mitochondrial carnitine/acylcarnitine carrier protein
E9PIE4	Mitochondrial carrier homolog 2 (Fragment)
Q9Y5L4	Mitochondrial import inner membrane translocase subunit Tim13
I3L1U7	Mitochondrial import inner membrane translocase subunit TIM16
O43615	Mitochondrial import inner membrane translocase subunit TIM44
Q9NS69	Mitochondrial import receptor subunit TOM22 homolog
O94826	Mitochondrial import receptor subunit TOM70
O95202	Mitochondrial proton/calcium exchanger protein
Q5R3B4	Mitochondrial pyruvate carrier (Fragment)
K7EIQ7	Mitochondrial Rho GTPase 1 (Fragment)
Q8IWA4	Mitofusin-1
B4E0K5	Mitogen-activated protein kinase
P26038	Moesin
C9JYJ2	Musculoskeletal embryonic nuclear protein 1
O00499	Myc box-dependent-interacting protein 1
E9PMR5	Myelin basic protein
A0A5F9ZI26	Myelin protein P0
C9JJV6	Myeloid-associated differentiation marker (Fragment)
B0QYF8	Myoglobin (Fragment)
P54296	Myomesin-2
Q5VTT5	Myomesin-3
Q86TC9	Myopalladin
P05976	Myosin light chain 1/3, skeletal muscle isoform
P08590	Myosin light chain 3
A0A1C7CYY4	Myosin light chain 4 (Fragment)
P14649	Myosin light chain 6B
Q9H1R3	Myosin light chain kinase 2, skeletal/cardiac muscle
F8W1R7	Myosin light polypeptide 6
Q96A32	Myosin regulatory light chain 11
O14950	Myosin regulatory light chain 12B
P10916	Myosin regulatory light chain 2, ventricular/cardiac muscle isoform
P12882	Myosin-1
P35749	Myosin-11
Q9UKX3	Myosin-13
Q7Z406	Myosin-14
Q9Y2K3	Myosin-15
Q9UKX2	Myosin-2
P11055	Myosin-3
Q9Y623	Myosin-4
P13533	Myosin-6
P12883	Myosin-7
A7E2Y1	Myosin-7B
P13535	Myosin-8
P35579	Myosin-9
Q14324	Myosin-binding protein C, fast-type
Q00872	Myosin-binding protein C, slow-type
Q13203	Myosin-binding protein H
A0A0C4DFM5	Myotilin
Q9UBF9	Myotilin
Q9NP98	Myozenin-1
Q9NPC6	Myozenin-2
Q8TDC0	Myozenin-3
Q13423	NAD(P) transhydrogenase, mitochondrial
A0A7I2YQU0	NADH dehydrogenase [ubiquinone] 1 alpha subcomplex subunit 10, mitochondrial
Q86Y39	NADH dehydrogenase [ubiquinone] 1 alpha subcomplex subunit 11
Q9UI09	NADH dehydrogenase [ubiquinone] 1 alpha subcomplex subunit 12
Q9P0J0	NADH dehydrogenase [ubiquinone] 1 alpha subcomplex subunit 13
O43678	NADH dehydrogenase [ubiquinone] 1 alpha subcomplex subunit 2
Q16718	NADH dehydrogenase [ubiquinone] 1 alpha subcomplex subunit 5
O95182	NADH dehydrogenase [ubiquinone] 1 alpha subcomplex subunit 7
P51970	NADH dehydrogenase [ubiquinone] 1 alpha subcomplex subunit 8
Q16795	NADH dehydrogenase [ubiquinone] 1 alpha subcomplex subunit 9, mitochondrial
O75438	NADH dehydrogenase [ubiquinone] 1 beta subcomplex subunit 1
H3BPJ9	NADH dehydrogenase [ubiquinone] 1 beta subcomplex subunit 10
Q9NX14	NADH dehydrogenase [ubiquinone] 1 beta subcomplex subunit 11, mitochondrial
H7C5B8	NADH dehydrogenase [ubiquinone] 1 beta subcomplex subunit 2, mitochondrial (Fragment)
O43676	NADH dehydrogenase [ubiquinone] 1 beta subcomplex subunit 3
O95168	NADH dehydrogenase [ubiquinone] 1 beta subcomplex subunit 4
O43674	NADH dehydrogenase [ubiquinone] 1 beta subcomplex subunit 5, mitochondrial
A0A087WZX2	NADH dehydrogenase [ubiquinone] 1 beta subcomplex subunit 6
P17568	NADH dehydrogenase [ubiquinone] 1 beta subcomplex subunit 7
O95169	NADH dehydrogenase [ubiquinone] 1 beta subcomplex subunit 8, mitochondrial
Q9Y6M9	NADH dehydrogenase [ubiquinone] 1 beta subcomplex subunit 9
E9PRJ5	NADH dehydrogenase [ubiquinone] 1 subunit C2
G3V0I5	NADH dehydrogenase [ubiquinone] flavoprotein 1, mitochondrial
E7EPT4	NADH dehydrogenase [ubiquinone] flavoprotein 2, mitochondrial
O75306	NADH dehydrogenase [ubiquinone] iron-sulfur protein 2, mitochondrial
O75489	NADH dehydrogenase [ubiquinone] iron-sulfur protein 3, mitochondrial
O43181	NADH dehydrogenase [ubiquinone] iron-sulfur protein 4, mitochondrial
O43920	NADH dehydrogenase [ubiquinone] iron-sulfur protein 5
O75380	NADH dehydrogenase [ubiquinone] iron-sulfur protein 6, mitochondrial
F5H5N1	NADH dehydrogenase [ubiquinone] iron-sulfur protein 7, mitochondrial
O00217	NADH dehydrogenase [ubiquinone] iron-sulfur protein 8, mitochondrial
Q9UHQ9	NADH-cytochrome b5 reductase 1
A0A8J8YWN6	NADH-cytochrome b5 reductase 3
P28331	NADH-ubiquinone oxidoreductase 75 kDa subunit, mitochondrial
P03886	NADH-ubiquinone oxidoreductase chain 1
P03891	NADH-ubiquinone oxidoreductase chain 2
P03897	NADH-ubiquinone oxidoreductase chain 3
P03905	NADH-ubiquinone oxidoreductase chain 4
P03915	NADH-ubiquinone oxidoreductase chain 5
E9PAV3	Nascent polypeptide-associated complex subunit alpha, muscle-specific form
A0A0A0MRM2	Nebulin-related-anchoring protein
P61081	NEDD8-conjugating enzyme Ubc12
P48681	Nestin
Q09666	Neuroblast differentiation-associated protein AHNAK
P07196	Neurofilament light polypeptide
E7ESP9	Neurofilament medium polypeptide
Q14697	Neutral alpha-glucosidase AB
P59665	Neutrophil defensin 1
E7ETM8	Nexilin (Fragment)
P40261	Nicotinamide N-methyltransferase
A0A7P0T862	Nicotinamide phosphoribosyltransferase
P14543	Nidogen-1
Q14112	Nidogen-2
Q86UT6	NLR family member X1
J3KPD9	NME1-NME2 readthrough
A6NGQ3	Non-specific serine/threonine protein kinase
B1AXG1	Non-specific serine/threonine protein kinase
C9JIG9	Non-specific serine/threonine protein kinase
M0R1F3	Non-specific serine/threonine protein kinase (Fragment)
Q9UNZ2	NSFL1 cofactor p47
Q9Y2X3	Nucleolar protein 58
A0A7I2V5M5	Nucleolin
A0A7I2V5S2	Nucleophosmin
P12270	Nucleoprotein TPR
D6RBC5	OCIA domain-containing protein 1 (Fragment)
A0A087WUD3	Oligosaccharyltransferase complex subunit
Q8NBU5	Outer mitochondrial transmembrane helix translocase
A0A1B0GUH0	Oxygen-regulated protein 1
Q9BZF3	Oxysterol-binding protein-related protein 6
X6RDA4	Paraspeckle component 1 (Fragment)
K7ELW0	Parkinson disease protein 7
K7ERQ8	PCAF_N domain-containing protein (Fragment)
O00151	PDZ and LIM domain protein 1
Q53GG5	PDZ and LIM domain protein 3
A0A1B0GU92	Peptidase A1 domain-containing protein
A0A7P0Z497	Peptidyl-prolyl cis-trans isomerase
P62937	Peptidyl-prolyl cis-trans isomerase A
Q00688	Peptidyl-prolyl cis-trans isomerase FKBP3
Q9BXM0	Periaxin
O60664	Perilipin-3
A0A0J9YXN7	Perilipin-4
Q00G26	Perilipin-5
Q15063	Periostin
Q06830	Peroxiredoxin-1
P32119	Peroxiredoxin-2
H7C3T4	Peroxiredoxin-4 (Fragment)
P30044	Peroxiredoxin-5, mitochondrial
P30041	Peroxiredoxin-6
Q9BRX8	Peroxiredoxin-like 2A
A0A804HK65	Peroxisomal multifunctional enzyme type 2
K7EP91	PH domain leucine-rich repeat-containing protein phosphatase 1 (Fragment)
K7ER16	Phenylalanine--tRNA ligase alpha subunit
Q9NSD9	Phenylalanine--tRNA ligase beta subunit
F8VVM2	Phosphate carrier protein, mitochondrial
P30086	Phosphatidylethanolamine-binding protein 1
A0A0G2JJD3	Phosphatidylserine lipase ABHD16A
P36871	Phosphoglucomutase-1
Q15124	Phosphoglucomutase-like protein 5
P00558	Phosphoglycerate kinase 1
P15259	Phosphoglycerate mutase 2
Q9Y263	Phospholipase A-2-activating protein
A0A2R8Y6G6	Phosphopyruvate hydratase
Q16816	Phosphorylase b kinase gamma catalytic chain, skeletal muscle/heart isoform
A6NMN0	Phosphorylase b kinase regulatory subunit
Q93100	Phosphorylase b kinase regulatory subunit beta
P20020	Plasma membrane calcium-transporting ATPase 1
Q9HBL7	Plasminogen receptor (KT)
P10720	Platelet factor 4 variant
P16671	Platelet glycoprotein 4
P68402	Platelet-activating factor acetylhydrolase IB subunit alpha2
A0A8I5KSD5	Plectin
P09874	Poly [ADP-ribose] polymerase 1
Q15365	Poly(rC)-binding protein 1
F8VZX2	Poly(rC)-binding protein 2
Q13310	Polyadenylate-binding protein 4
A6NLN1	Polypyrimidine tract-binding protein 1
Q6S8J3	POTE ankyrin domain family member E
P0CG38	POTE ankyrin domain family member I
O75915	PRA1 family protein 3
Q5VXH5	PRAME family member 7
Q96AQ6	Pre-B-cell leukemia transcription factor-interacting protein 1
Q9UMS4	Pre-mRNA-processing factor 19
E9PQY2	Prefoldin subunit 4
A0A6Q8PFJ0	Prelamin-A/C
Q9UHG3	Prenylcysteine oxidase 1
P07737	Profilin-1
P35080	Profilin-2
Q8WUM4	Programmed cell death 6-interacting protein
P35232	Prohibitin 1
Q99623	Prohibitin-2
P51888	Prolargin
Q9UQ80	Proliferation-associated protein 2G4
E7EW31	Proline-rich basic protein 1
Q07954	Prolow-density lipoprotein receptor-related protein 1
P07602	Prosaposin
A0A7I2V5X6	Prostaglandin E synthase 2
Q5SQ11	Prostaglandin-H2 D-isomerase (Fragment)
H0YKK6	Proteasome activator complex subunit 1
J3KN16	Proteasome adapter and scaffold protein ECM29
Q5QPM7	Proteasome inhibitor PI31 subunit
H0YL69	Proteasome subunit alpha type (Fragment)
P25786	Proteasome subunit alpha type-1
P25787	Proteasome subunit alpha type-2
P25788	Proteasome subunit alpha type-3
P28066	Proteasome subunit alpha type-5
P60900	Proteasome subunit alpha type-6
O14818	Proteasome subunit alpha type-7
P20618	Proteasome subunit beta type-1
P49720	Proteasome subunit beta type-3
P28074	Proteasome subunit beta type-5
P28072	Proteasome subunit beta type-6
E9PKG1	Protein arginine N-methyltransferase 1
O14744	Protein arginine N-methyltransferase 5
O75128	Protein cordon-bleu
A0A7P0TA97	Protein disulfide-isomerase
P30101	Protein disulfide-isomerase A3
Q15084	Protein disulfide-isomerase A6
Q96JJ7	Protein disulfide-isomerase TMX3
F8W7Q4	Protein FAM162A
B4DT23	Protein FAM98A
Q13045	Protein flightless-1 homolog
Q8N5M9	Protein jagunal homolog 1
Q9UKS6	Protein kinase C and casein kinase substrate in neurons protein 3
G3V4S9	Protein NDRG2 (Fragment)
H3BPT6	Protein NDRG4
Q9BZQ8	Protein Niban 1
O75323	Protein NipSnap homolog 2
Q9BS92	Protein NipSnap homolog 3B
Q8IWE2	Protein NOXP20
Q16821	Protein phosphatase 1 regulatory subunit 3A
C9J177	Protein phosphatase 1 regulatory subunit 7 (Fragment)
Q08209	Protein phosphatase 3 catalytic subunit alpha
P23297	Protein S100-A1
P31949	Protein S100-A11
Q99584	Protein S100-A13
P26447	Protein S100-A4
P05109	Protein S100-A8
P06702	Protein S100-A9
A8MRB1	Protein S100-B
J3QL56	Protein SCO1 homolog, mitochondrial
Q13796	Protein Shroom2
Q8IWX7	Protein unc-45 homolog B
A8DPD7	Protein zyg-11 homolog B
Q9Y2J8	Protein-arginine deiminase type-2
C9JJ25	Protein-cysteine N-palmitoyltransferase HHAT-like protein (Fragment)
P21980	Protein-glutamine gamma-glutamyltransferase 2
P22061	Protein-L-isoaspartate(D-aspartate) O-methyltransferase
H3BS02	Protein-serine/threonine kinase
P00734	Prothrombin
Q5T1J5	Putative coiled-coil-helix-coiled-coil-helix domain-containing protein CHCHD2P9, mitochondrial
A0A0B4J2D5	Putative glutamine amidotransferase-like class 1 domain-containing protein 3B, mitochondrial
Q58FF6	Putative heat shock protein HSP 90-beta 4
H0YI09	Putative methyltransferase-like protein 7A (Fragment)
Q6GMV3	Putative peptidyl-tRNA hydrolase PTRHD1
P08559	Pyruvate dehydrogenase E1 component subunit alpha, somatic form, mitochondrial
P11177	Pyruvate dehydrogenase E1 component subunit beta, mitochondrial
O00330	Pyruvate dehydrogenase protein X component, mitochondrial
A0A804F6T5	Pyruvate kinase
P31150	Rab GDP dissociation inhibitor alpha
P50395	Rab GDP dissociation inhibitor beta
P31751	RAC-beta serine/threonine-protein kinase
F5H479	Ragulator complex protein LAMTOR1
Q13283	Ras GTPase-activating protein-binding protein 1
A0A0J9YXZ5	Ras GTPase-activating-like protein IQGAP1
Q15404	Ras suppressor protein 1
P63000	Ras-related C3 botulinum toxin substrate 1
P10301	Ras-related protein R-Ras
P61026	Ras-related protein Rab-10
Q15907	Ras-related protein Rab-11B
A0A804HIM2	Ras-related protein Rab-18
P62820	Ras-related protein Rab-1A
Q9UL25	Ras-related protein Rab-21
P61019	Ras-related protein Rab-2A
F5H157	Ras-related protein Rab-35 (Fragment)
P51149	Ras-related protein Rab-7a
P62834	Ras-related protein Rap-1A
B7Z510	Receptor expression-enhancing protein
D6R9Z1	Receptor of-activated protein C kinase 1 (Fragment)
P27694	Replication protein A 70 kDa DNA-binding subunit
O75298	Reticulon-2
O95197	Reticulon-3
Q9NQC3	Reticulon-4
J3KRY1	Rho GDP-dissociation inhibitor 1 (Fragment)
Q07960	Rho GTPase-activating protein 1
P13489	Ribonuclease inhibitor
B1ALA9	Ribose-phosphate pyrophosphokinase 1
E7EQV9	Ribosomal protein L15 (Fragment)
A0A7I2V4U6	Ribosomal protein L19
Q9Y3A5	Ribosome maturation protein SBDS
A0A5H1ZRQ2	RNA helicase
E7EQG2	RNA helicase
Q9Y224	RNA transcription, translation and transport factor protein
H3BT71	RNA-binding motif protein, X chromosome
P98179	RNA-binding protein 3
P35637	RNA-binding protein FUS
Q5QPL9	RNA-binding protein Raly (Fragment)
M0QYT0	RRM domain-containing protein (Fragment)
Q9Y230	RuvB-like 2
E7ETR0	RuvB-like helicase
P21817	Ryanodine receptor 1
U3KQT1	S-formylglutathione hydrolase
Q8NBX0	Saccharopine dehydrogenase-like oxidoreductase
Q86TD4	Sarcalumenin
A0A590UJS6	Sarcolemmal membrane-associated protein (Fragment)
M0QZ43	Sarcoplasmic reticulum histidine-rich calcium-binding protein
O14983	Sarcoplasmic/endoplasmic reticulum calcium ATPase 1
P16615	Sarcoplasmic/endoplasmic reticulum calcium ATPase 2
Q15424	Scaffold attachment factor B1
D6RER5	Septin
Q15019	Septin-2
P83111	Serine beta-lactamase-like protein LACTB, mitochondrial
E7EQ64	Serine protease 1
J3KP15	Serine/arginine-rich splicing factor 2 (Fragment)
F8WAG2	Serine/threonine-protein kinase Nek7 (Fragment)
Q96BR1	Serine/threonine-protein kinase Sgk3
E9PFR3	Serine/threonine-protein phosphatase 2A 56 kDa regulatory subunit
P30153	Serine/threonine-protein phosphatase 2A 65 kDa regulatory subunit A alpha isoform
P62714	Serine/threonine-protein phosphatase 2A catalytic subunit beta isoform
P62140	Serine/threonine-protein phosphatase PP1-beta catalytic subunit
P02787	Serotransferrin
E9PJH8	Serpin H1 (Fragment)
P02743	Serum amyloid P-component
P27169	Serum paraoxonase/arylesterase 1
Q96MF2	SH3 and cysteine-rich domain-containing protein 3
P55822	SH3 domain-binding glutamic acid-rich protein
P16219	Short-chain specific acyl-CoA dehydrogenase, mitochondrial
P45954	Short/branched chain specific acyl-CoA dehydrogenase, mitochondrial
D6RFI0	Sideroflexin-1 (Fragment)
H0YNG3	Signal peptidase complex catalytic subunit SEC11
P37108	Signal recognition particle 14 kDa protein
Q6P2S0	Signal recognition particle 9 kDa protein
A0A7I2V2U2	Small glutamine-rich tetratricopeptide repeat-containing protein alpha
H7C3P7	Small monomeric GTPase (Fragment)
Q9UHP9	Small muscular protein
P62304	Small nuclear ribonucleoprotein E
J3QLR7	Small nuclear ribonucleoprotein Sm D1
P62318	Small nuclear ribonucleoprotein Sm D3
A8MU46	Smoothelin-like protein 1
Q2TAL5	Smoothelin-like protein 2
Q9NRH2	SNF-related serine/threonine-protein kinase
B1AKY9	Sodium/potassium-transporting ATPase subunit alpha
P05023	Sodium/potassium-transporting ATPase subunit alpha-1
B7ZKW0	Sodium/potassium-transporting ATPase subunit beta
P05026	Sodium/potassium-transporting ATPase subunit beta-1
Q9Y512	Sorting and assembly machinery component 50 homolog
P02549	Spectrin alpha chain, erythrocytic 1
A0A0D9SF54	Spectrin alpha chain, non-erythrocytic 1
Q01082	Spectrin beta chain, non-erythrocytic 1
Q13838	Spliceosome RNA helicase DDX39B
P26368	Splicing factor U2AF 65 kDa subunit
G3V2S9	SRA stem-loop-interacting RNA-binding protein, mitochondrial
O95210	Starch-binding domain-containing protein 1
P27105	Stomatin
F2Z2I8	Stomatin-like protein 2, mitochondrial
Q53S48	STON1-GTF2A1L readthrough
A0A7I2V2G2	Stress-70 protein, mitochondrial
P31948	Stress-induced-phosphoprotein 1
Q15772	Striated muscle preferentially expressed protein kinase
E9PNJ4	Stromal interaction molecule 1
P31040	Succinate dehydrogenase [ubiquinone] flavoprotein subunit, mitochondrial
P21912	Succinate dehydrogenase [ubiquinone] iron-sulfur subunit, mitochondrial
Q99643	Succinate dehydrogenase cytochrome b560 subunit, mitochondrial
A0A2R8Y6Y7	Succinate--CoA ligase [ADP-forming] subunit beta, mitochondrial
P53597	Succinate--CoA ligase [ADP/GDP-forming] subunit alpha, mitochondrial
P51649	Succinate-semialdehyde dehydrogenase, mitochondrial
H0Y742	SUN domain-containing protein 1 (Fragment)
B0QY64	SUN domain-containing protein 2
P00441	Superoxide dismutase [Cu-Zn]
P04179	Superoxide dismutase [Mn], mitochondrial
A0A6I8PIX7	Supervillin
O15260	Surfeit locus protein 4
S4R444	Sushi domain-containing protein 3 (Fragment)
Q99536	Synaptic vesicle membrane protein VAT-1 homolog
P57105	Synaptojanin-2-binding protein
C9JYN0	Synaptophysin-like protein 1
Q5VXT5	Synaptophysin-like protein 2
Q8N3V7	Synaptopodin
Q9H987	Synaptopodin 2-like protein
Q9UMS6	Synaptopodin-2
Q9H7C4	Syncoilin
O15061	Synemin
Q12846	Syntaxin-4
O00186	Syntaxin-binding protein 3
P17987	T-complex protein 1 subunit alpha
P78371	T-complex protein 1 subunit beta
P50991	T-complex protein 1 subunit delta
P48643	T-complex protein 1 subunit epsilon
Q99832	T-complex protein 1 subunit eta
B4DUR8	T-complex protein 1 subunit gamma
P50990	T-complex protein 1 subunit theta
P40227	T-complex protein 1 subunit zeta
Q9Y490	Talin-1
Q9Y4G6	Talin-2
A0A087X260	TAR DNA-binding protein 43
O60784	Target of Myb protein 1
F6R962	Target of Nesh-SH3
O14981	TATA-binding protein-associated factor 172
O15273	Telethonin
A0A140T902	Tenascin-X
A0A2R8Y4T1	Tensin-1
F8VWK8	Tetraspanin (Fragment)
I3L0K2	Thioredoxin domain-containing protein 17
P30048	Thioredoxin-dependent peroxide reductase, mitochondrial
K7ER96	Thioredoxin-like protein 1 (Fragment)
Q9H3N1	Thioredoxin-related transmembrane protein 1
Q9H1E5	Thioredoxin-related transmembrane protein 4
E9PB61	THO complex subunit 4
P07996	Thrombospondin-1
E9PNQ8	Thy-1 membrane glycoprotein (Fragment)
E7EVM0	Thyroglobulin
A0A0A0MTS7	Titin
Q00059	Transcription factor A, mitochondrial
D6REB3	Transcription factor HES-4
Q13263	Transcription intermediary factor 1-beta
Q00577	Transcriptional activator protein Pur-alpha
P02786	Transferrin receptor protein 1
H7BXF3	Transformer-2 protein homolog beta (Fragment)
Q15582	Transforming growth factor-beta-induced protein ig-h3
P61586	Transforming protein RhoA
Q01995	Transgelin
X6RJP6	Transgelin-2 (Fragment)
P55072	Transitional endoplasmic reticulum ATPase
Q9NR50	Translation initiation factor eIF-2B subunit gamma
A0A804HJB7	Translational activator of cytochrome c oxidase 1
Q5W0H4	Translationally-controlled tumor protein
P30536	Translocator protein
A6NLM8	Translocon-associated protein subunit delta
P49755	Transmembrane emp24 domain-containing protein 10
Q9Y3A6	Transmembrane emp24 domain-containing protein 5
Q9BVC6	Transmembrane protein 109
P17152	Transmembrane protein 11, mitochondrial
Q96AN5	Transmembrane protein 143
Q9P0S9	Transmembrane protein 14C
K7EM09	Transmembrane protein 205 (Fragment)
Q9BTV4	Transmembrane protein 43
A0A590UJV0	Triadin
P55084	Trifunctional enzyme subunit beta, mitochondrial
K7EKM5	Triggering receptor expressed on myeloid cells 1
Q9H6F2	Trimeric intracellular cation channel type A
Q3LXA3	Triokinase/FMN cyclase
P60174	Triosephosphate isomerase
Q9BYV2	Tripartite motif-containing protein 54
Q6ZMU5	Tripartite motif-containing protein 72
O14773	Tripeptidyl-peptidase 1
Q9H4B0	tRNA N6-adenosine threonylcarbamoyltransferase, mitochondrial
P28289	Tropomodulin-1
Q9NZQ9	Tropomodulin-4
Q6ZN40	Tropomyosin 1 (Alpha), isoform CRA_f
A0A2R2Y2Q3	Tropomyosin 3 nu
P09493	Tropomyosin alpha-1 chain
A0A2R8Y5V9	Tropomyosin alpha-4 chain
P02585	Troponin C, skeletal muscle
P63316	Troponin C, slow skeletal and cardiac muscles
P48788	Troponin I, fast skeletal muscle
A0A087WT47	Troponin I, slow skeletal muscle
P45379	Troponin T, cardiac muscle
C9JZN9	Troponin T, fast skeletal muscle
A0A286YFB1	Troponin T, fast skeletal muscle
K7EQL4	Troponin T, slow skeletal muscle (Fragment)
P23381	Tryptophan--tRNA ligase, cytoplasmic
F5H5D3	Tubulin alpha chain
C9J2C0	Tubulin alpha chain (Fragment)
Q13885	Tubulin beta-2A chain
P68371	Tubulin beta-4B chain
Q9BUF5	Tubulin beta-6 chain
E9PNK6	Tumor protein D53
A0A7I2V2U8	Twinfilin-2
V5IRT4	Ubiquinol-cytochrome-c reductase complex assembly factor 2 (Fragment)
Q9Y2Z9	Ubiquinone biosynthesis monooxygenase COQ6, mitochondrial
Q9NZJ6	Ubiquinone biosynthesis O-methyltransferase, mitochondrial
O75208	Ubiquinone biosynthesis protein COQ9, mitochondrial
A0A087WTB8	Ubiquitin carboxyl-terminal hydrolase
P54578	Ubiquitin carboxyl-terminal hydrolase 14
P45974	Ubiquitin carboxyl-terminal hydrolase 5
J3QTR3	Ubiquitin-40S ribosomal protein S27a (Fragment)
P61088	Ubiquitin-conjugating enzyme E2 N
P22314	Ubiquitin-like modifier-activating enzyme 1
Q9NYU2	UDP-glucose:glycoprotein glucosyltransferase 1
A0A3B3ITX4	Uncharacterized protein
F5H423	Uncharacterized protein
O00159	Unconventional myosin-Ic
Q92614	Unconventional myosin-XVIIIa
E7EUC7	UTP--glucose-1-phosphate uridylyltransferase
P38606	V-type proton ATPase catalytic subunit A
K7EPE7	Vacuole membrane protein 1 (Fragment)
B4DML3	Valacyclovir hydrolase
E9PF17	Versican core protein
P49748	Very long-chain specific acyl-CoA dehydrogenase, mitochondrial
Q53GQ0	Very-long-chain 3-oxoacyl-CoA reductase
M0R2N5	Very-long-chain enoyl-CoA reductase
Q9P0L0	Vesicle-associated membrane protein-associated protein A
O95292	Vesicle-associated membrane protein-associated protein B/C
I3L4J1	Vesicle-fusing ATPase (Fragment)
D6RIU4	Vesicular integral-membrane protein VIP36 (Fragment)
P08670	Vimentin
P18206	Vinculin
D6RF35	Vitamin D-binding protein
Q8N0U8	Vitamin K epoxide reductase complex subunit 1-like protein 1
P04004	Vitronectin
P21796	Voltage-dependent anion-selective channel protein 1
A0A0A0MR02	Voltage-dependent anion-selective channel protein 2 (Fragment)
Q06432	Voltage-dependent calcium channel gamma-1 subunit
P54289	Voltage-dependent calcium channel subunit alpha-2/delta-1
B1ALM3	Voltage-dependent L-type calcium channel subunit alpha
Q02641	Voltage-dependent L-type calcium channel subunit beta-1
P04275	von Willebrand factor
J3QRR0	von Willebrand factor A domain-containing protein 1 (Fragment)
O75083	WD repeat-containing protein 1
P13010	X-ray repair cross-complementing protein 5
P12956	X-ray repair cross-complementing protein 6
Q702N8	Xin actin-binding repeat-containing protein 1
A4UGR9	Xin actin-binding repeat-containing protein 2
P16989	Y-box-binding protein 3
Q9ULM3	YEATS domain-containing protein 2
Q9UJW7	Zinc finger protein 229

## Sheet: C3
PROTEINS OF CONTROL 3
Codes	Protein
K7ES11	(E3-independent) E2 ubiquitin-conjugating enzyme (Fragment)
Q8TDZ2	[F-actin]-monooxygenase MICAL1
Q16654	[Pyruvate dehydrogenase (acetyl-transferring)] kinase isozyme 4, mitochondrial
Q9NUQ2	1-acyl-sn-glycerol-3-phosphate acyltransferase epsilon
C9JL26	1-acyl-sn-glycerol-3-phosphate acyltransferase gamma (Fragment)
Q9BRC7	1-phosphatidylinositol 4,5-bisphosphate phosphodiesterase delta-4
Q04446	1,4-alpha-glucan-branching enzyme
B8ZZL8	10 kDa heat shock protein, mitochondrial
Q9NRX4	14 kDa phosphohistidine phosphatase
P31946	14-3-3 protein beta/alpha
P62258	14-3-3 protein epsilon
Q04917	14-3-3 protein eta
P61981	14-3-3 protein gamma
P27348	14-3-3 protein theta
Q5HYK3	2-methoxy-6-polyprenyl-1,4-benzoquinol methylase, mitochondrial
Q02218	2-oxoglutarate dehydrogenase complex component E1
F5H5P2	2-oxoisovalerate dehydrogenase subunit alpha
Q16698	2,4-dienoyl-CoA reductase [(3E)-enoyl-CoA-producing], mitochondrial
Q99460	26S proteasome non-ATPase regulatory subunit 1
O00231	26S proteasome non-ATPase regulatory subunit 11
O00232	26S proteasome non-ATPase regulatory subunit 12
Q9UNM6	26S proteasome non-ATPase regulatory subunit 13
Q13200	26S proteasome non-ATPase regulatory subunit 2
O43242	26S proteasome non-ATPase regulatory subunit 3
A6PVX3	26S proteasome non-ATPase regulatory subunit 4 (Fragment)
F2Z3J2	26S proteasome non-ATPase regulatory subunit 5
Q15008	26S proteasome non-ATPase regulatory subunit 6
P48556	26S proteasome non-ATPase regulatory subunit 8
A0A087X2I1	26S proteasome regulatory subunit 10B
P62191	26S proteasome regulatory subunit 4
R4GNH3	26S proteasome regulatory subunit 6A
P43686	26S proteasome regulatory subunit 6B
P35998	26S proteasome regulatory subunit 7
P62195	26S proteasome regulatory subunit 8
E9PE17	28S ribosomal protein S17, mitochondrial (Fragment)
V9GZ03	28S ribosomal protein S29, mitochondrial (Fragment)
Q99714	3-hydroxyacyl-CoA dehydrogenase type-2
P31937	3-hydroxyisobutyrate dehydrogenase, mitochondrial
P42765	3-ketoacyl-CoA thiolase, mitochondrial
B4DVF4	3-ketoacyl-CoA thiolase, peroxisomal
Q9NQ50	39S ribosomal protein L40, mitochondrial
Q9H2W6	39S ribosomal protein L46, mitochondrial
P49189	4-trimethylaminobutyraldehyde dehydrogenase
H0YA26	4'-phosphopantetheine phosphatase (Fragment)
P62280	40S ribosomal protein S11
P25398	40S ribosomal protein S12
P62277	40S ribosomal protein S13
A0A2R8Y811	40S ribosomal protein S14 (Fragment)
P62841	40S ribosomal protein S15
I3L3P7	40S ribosomal protein S15a
M0QX76	40S ribosomal protein S16 (Fragment)
H3BNC9	40S ribosomal protein S17
P62269	40S ribosomal protein S18
P39019	40S ribosomal protein S19
P15880	40S ribosomal protein S2
P60866	40S ribosomal protein S20
P63220	40S ribosomal protein S21
P62266	40S ribosomal protein S23
A0A2R8Y849	40S ribosomal protein S24
P62851	40S ribosomal protein S25
Q71UM5	40S ribosomal protein S27-like
P23396	40S ribosomal protein S3
D6RAT0	40S ribosomal protein S3a
P62701	40S ribosomal protein S4, X isoform
M0R0R2	40S ribosomal protein S5
P62081	40S ribosomal protein S7
P62241	40S ribosomal protein S8
P46781	40S ribosomal protein S9
P08865	40S ribosomal protein SA
H3BP28	5-demethoxyubiquinone hydroxylase, mitochondrial
P54646	5'-AMP-activated protein kinase catalytic subunit alpha-2
P54619	5'-AMP-activated protein kinase subunit gamma-1
K7EMN2	6-phosphogluconate dehydrogenase, decarboxylating (Fragment)
A0A7I2V599	60 kDa heat shock protein, mitochondrial
P05388	60S acidic ribosomal protein P0
P05386	60S acidic ribosomal protein P1
P05387	60S acidic ribosomal protein P2
X1WI28	60S ribosomal protein L10 (Fragment)
P62906	60S ribosomal protein L10a
Q5VVC8	60S ribosomal protein L11
P30050	60S ribosomal protein L12
P26373	60S ribosomal protein L13
P40429	60S ribosomal protein L13a
P50914	60S ribosomal protein L14
J3KRX5	60S ribosomal protein L17 (Fragment)
H0YHA7	60S ribosomal protein L18 (Fragment)
M0R3D6	60S ribosomal protein L18a (Fragment)
P46778	60S ribosomal protein L21
K7EMH1	60S ribosomal protein L22 (Fragment)
C9JD32	60S ribosomal protein L23 (Fragment)
K7EJV9	60S ribosomal protein L23a (Fragment)
P83731	60S ribosomal protein L24
K7ELC7	60S ribosomal protein L27 (Fragment)
E9PLL6	60S ribosomal protein L27a
A0A3B3ITT5	60S ribosomal protein L29
P39023	60S ribosomal protein L3
Q92901	60S ribosomal protein L3-like
E5RI99	60S ribosomal protein L30 (Fragment)
H7C2W9	60S ribosomal protein L31 (Fragment)
D3YTB1	60S ribosomal protein L32 (Fragment)
P42766	60S ribosomal protein L35
Q9Y3U8	60S ribosomal protein L36
J3KT73	60S ribosomal protein L38
P36578	60S ribosomal protein L4
A0A2R8Y6J3	60S ribosomal protein L5 (Fragment)
Q02878	60S ribosomal protein L6
P18124	60S ribosomal protein L7
P62424	60S ribosomal protein L7a
E9PKZ0	60S ribosomal protein L8 (Fragment)
P32969	60S ribosomal protein L9
Q9UP79	A disintegrin and metalloproteinase with thrombospondin motifs 8
Q02952	A-kinase anchor protein 12
P24752	Acetyl-CoA acetyltransferase, mitochondrial
A0A7P0T997	Acetyltransferase component of pyruvate dehydrogenase complex
A0A1B0GU62	Acid ceramidase (Fragment)
P39687	Acidic leucine-rich nuclear phosphoprotein 32 family member A
Q9BTT0	Acidic leucine-rich nuclear phosphoprotein 32 family member E
A2A274	Aconitate hydratase, mitochondrial
A0A494C1P1	Actin-binding LIM protein 1 (Fragment)
F5GYR0	Actin-binding LIM protein 2
V9GYX7	Actin-related protein 10 (Fragment)
P61160	Actin-related protein 2
O15144	Actin-related protein 2/3 complex subunit 2
F8VR50	Actin-related protein 2/3 complex subunit 3 (Fragment)
Q9BPX5	Actin-related protein 2/3 complex subunit 5-like protein
P61158	Actin-related protein 3
P62736	Actin, aortic smooth muscle
I3L4N8	Actin, cytoplasmic 2
H3BNK3	Acyl carrier protein (Fragment)
Q86TX2	Acyl-coenzyme A thioesterase 1
Q9Y305	Acyl-coenzyme A thioesterase 9, mitochondrial
E9PC15	Acylglycerol kinase, mitochondrial
U3KQL2	Acylphosphatase
P46108	Adapter molecule crk
P49773	Adenosine 5'-monophosphoramidase HINT1
Q9BX68	Adenosine 5'-monophosphoramidase HINT2
P23526	Adenosylhomocysteinase
P00568	Adenylate kinase isoenzyme 1
A0A7P0T9A7	Adenylosuccinate lyase
Q8N142	Adenylosuccinate synthetase isozyme 1
Q01518	Adenylyl cyclase-associated protein 1
P40123	Adenylyl cyclase-associated protein 2
H0Y512	Adipocyte plasma membrane-associated protein (Fragment)
Q9BQ69	ADP-ribose glycohydrolase MACROD1
P12235	ADP/ATP translocase 1
P05141	ADP/ATP translocase 2
P12236	ADP/ATP translocase 3
A0A8I5KVV1	AFG3-like protein 2
H3BPK7	Alanine--tRNA ligase
P02768	Albumin
P11766	Alcohol dehydrogenase class-3
P00352	Aldehyde dehydrogenase 1A1
P51648	Aldehyde dehydrogenase family 3 member A2
P30837	Aldehyde dehydrogenase X, mitochondrial
P05091	Aldehyde dehydrogenase, mitochondrial
P15121	Aldo-keto reductase family 1 member B1
S4R3P0	Aldo-keto reductase family 1 member C2 (Fragment)
H7C0E0	Alkylglycerol monooxygenase (Fragment)
A0A7P0TAU9	Alkylglycerone-phosphate synthase
P00325	All-trans-retinol dehydrogenase [NAD(+)] ADH1B
P02763	Alpha-1-acid glycoprotein 1
P01011	Alpha-1-antichymotrypsin
P01009	Alpha-1-antitrypsin
Q13424	Alpha-1-syntrophin
P08697	Alpha-2-antiplasmin
P02765	Alpha-2-HS-glycoprotein
P01023	Alpha-2-macroglobulin
A0A7I2V4Y4	Alpha-actinin-1
P35609	Alpha-actinin-2
A0A804HKG0	Alpha-actinin-2
Q08043	Alpha-actinin-3
O43707	Alpha-actinin-4
Q9UBT7	Alpha-catulin
P61163	Alpha-centractin
P02511	Alpha-crystallin B chain
P82909	Alpha-ketoglutarate dehydrogenase component 4
Q9NTJ4	Alpha-mannosidase 2C1
Q96L96	Alpha-protein kinase 3
Q16586	Alpha-sarcoglycan
P54920	Alpha-soluble NSF attachment protein
P27338	Amine oxidase [flavin-containing] B
Q13155	Aminoacyl tRNA synthase complex-interacting multifunctional protein 2
E9PLK3	Aminopeptidase
P23109	AMP deaminase 1
A0A7P0T9S6	Angiotensinogen
Q15327	Ankyrin repeat domain-containing protein 1
Q9GZV1	Ankyrin repeat domain-containing protein 2
P16157	Ankyrin-1
A0A087WTF3	Ankyrin-3 (Fragment)
P04083	Annexin A1
P50995	Annexin A11
P07355	Annexin A2
P08758	Annexin A5
P08133	Annexin A6
P20073	Annexin A7
P01008	Antithrombin-III
A0A087X253	AP complex subunit beta
O43747	AP-1 complex subunit gamma-1
O95782	AP-2 complex subunit alpha-1
O00203	AP-3 complex subunit beta-1
P02647	Apolipoprotein A-I
V9GYM3	Apolipoprotein A-II
P06727	Apolipoprotein A-IV
P04114	Apolipoprotein B-100
P02656	Apolipoprotein C-III
C9JF17	Apolipoprotein D (Fragment)
P02649	Apolipoprotein E
Q9BZZ5	Apoptosis inhibitor 5
A0A7I2V5Q7	Apoptosis regulator Bcl-2
O95831	Apoptosis-inducing factor 1, mitochondrial
P54136	Arginine--tRNA ligase, cytoplasmic
Q9H6L4	Armadillo repeat-containing protein 7
O43776	Asparagine--tRNA ligase, cytoplasmic
P17174	Aspartate aminotransferase, cytoplasmic
P00505	Aspartate aminotransferase, mitochondrial
P14868	Aspartate--tRNA ligase, cytoplasmic
E5RIA4	Aspartyl aminopeptidase
Q9BXN1	Asporin
Q15121	Astrocytic phosphoprotein PEA-15
Q8NHH9	Atlastin-2
P24539	ATP synthase F(0) complex subunit B1, mitochondrial
Q96IX5	ATP synthase membrane subunit K, mitochondrial
H0YEW4	ATP synthase mitochondrial F1 complex assembly factor 1 (Fragment)
P03928	ATP synthase protein 8
P00846	ATP synthase subunit a
P25705	ATP synthase subunit alpha, mitochondrial
P06576	ATP synthase subunit beta, mitochondrial
O75947	ATP synthase subunit d, mitochondrial
P30049	ATP synthase subunit delta, mitochondrial
P56385	ATP synthase subunit e, mitochondrial
P56134	ATP synthase subunit f, mitochondrial
P48047	ATP synthase subunit O, mitochondrial
P18859	ATP synthase-coupling factor 6, mitochondrial
D6RGF4	ATP-binding cassette sub-family E member 1 (Fragment)
Q8NE71	ATP-binding cassette sub-family F member 1
P17858	ATP-dependent 6-phosphofructokinase, liver type
P08237	ATP-dependent 6-phosphofructokinase, muscle type
F5H3W0	ATP-dependent DNA helicase Q1 (Fragment)
Q08211	ATP-dependent RNA helicase A
A0A7I2V4F0	ATP-dependent RNA helicase DDX1
O00571	ATP-dependent RNA helicase DDX3X
O43143	ATP-dependent RNA helicase DHX15
O43681	ATPase GET3
Q8NI60	Atypical kinase COQ8A, mitochondrial
C9JSP1	B-cell receptor-associated protein (Fragment)
O95817	BAG family molecular chaperone regulator 3
P02730	Band 3 anion transport protein
E9PK52	Band 4,1-like protein 2
O75531	Barrier-to-autointegration factor
A0A087WXM8	Basal cell adhesion molecule
P98160	Basement membrane-specific heparan sulfate proteoglycan core protein
A0A087WUV8	Basigin
F8VSI7	Bax inhibitor 1 (Fragment)
E9PK91	Bcl-2-associated transcription factor 1
Q9BXK5	Bcl-2-like protein 13
Q13884	Beta-1-syntrophin
P02749	Beta-2-glycoprotein 1
Q562R1	Beta-actin-like protein 2
P42025	Beta-centractin
P13929	Beta-enolase
Q9HBI1	Beta-parvin
Q16585	Beta-sarcoglycan
Q8N3L3	Beta-taxilin
P31939	Bifunctional purine biosynthesis protein ATIC
P21810	Biglycan
B3KSI3	Branched-chain-amino-acid aminotransferase
Q9Y235	C->U-editing enzyme APOBEC-2
V9GZ78	C-1-tetrahydrofolate synthase, cytoplasmic
P04003	C4b-binding protein alpha chain
P55290	Cadherin-13
Q99653	Calcineurin B homologous protein 1
Q9UM00	Calcium load-activated calcium channel
Q8NE86	Calcium uniporter protein, mitochondrial
Q9Y376	Calcium-binding protein 39
Q5SWX3	Calcium/calmodulin-dependent protein kinase
A0A5F9ZHM9	Calcium/calmodulin-dependent protein kinase
Q13554	Calcium/calmodulin-dependent protein kinase type II subunit beta
Q13557	Calcium/calmodulin-dependent protein kinase type II subunit delta
P0DP25	Calmodulin-3
A0A7P0TAE9	Calnexin
P04632	Calpain small subunit 1
P07384	Calpain-1 catalytic subunit
P17655	Calpain-2 catalytic subunit
F8W8F5	Calpain-3
P51911	Calponin-1
A0A7P0T861	Calreticulin
P31415	Calsequestrin-1
O14958	Calsequestrin-2
P17612	cAMP-dependent protein kinase catalytic subunit alpha
P10644	cAMP-dependent protein kinase type I-alpha regulatory subunit
P13861	cAMP-dependent protein kinase type II-alpha regulatory subunit
A0A3B3ISJ8	CAP-Gly domain-containing linker protein 1 (Fragment)
Q6F5E8	Capping protein, Arp2/3 and myosin-I linker protein 2
P07451	Carbonic anhydrase 3
O75493	Carbonic anhydrase-related protein 11
P16152	Carbonyl reductase [NADPH] 1
P26678	Cardiac phospholamban
P43155	Carnitine O-acetyltransferase
Q92523	Carnitine O-palmitoyltransferase 1, muscle isoform
P23786	Carnitine O-palmitoyltransferase 2, mitochondrial
O75339	Cartilage intermediate layer protein 1
A0A2R8YDP2	Casein kinase II subunit alpha
N0E644	Casein kinase II subunit beta
Q96LW7	Caspase recruitment domain-containing protein 19
P04040	Catalase
P21964	Catechol O-methyltransferase
P35221	Catenin alpha-1
A0A2R8Y7Z0	Catenin beta-1
C9JZR2	Catenin delta-1
E9PQM1	Cathepsin B
Q86XM0	Cation channel sperm-associated auxiliary subunit delta
Q6NZI2	Caveolae-associated protein 1
O95810	Caveolae-associated protein 2
E9PIE3	Caveolae-associated protein 3
Q5BKX8	Caveolae-associated protein 4
E9PCT5	Caveolin
P56539	Caveolin-3
H0YCV9	CD44 antigen (Fragment)
A0A2U3TZL5	CD59 glycoprotein (Fragment)
A0A7I2V3T0	CD9 antigen
Q9NZ45	CDGSH iron-sulfur domain-containing protein 1
D6RCF4	CDGSH iron-sulfur domain-containing protein 2
B4DLN1	cDNA FLJ60124, highly similar to Mitochondrial dicarboxylate carrier
P60953	Cell division control protein 42 homolog
E9PFZ2	Ceruloplasmin
Q9Y696	Chloride intracellular channel protein 4
A0A2R8Y4M1	Chloride intracellular channel protein 5
Q6UVK1	Chondroitin sulfate proteoglycan 4
X6R700	Chromatin target of PRMT1 protein
A0A087WY55	Chromosome 6 open reading frame 55, isoform CRA_b
P23946	Chymase
O75390	Citrate synthase, mitochondrial
E5RHK9	Clathrin coat assembly protein AP180
A0A087WVQ6	Clathrin heavy chain
H3BND3	Cleavage and polyadenylation specificity factor subunit 5 (Fragment)
E7EW49	CLIP-associating protein 2
H0YAS8	Clusterin (Fragment)
P00488	Coagulation factor XIII A chain
A0A3B3IU89	Coatomer subunit alpha (Fragment)
H0Y938	Coatomer subunit beta'
P48444	Coatomer subunit delta
Q9Y678	Coatomer subunit gamma-1
O00748	Cocaine esterase
Q96MF6	Coenzyme Q-binding protein COQ10 homolog A, mitochondrial
E9PK25	Cofilin-1
Q9Y281	Cofilin-2
D6W5Y5	Cold-inducible RNA-binding protein
P02452	Collagen alpha-1(I) chain
A0A3B3ISV3	Collagen alpha-1(IV) chain (Fragment)
P12109	Collagen alpha-1(VI) chain
Q99715	Collagen alpha-1(XII) chain
Q05707	Collagen alpha-1(XIV) chain
A0A087X0K0	Collagen alpha-1(XV) chain
P39060	Collagen alpha-1(XVIII) chain
P08123	Collagen alpha-2(I) chain
P08572	Collagen alpha-2(IV) chain
P12110	Collagen alpha-2(VI) chain
Q01955	Collagen alpha-3(IV) chain
P12111	Collagen alpha-3(VI) chain
A6NMZ7	Collagen alpha-6(VI) chain
P02747	Complement C1q subcomponent subunit C
P09871	Complement C1s subcomponent
P01024	Complement C3
F5GXS0	Complement C4-B
Q07021	Complement component 1 Q subcomponent-binding protein, mitochondrial
P00751	Complement factor B
P00746	Complement factor D
P08603	Complement factor H
Q5U5X0	Complex III assembly factor LYRM7
Q13098	COP9 signalosome complex subunit 1
P61201	COP9 signalosome complex subunit 2
J3QS85	COP9 signalosome complex subunit 3
D6RFN0	COP9 signalosome complex subunit 4
E5RHH5	COP9 signalosome complex subunit 5
Q5TCZ7	Copper homeostasis protein cutC homolog (Fragment)
O75367	Core histone macro-H2A,1
J3KSS5	Coronin
P06732	Creatine kinase M-type
P17540	Creatine kinase S-type, mitochondrial
P46109	Crk-like protein
Q13617	Cullin-2
Q13618	Cullin-3
Q13619	Cullin-4A
Q93034	Cullin-5
Q86VP6	Cullin-associated NEDD8-dissociated protein 1
O75155	Cullin-associated NEDD8-dissociated protein 2
Q9NWV4	CXXC motif containing zinc binding protein
Q15078	Cyclin-dependent kinase 5 activator 1
Q9NUQ9	CYFIP-related Rac1 interactor B
P04080	Cystatin-B
P50461	Cysteine and glycine-rich protein 3
P31930	Cytochrome b-c1 complex subunit 1, mitochondrial
P22695	Cytochrome b-c1 complex subunit 2, mitochondrial
P07919	Cytochrome b-c1 complex subunit 6, mitochondrial
P14927	Cytochrome b-c1 complex subunit 7
O14949	Cytochrome b-c1 complex subunit 8
P47985	Cytochrome b-c1 complex subunit Rieske, mitochondrial
P00167	Cytochrome b5
J3QR91	Cytochrome b5 type B
C9JFR7	Cytochrome c (Fragment)
P00403	Cytochrome c oxidase subunit 2
P13073	Cytochrome c oxidase subunit 4 isoform 1, mitochondrial
P20674	Cytochrome c oxidase subunit 5A, mitochondrial
P10606	Cytochrome c oxidase subunit 5B, mitochondrial
P14854	Cytochrome c oxidase subunit 6B1
P09669	Cytochrome c oxidase subunit 6C
P24310	Cytochrome c oxidase subunit 7A1, mitochondrial
P14406	Cytochrome c oxidase subunit 7A2, mitochondrial
P15954	Cytochrome c oxidase subunit 7C, mitochondrial
O00483	Cytochrome c oxidase subunit NDUFA4
P08574	Cytochrome c1, heme protein, mitochondrial
Q8N118	Cytochrome P450 4X1
A0A7P0T9C4	Cytoplasmic dynein 1 heavy chain 1
E7EQL5	Cytoplasmic dynein 1 intermediate chain 2 (Fragment)
O43237	Cytoplasmic dynein 1 light intermediate chain 2
Q7L576	Cytoplasmic FMR1-interacting protein 1
Q07065	Cytoskeleton-associated protein 4
Q9Y5Y2	Cytosolic Fe-S cluster assembly factor NUBP2
Q96KP4	Cytosolic non-specific dipeptidase
Q10586	D site-binding protein
A0A286YFA2	D-3-phosphoglycerate dehydrogenase
H0YB09	D-glutamate cyclase, mitochondrial (Fragment)
Q96EP5	DAZ-associated protein 1
C9JVE2	DCN1-like protein
Q96HY6	DDRGK domain-containing protein 1
P07585	Decorin
Q9Y394	Dehydrogenase/reductase SDR family member 7
A0A0C4DGQ8	Dehydrogenase/reductase SDR family member 7B
A6NNS2	Dehydrogenase/reductase SDR family member 7C
Q92629	Delta-sarcoglycan
A0A0A0MTI1	Delta(24)-sterol reductase
Q13011	Delta(3,5)-Delta(2,4)-dienoyl-CoA isomerase, mitochondrial
Q07507	Dermatopontin
P17661	Desmin
F6RFD5	Destrin
Q9NR28	Diablo IAP-binding mitochondrial protein
P09622	Dihydrolipoyl dehydrogenase, mitochondrial
P36957	Dihydrolipoyllysine-residue succinyltransferase component of 2-oxoglutarate dehydrogenase complex, mitochondrial
P09417	Dihydropteridine reductase
Q16555	Dihydropyrimidinase-related protein 2
Q14195	Dihydropyrimidinase-related protein 3
Q5SRR8	Dimethylargininase (Fragment)
A0A7P0Z3Z5	DNA damage-binding protein 1
G3V3C8	DNA repair protein XRCC3 (Fragment)
P27695	DNA-(apurinic or apyrimidinic site) endonuclease
P78527	DNA-dependent protein kinase catalytic subunit
P19387	DNA-directed RNA polymerase II subunit RPB3
O60884	DnaJ homolog subfamily A member 2
Q96EY1	DnaJ homolog subfamily A member 3, mitochondrial
Q8WW22	DnaJ homolog subfamily A member 4
C9JRD2	DnaJ homolog subfamily B member 2 (Fragment)
Q9UDY4	DnaJ homolog subfamily B member 4
Q9NVH1	DnaJ homolog subfamily C member 11
A0A804HJ93	Dolichol-phosphate mannosyltransferase subunit 1
P39656	Dolichyl-diphosphooligosaccharide--protein glycosyltransferase 48 kDa subunit
P04843	Dolichyl-diphosphooligosaccharide--protein glycosyltransferase subunit 1
P04844	Dolichyl-diphosphooligosaccharide--protein glycosyltransferase subunit 2
A0A0B4J239	Dolichyl-diphosphooligosaccharide--protein glycosyltransferase subunit DAD1
O95793	Double-stranded RNA-binding protein Staufen homolog 1
Q9UJU6	Drebrin-like protein
P52564	Dual specificity mitogen-activated protein kinase kinase 6
Q68J44	Dual specificity phosphatase 29
P51452	Dual specificity protein phosphatase 3
A0A8I5KYB4	Dual-specificity mitogen-activated protein kinase kinase 1
Q14203	Dynactin subunit 1
A0A7I2V4Y9	Dynactin subunit 2
O00429	Dynamin-1-like protein
P50570	Dynamin-2
A0A2R8Y4Q3	Dynamin-like 120 kDa protein, mitochondrial
Q8TE73	Dynein axonemal heavy chain 5
Q96FJ2	Dynein light chain 2, cytoplasmic
O75923	Dysferlin
A0A7P0T8Y5	Dystrobrevin
Q14118	Dystroglycan 1
P11532	Dystrophin
A0A6Q8PHK0	E3 ubiquitin-protein ligase
Q7Z6Z7	E3 ubiquitin-protein ligase HUWE1
Q8WZ73	E3 ubiquitin-protein ligase rififylin
Q5XPI4	E3 ubiquitin-protein ligase RNF123
Q13508	Ecto-ADP-ribosyltransferase 3
E9PP27	EF-hand domain-containing protein (Fragment)
A0A0U1RQV3	EGF-containing fibulin-like extracellular matrix protein 1 (Fragment)
A0A024R571	EH domain-containing protein 1
Q9NZN4	EH domain-containing protein 2
Q9H223	EH domain-containing protein 4
B5MCH7	eIF5-mimic protein 1
O75746	Electrogenic aspartate/glutamate antiporter SLC25A12, mitochondrial
A0A8I5KYH4	Electron transfer flavoprotein subunit alpha
P38117	Electron transfer flavoprotein subunit beta
B4DEQ0	Electron transfer flavoprotein-ubiquinone oxidoreductase
A0A087WVQ9	Elongation factor 1-alpha
Q05639	Elongation factor 1-alpha 2
P24534	Elongation factor 1-beta
P29692	Elongation factor 1-delta
P26641	Elongation factor 1-gamma
P13639	Elongation factor 2
C9IZ01	Elongation factor G, mitochondrial
P49411	Elongation factor Tu, mitochondrial
Q15369	Elongin-C
Q9Y6C2	EMILIN-1
O94919	Endonuclease domain-containing 1 protein
P11021	Endoplasmic reticulum chaperone BiP
P30040	Endoplasmic reticulum resident protein 29
A0A8I5KW59	Endoplasmic reticulum resident protein 44
A0A7P0TAE1	Endoplasmin
Q9UHY7	Enolase-phosphatase E1
P42126	Enoyl-CoA delta isomerase 1, mitochondrial
A0A0C4DGA2	Enoyl-CoA delta isomerase 2
H0YFD6	Enoyl-CoA hydratase
Q96DC8	Enoyl-CoA hydratase domain-containing protein 3, mitochondrial
P30084	Enoyl-CoA hydratase, mitochondrial
P07099	Epoxide hydrolase 1
O94905	Erlin-2
Q9H501	ESF1 homolog
Q9H4I9	Essential MCU regulator, mitochondrial
P60842	Eukaryotic initiation factor 4A-I
P41567	Eukaryotic translation initiation factor 1
P05198	Eukaryotic translation initiation factor 2 subunit 1
P41091	Eukaryotic translation initiation factor 2 subunit 3
Q14152	Eukaryotic translation initiation factor 3 subunit A
B5ME19	Eukaryotic translation initiation factor 3 subunit C-like protein
A0A7I2V3I2	Eukaryotic translation initiation factor 3 subunit E
H0YLP3	Eukaryotic translation initiation factor 3 subunit J (Fragment)
B0QY90	Eukaryotic translation initiation factor 3 subunit L
Q7L2H7	Eukaryotic translation initiation factor 3 subunit M
E7EX73	Eukaryotic translation initiation factor 4 gamma 1
A0A7I2V4E4	Eukaryotic translation initiation factor 4H
P55010	Eukaryotic translation initiation factor 5
Q6IS14	Eukaryotic translation initiation factor 5A-1-like
Q5SZF2	Exopolyphosphatase PRUNE1 (Fragment)
A0A7I2V2S3	Exportin-1
P55060	Exportin-2
Q9BSJ8	Extended synaptotagmin-1
A0A499FIX8	Extended synaptotagmin-2
P52907	F-actin-capping protein subunit alpha-1
P47755	F-actin-capping protein subunit alpha-2
P47756	F-actin-capping protein subunit beta
Q96AE4	Far upstream element-binding protein 1
Q92945	Far upstream element-binding protein 2
A5D6W6	Fat storage-inducing transmembrane protein 1
A0A7P0TA76	Fatty acid CoA ligase Acsl3
P49327	Fatty acid synthase
P05413	Fatty acid-binding protein, heart
P62861	FAU ubiquitin-like and ribosomal protein S30
H0YJ34	Fermitin family homolog 2 (Fragment)
G3V1D1	Ferritin
P02792	Ferritin light chain
Q9Y613	FH1/FH2 domain-containing protein 1
P35555	Fibrillin-1
P02671	Fibrinogen alpha chain
P02675	Fibrinogen beta chain
C9JEU5	Fibrinogen gamma chain
A0A3B3IRN5	Fibromodulin
G5E9X3	Fibronectin type III domain containing 3A, isoform CRA_f
P23142	Fibulin-1
G3V4U0	Fibulin-5
P21333	Filamin-A
A0A804HK76	Filamin-B
P30043	Flavin reductase (NADPH)
O75955	Flotillin-1
Q14254	Flotillin-2
Q13643	Four and a half LIM domains protein 3
V9GXZ4	FPGT-TNNI3K readthrough
O00757	Fructose-1,6-bisphosphatase isozyme 2
P04075	Fructose-bisphosphate aldolase A
P09972	Fructose-bisphosphate aldolase C
P07954	Fumarate hydratase, mitochondrial
Q9BWH2	FUN14 domain-containing protein 2
Q9BQS8	FYVE and coiled-coil domain-containing protein 1
P09382	Galectin-1
P17931	Galectin-3
Q13326	Gamma-sarcoglycan
A0A0A0MS51	Gelsolin
A8MX75	General transcription and DNA repair factor IIH helicase subunit XPD (Fragment)
O60763	General vesicular transport factor p115
G3V582	Gephyrin
U3KQS2	Glucose-6-phosphate exchanger SLC37A4
P06744	Glucose-6-phosphate isomerase
K7ELL7	Glucosidase 2 subunit beta
P00367	Glutamate dehydrogenase 1, mitochondrial
P47897	Glutamine--tRNA ligase
A0A2R8Y6B6	Glutathione peroxidase 1
P00390	Glutathione reductase, mitochondrial
F6XZQ7	Glutathione S-transferase
A8MX94	Glutathione S-transferase
E9PFN5	Glutathione S-transferase kappa
A0A0G2JRN4	Glutathione S-transferase theta 1, isoform CRA_a
P04406	Glyceraldehyde-3-phosphate dehydrogenase
P21695	Glycerol-3-phosphate dehydrogenase [NAD(+)], cytoplasmic
Q8N335	Glycerol-3-phosphate dehydrogenase 1-like protein
P43304	Glycerol-3-phosphate dehydrogenase, mitochondrial
A0A6Q8PHH9	Glycine--tRNA ligase
P13807	Glycogen [starch] synthase, muscle
P35573	Glycogen debranching enzyme
P11216	Glycogen phosphorylase, brain form
P11217	Glycogen phosphorylase, muscle form
P46976	Glycogenin-1
A0A7I2V539	Glycylpeptide N-tetradecanoyltransferase
Q9UBQ7	Glyoxylate reductase/hydroxypyruvate reductase
B5MDF5	GTP-binding nuclear protein Ran
P55042	GTP-binding protein RAD
Q9NR31	GTP-binding protein SAR1a
Q9UIJ7	GTP:AMP phosphotransferase AK3, mitochondrial
A0A1W2PR36	Guanidinoacetate N-methyltransferase
P04899	Guanine nucleotide-binding protein G(i) subunit alpha-2
C9JXA5	Guanine nucleotide-binding protein G(I)/G(S)/G(T) subunit beta-2 (Fragment)
Q5JWE9	Guanine nucleotide-binding protein G(s) subunit alpha isoforms short
Q9BXW7	Haloacid dehalogenase-like hydrolase domain-containing 5
P00738	Haptoglobin
H3BQZ7	HCG2044799
Q8N241	Heat shock 27kDa protein family, member 7 (Cardiovascular), isoform CRA_c
P34931	Heat shock 70 kDa protein 1-like
A0A0G2JIW1	Heat shock 70 kDa protein 1B
P34932	Heat shock 70 kDa protein 4
P11142	Heat shock cognate 71 kDa protein
Q12931	Heat shock protein 75 kDa, mitochondrial
P04792	Heat shock protein beta-1
Q16082	Heat shock protein beta-2
Q12988	Heat shock protein beta-3
O14558	Heat shock protein beta-6
A0A6Q8PGM6	Heat shock protein beta-8
P07900	Heat shock protein HSP 90-alpha
P08238	Heat shock protein HSP 90-beta
P54652	Heat shock-related 70 kDa protein 2
P69905	Hemoglobin subunit alpha
P68871	Hemoglobin subunit beta
P02042	Hemoglobin subunit delta
P69891	Hemoglobin subunit gamma-1
P69892	Hemoglobin subunit gamma-2
P02790	Hemopexin
P05546	Heparin cofactor 2
Q9Y3E1	Hepatoma-derived growth factor-related protein 3
Q5SSJ5	Heterochromatin protein 1-binding protein 3
D6RBZ0	Heterogeneous nuclear ribonucleoprotein A/B
F8W6I7	Heterogeneous nuclear ribonucleoprotein A1
P51991	Heterogeneous nuclear ribonucleoprotein A3
O14979	Heterogeneous nuclear ribonucleoprotein D-like
H0Y8G5	Heterogeneous nuclear ribonucleoprotein D0 (Fragment)
E9PCY7	Heterogeneous nuclear ribonucleoprotein H
P55795	Heterogeneous nuclear ribonucleoprotein H2
P31942	Heterogeneous nuclear ribonucleoprotein H3
P61978	Heterogeneous nuclear ribonucleoprotein K
A0A087X0X3	Heterogeneous nuclear ribonucleoprotein M
A0A7I2YQN2	Heterogeneous nuclear ribonucleoprotein Q
B4DT28	Heterogeneous nuclear ribonucleoprotein R
Q00839	Heterogeneous nuclear ribonucleoprotein U
A0A7I2V323	Heterogeneous nuclear ribonucleoproteins A2/B1
B4DY08	Heterogeneous nuclear ribonucleoproteins C1/C2
P19367	Hexokinase-1
Q9BW72	HIG1 domain family member 2A, mitochondrial
Q5T7C4	High mobility group protein B1
P04196	Histidine-rich glycoprotein
Q9H0E3	Histone deacetylase complex subunit SAP130
P07305	Histone H1,0
Q92522	Histone H1,10
P16403	Histone H1,2
P10412	Histone H1,4
P16401	Histone H1,5
Q8IUE6	Histone H2A type 2-B
Q16777	Histone H2A type 2-C
Q71UI9	Histone H2A,V
Q16778	Histone H2B type 2-E
Q5QNW6	Histone H2B type 2-F
Q5TEC6	Histone H3-7
P84243	Histone H3,3
P62805	Histone H4
Q86X55	Histone-arginine methyltransferase CARM1
E9PHG3	Histone-lysine N-methyltransferase SMYD1
A0A1W2PSE7	HLA class I histocompatibility antigen, A alpha chain
K7EQA9	Hsp90 co-chaperone Cdc37 (Fragment)
Q16836	Hydroxyacyl-coenzyme A dehydrogenase, mitochondrial
Q6YN16	Hydroxysteroid dehydrogenase-like protein 2
A0A087WWI4	Hypoxia up-regulated protein 1
A0A0J9YY99	Ig-like domain-containing protein (Fragment)
P01876	Immunoglobulin heavy constant alpha 1
P01857	Immunoglobulin heavy constant gamma 1
A0A286YEY4	Immunoglobulin heavy constant gamma 2 (Fragment)
A0A4W9A917	Immunoglobulin heavy constant gamma 3 (Fragment)
A0A286YFJ8	Immunoglobulin heavy constant gamma 4 (Fragment)
P01871	Immunoglobulin heavy constant mu
A0A0A0MS15	Immunoglobulin heavy variable 3-49
A0A4W8ZXM2	Immunoglobulin heavy variable 3-72
P01834	Immunoglobulin kappa constant
A0A087WW87	Immunoglobulin kappa variable 2-40
P01624	Immunoglobulin kappa variable 3-15
A0A0A0MRZ8	Immunoglobulin kappa variable 3D-11
A0A5H1ZRQ7	Immunoglobulin lambda constant 7 (Fragment)
O00505	Importin subunit alpha-4
O15131	Importin subunit alpha-6
Q14974	Importin subunit beta-1
H0Y8C6	Importin-5 (Fragment)
O95373	Importin-7
Q8NDY3	Inactive ADP-ribosyltransferase ARH2
O14920	Inhibitor of nuclear factor kappa-B kinase subunit beta
Q15181	Inorganic pyrophosphatase
A0A7I2YQK5	Inosine-5'-monophosphate dehydrogenase
Q8N201	Integrator complex subunit 1
P26006	Integrin alpha-3
J3KNV4	Integrin alpha-7
A0A7I2V348	Integrin beta
A0A0A0MTH3	Integrin-linked protein kinase
G5E9D8	Inter-alpha (Globulin) inhibitor H5, isoform CRA_e
P19827	Inter-alpha-trypsin inhibitor heavy chain H1
P19823	Inter-alpha-trypsin inhibitor heavy chain H2
H7C0L5	Inter-alpha-trypsin inhibitor heavy chain H4 (Fragment)
B4DJC7	Interferon-inducible double-stranded RNA-dependent protein kinase activator A
B4DY09	Interleukin enhancer-binding factor 2
Q12906	Interleukin enhancer-binding factor 3
F8W061	Iron-sulfur protein NUBPL (Fragment)
Q9UKU7	Isobutyryl-CoA dehydrogenase, mitochondrial
P50213	Isocitrate dehydrogenase [NAD] subunit alpha, mitochondrial
O43837	Isocitrate dehydrogenase [NAD] subunit beta, mitochondrial
P51553	Isocitrate dehydrogenase [NAD] subunit gamma, mitochondrial
P48735	Isocitrate dehydrogenase [NADP], mitochondrial
O94911-1	Isoform 1 of ABC-type organic anion transporter ABCA8
Q9NXR7-1	Isoform 1 of BRISC and BRCA1-A complex member 2
P02751-1	Isoform 1 of Fibronectin
Q13642-1	Isoform 1 of Four and a half LIM domains protein 1
Q9UKU0-1	Isoform 1 of Long-chain-fatty-acid--CoA ligase 6
Q52LJ0-1	Isoform 1 of Protein FAM98B
Q14315-2	Isoform 2 of Filamin-C
Q16891-2	Isoform 2 of MIC complex subunit MIC60
Q9NYL2-2	Isoform 2 of Mitogen-activated protein kinase kinase kinase 20
P52179-2	Isoform 2 of Myomesin-1
P20929-2	Isoform 2 of Nebulin
Q96HC4-2	Isoform 2 of PDZ and LIM domain protein 5
Q9NR12-2	Isoform 2 of PDZ and LIM domain protein 7
P11277-2	Isoform 2 of Spectrin beta chain, erythrocytic
Q86UB9-2	Isoform 2 of Transmembrane protein 135
Q9Y277-2	Isoform 2 of Voltage-dependent anion-selective channel protein 3
Q12797-3	Isoform 3 of Aspartyl/asparaginyl beta-hydroxylase
P20929-3	Isoform 3 of Nebulin
Q96HC4-3	Isoform 3 of PDZ and LIM domain protein 5
P07951-3	Isoform 3 of Tropomyosin beta chain
Q32MZ4-4	Isoform 4 of Leucine-rich repeat flightless-interacting protein 1
Q5VWP3-4	Isoform 4 of Muscular LMNA-interacting protein
Q00872-4	Isoform 4 of Myosin-binding protein C, slow-type
Q6QEF8-5	Isoform 5 of Coronin-6
Q15063-5	Isoform 5 of Periostin
P06753-5	Isoform 5 of Tropomyosin alpha-3 chain
O75112-6	Isoform 6 of LIM domain-binding protein 3
Q9NR12-6	Isoform 6 of PDZ and LIM domain protein 7
Q8WZ42-6	Isoform 6 of Titin
Q9NQC3-3	Isoform C of Reticulon-4
P36542-2	Isoform Heart of ATP synthase subunit gamma, mitochondrial
P05976-2	Isoform MLC3 of Myosin light chain 1/3, skeletal muscle isoform
A0A804HHW9	Isoleucine--tRNA ligase
Q9NSE4	Isoleucine--tRNA ligase, mitochondrial
A0A0A0MT83	Isovaleryl-CoA dehydrogenase, mitochondrial
Q96MG2	Junctional sarcoplasmic reticulum protein 1
Q9BR39	Junctophilin-2
Q2TBA0	Kelch-like protein 40
O60662	Kelch-like protein 41
A0A1B0GVI3	Keratin, type I cytoskeletal 10
C9JM50	Keratin, type I cytoskeletal 19 (Fragment)
B7Z6P3	Kinectin
G3V3H3	Kinesin light chain
P33176	Kinesin-1 heavy chain
F5H3M2	Kinesin-like protein
P01042	Kininogen-1
J3QQQ9	KOW domain-containing protein
Q9H9P8	L-2-hydroxyglutarate dehydrogenase, mitochondrial
A0A5F9ZHM4	L-lactate dehydrogenase
P00338	L-lactate dehydrogenase A chain
J3QS45	L-xylulose reductase (Fragment)
O95278	Laforin
P20700	Lamin-B1
Q03252	Lamin-B2
G5E972	Lamina-associated polypeptide 2, isoforms beta/gamma
P24043	Laminin subunit alpha-2
Q16363	Laminin subunit alpha-4
O15230	Laminin subunit alpha-5
P07942	Laminin subunit beta-1
P55268	Laminin subunit beta-2
P11047	Laminin subunit gamma-1
Q6P5Q4	Leiomodin-2
Q0VAK6	Leiomodin-3
A0A6I8PL42	Leucine--tRNA ligase
A0A804HL40	Leucine-rich PPR motif-containing protein, mitochondrial
Q8NDH2	Leucine-rich repeat transmembrane protein CCDC168
Q8N1G4	Leucine-rich repeat-containing protein 47
Q96AG4	Leucine-rich repeat-containing protein 59
Q9UIQ6	Leucyl-cystinyl aminopeptidase
Q08722	Leukocyte surface antigen CD47
P09960	Leukotriene A-4 hydrolase
Q9NZU5	LIM and cysteine-rich domains protein 1
P48059	LIM and senescent cell antigen-like-containing domain protein 1
Q14847	LIM and SH3 domain protein 1
E9PMT2	LIM domain only protein 7
H0YDG6	LIM domain only protein 7 (Fragment)
A0A8I5KV04	LIM domain-binding protein 3
P11182	Lipoamide acyltransferase component of branched-chain alpha-keto acid dehydrogenase complex, mitochondrial
A0A087WZF1	Lipoma-preferred partner
K7EKE6	Lon protease homolog, mitochondrial
Q6PCB7	Long-chain fatty acid transport protein 1
E7EPM6	Long-chain-fatty-acid--CoA ligase
P51884	Lumican
P05455	Lupus La protein
H3BPV7	Lysine--tRNA ligase (Fragment)
Q6P1A2	Lysophospholipid acyltransferase 5
Q643R3	Lysophospholipid acyltransferase LPCAT4
A0A1W2PPU6	Lysosome membrane protein 2
P13473	Lysosome-associated membrane glycoprotein 2
A0A0B4J259	Lysozyme C
H7C0V0	m-AAA protease-interacting protein 1, mitochondrial (Fragment)
A0A8I5IG87	M-phase phosphoprotein 9
A0A8I5KYH1	Magnesium transporter protein 1
Q14764	Major vault protein
A0A5K1VW95	Malate dehydrogenase
P40926	Malate dehydrogenase, mitochondrial
Q14165	Malectin
A0A1W2PQF8	Malic enzyme
Q9ULC4	Malignant T-cell-amplified sequence 1
Q9UM22	Mammalian ependymin-related protein 1
A0A3B3IRW2	Mannosyl-oligosaccharide glucosidase
P15088	Mast cell carboxypeptidase A
A8MXP9	Matrin-3
E9PF16	Medium-chain acyl-CoA ligase ACSF2, mitochondrial
Q5T4U5	Medium-chain specific acyl-CoA dehydrogenase, mitochondrial
Q16853	Membrane primary amine oxidase
O00264	Membrane-associated progesterone receptor component 1
O15173	Membrane-associated progesterone receptor component 2
A0A5F9ZHS3	Menin
Q9Y483	Metal-response element-binding transcription factor 2
P35625	Metalloproteinase inhibitor 3
C9JAZ1	Metaxin-2 (Fragment)
Q13228	Methanethiol oxidase
F8VQZ7	Methionine aminopeptidase 2
P51608	Methyl-CpG-binding protein 2
Q02252	Methylmalonate-semialdehyde dehydrogenase [acylating], mitochondrial
A0A140TA84	MIC complex subunit MIC13
C9JRZ6	MIC complex subunit MIC19
Q6UXV4	MIC complex subunit MIC27
C9J406	MIC complex subunit MIC60
P55083	Microfibril-associated glycoprotein 4
H0YGS3	Microfibrillar-associated protein 5 (Fragment)
Q99735	Microsomal glutathione S-transferase 2
O14880	Microsomal glutathione S-transferase 3
E7EVA0	Microtubule-associated protein
P46821	Microtubule-associated protein 1B
Q15691	Microtubule-associated protein RP/EB family member 1
Q15555	Microtubule-associated protein RP/EB family member 2
P20774	Mimecan
Q02978	Mitochondrial 2-oxoglutarate/malate carrier protein
F6V6Z1	Mitochondrial amidoxime reducing component 2
O43772	Mitochondrial carnitine/acylcarnitine carrier protein
H0Y8C3	Mitochondrial carrier homolog 1 (Fragment)
E9PIE4	Mitochondrial carrier homolog 2 (Fragment)
Q9Y3D6	Mitochondrial fission 1 protein
Q9Y5L4	Mitochondrial import inner membrane translocase subunit Tim13
O43615	Mitochondrial import inner membrane translocase subunit TIM44
Q9NS69	Mitochondrial import receptor subunit TOM22 homolog
O94826	Mitochondrial import receptor subunit TOM70
O95202	Mitochondrial proton/calcium exchanger protein
Q5R3B4	Mitochondrial pyruvate carrier (Fragment)
K7EIQ7	Mitochondrial Rho GTPase 1 (Fragment)
Q8IWA4	Mitofusin-1
E9PQW4	Mitogen-activated protein kinase
B4E0K5	Mitogen-activated protein kinase
P26038	Moesin
C9JYJ2	Musculoskeletal embryonic nuclear protein 1
O00499	Myc box-dependent-interacting protein 1
E9PMR5	Myelin basic protein
A0A5F9ZI26	Myelin protein P0
C9JJV6	Myeloid-associated differentiation marker (Fragment)
B0QYF8	Myoglobin (Fragment)
P54296	Myomesin-2
Q5VTT5	Myomesin-3
Q86TC9	Myopalladin
P05976	Myosin light chain 1/3, skeletal muscle isoform
P08590	Myosin light chain 3
A0A1C7CYY4	Myosin light chain 4 (Fragment)
P14649	Myosin light chain 6B
Q9H1R3	Myosin light chain kinase 2, skeletal/cardiac muscle
A0A8I5KTQ1	Myosin light chain kinase, smooth muscle
F8W1R7	Myosin light polypeptide 6
Q96A32	Myosin regulatory light chain 11
O14950	Myosin regulatory light chain 12B
P10916	Myosin regulatory light chain 2, ventricular/cardiac muscle isoform
P24844	Myosin regulatory light polypeptide 9
P12882	Myosin-1
P35580	Myosin-10
P35749	Myosin-11
Q9UKX3	Myosin-13
Q7Z406	Myosin-14
Q9Y2K3	Myosin-15
Q9UKX2	Myosin-2
P11055	Myosin-3
Q9Y623	Myosin-4
P13533	Myosin-6
P12883	Myosin-7
A7E2Y1	Myosin-7B
P13535	Myosin-8
P35579	Myosin-9
Q14324	Myosin-binding protein C, fast-type
Q00872	Myosin-binding protein C, slow-type
Q13203	Myosin-binding protein H
A0A0C4DFM5	Myotilin
Q9UBF9	Myotilin
Q9NP98	Myozenin-1
Q9NPC6	Myozenin-2
Q8TDC0	Myozenin-3
P29966	Myristoylated alanine-rich C-kinase substrate
Q9BV86	N-terminal Xaa-Pro-Lys N-methyltransferase 1
C9JR33	NAD-dependent protein deacetylase sirtuin-2 (Fragment)
Q13423	NAD(P) transhydrogenase, mitochondrial
Q8NCW5	NAD(P)H-hydrate epimerase
A0A7I2YQU0	NADH dehydrogenase [ubiquinone] 1 alpha subcomplex subunit 10, mitochondrial
Q86Y39	NADH dehydrogenase [ubiquinone] 1 alpha subcomplex subunit 11
Q9UI09	NADH dehydrogenase [ubiquinone] 1 alpha subcomplex subunit 12
Q9P0J0	NADH dehydrogenase [ubiquinone] 1 alpha subcomplex subunit 13
O43678	NADH dehydrogenase [ubiquinone] 1 alpha subcomplex subunit 2
Q16718	NADH dehydrogenase [ubiquinone] 1 alpha subcomplex subunit 5
O95182	NADH dehydrogenase [ubiquinone] 1 alpha subcomplex subunit 7
P51970	NADH dehydrogenase [ubiquinone] 1 alpha subcomplex subunit 8
Q16795	NADH dehydrogenase [ubiquinone] 1 alpha subcomplex subunit 9, mitochondrial
H3BPJ9	NADH dehydrogenase [ubiquinone] 1 beta subcomplex subunit 10
Q9NX14	NADH dehydrogenase [ubiquinone] 1 beta subcomplex subunit 11, mitochondrial
H7C5B8	NADH dehydrogenase [ubiquinone] 1 beta subcomplex subunit 2, mitochondrial (Fragment)
O43676	NADH dehydrogenase [ubiquinone] 1 beta subcomplex subunit 3
O95168	NADH dehydrogenase [ubiquinone] 1 beta subcomplex subunit 4
O43674	NADH dehydrogenase [ubiquinone] 1 beta subcomplex subunit 5, mitochondrial
A0A087WZX2	NADH dehydrogenase [ubiquinone] 1 beta subcomplex subunit 6
P17568	NADH dehydrogenase [ubiquinone] 1 beta subcomplex subunit 7
O95169	NADH dehydrogenase [ubiquinone] 1 beta subcomplex subunit 8, mitochondrial
Q9Y6M9	NADH dehydrogenase [ubiquinone] 1 beta subcomplex subunit 9
A0A6Q8PHK7	NADH dehydrogenase [ubiquinone] 1 subunit C1, mitochondrial
E9PRJ5	NADH dehydrogenase [ubiquinone] 1 subunit C2
G3V0I5	NADH dehydrogenase [ubiquinone] flavoprotein 1, mitochondrial
E7EPT4	NADH dehydrogenase [ubiquinone] flavoprotein 2, mitochondrial
O75306	NADH dehydrogenase [ubiquinone] iron-sulfur protein 2, mitochondrial
O75489	NADH dehydrogenase [ubiquinone] iron-sulfur protein 3, mitochondrial
O43181	NADH dehydrogenase [ubiquinone] iron-sulfur protein 4, mitochondrial
O43920	NADH dehydrogenase [ubiquinone] iron-sulfur protein 5
O75380	NADH dehydrogenase [ubiquinone] iron-sulfur protein 6, mitochondrial
F5H5N1	NADH dehydrogenase [ubiquinone] iron-sulfur protein 7, mitochondrial
O00217	NADH dehydrogenase [ubiquinone] iron-sulfur protein 8, mitochondrial
Q9UHQ9	NADH-cytochrome b5 reductase 1
A0A8J8YWN6	NADH-cytochrome b5 reductase 3
P28331	NADH-ubiquinone oxidoreductase 75 kDa subunit, mitochondrial
P03886	NADH-ubiquinone oxidoreductase chain 1
P03891	NADH-ubiquinone oxidoreductase chain 2
P03897	NADH-ubiquinone oxidoreductase chain 3
P03905	NADH-ubiquinone oxidoreductase chain 4
P03915	NADH-ubiquinone oxidoreductase chain 5
E9PAV3	Nascent polypeptide-associated complex subunit alpha, muscle-specific form
A0A0A0MRM2	Nebulin-related-anchoring protein
Q13564	NEDD8-activating enzyme E1 regulatory subunit
P61081	NEDD8-conjugating enzyme Ubc12
P48681	Nestin
Q09666	Neuroblast differentiation-associated protein AHNAK
P07196	Neurofilament light polypeptide
E7ESP9	Neurofilament medium polypeptide
Q14697	Neutral alpha-glucosidase AB
P59665	Neutrophil defensin 1
A0A7P0T862	Nicotinamide phosphoribosyltransferase
P14543	Nidogen-1
Q14112	Nidogen-2
Q86UT6	NLR family member X1
J3KPD9	NME1-NME2 readthrough
A0A7I2V535	Non-POU domain-containing octamer-binding protein
A6NGQ3	Non-specific serine/threonine protein kinase
B1AXG1	Non-specific serine/threonine protein kinase
C9JIG9	Non-specific serine/threonine protein kinase
M0R1F3	Non-specific serine/threonine protein kinase (Fragment)
Q9UNZ2	NSFL1 cofactor p47
F5H6Y5	Nuclear mitotic apparatus protein 1 (Fragment)
O75694	Nuclear pore complex protein Nup155
H3BRV9	Nuclear transport factor 2 (Fragment)
Q9Y2X3	Nucleolar protein 58
A0A7I2V5M5	Nucleolin
A0A7I2V5S2	Nucleophosmin
P12270	Nucleoprotein TPR
F8VV59	Nucleosome assembly protein 1-like 1
D6RBC5	OCIA domain-containing protein 1 (Fragment)
A0A087WUD3	Oligosaccharyltransferase complex subunit
Q8NBU5	Outer mitochondrial transmembrane helix translocase
P22059	Oxysterol-binding protein 1
Q9BZF3	Oxysterol-binding protein-related protein 6
X6RDA4	Paraspeckle component 1 (Fragment)
K7ELW0	Parkinson disease protein 7
K7ERQ8	PCAF_N domain-containing protein (Fragment)
O00151	PDZ and LIM domain protein 1
Q53GG5	PDZ and LIM domain protein 3
A0A1B0GU92	Peptidase A1 domain-containing protein
A0A7P0Z497	Peptidyl-prolyl cis-trans isomerase
P62937	Peptidyl-prolyl cis-trans isomerase A
Q00688	Peptidyl-prolyl cis-trans isomerase FKBP3
O60240	Perilipin-1
Q99541	Perilipin-2
O60664	Perilipin-3
A0A0J9YXN7	Perilipin-4
Q15063	Periostin
A0A0C4DG33	Peroxin-1
Q06830	Peroxiredoxin-1
P32119	Peroxiredoxin-2
H7C3T4	Peroxiredoxin-4 (Fragment)
P30044	Peroxiredoxin-5, mitochondrial
P30041	Peroxiredoxin-6
Q9BRX8	Peroxiredoxin-like 2A
K7EP91	PH domain leucine-rich repeat-containing protein phosphatase 1 (Fragment)
K7ER16	Phenylalanine--tRNA ligase alpha subunit
Q9NSD9	Phenylalanine--tRNA ligase beta subunit
F8VVM2	Phosphate carrier protein, mitochondrial
P30086	Phosphatidylethanolamine-binding protein 1
F8WDN7	Phosphatidylinositol-3-phosphatase SAC1
P36871	Phosphoglucomutase-1
P00558	Phosphoglycerate kinase 1
P15259	Phosphoglycerate mutase 2
Q9Y263	Phospholipase A-2-activating protein
A0A2R8Y6G6	Phosphopyruvate hydratase
B4DP31	Phosphoribosyl pyrophosphate synthase-associated protein 1
I3L0S1	Phosphoribosyl pyrophosphate synthase-associated protein 2 (Fragment)
Q16816	Phosphorylase b kinase gamma catalytic chain, skeletal muscle/heart isoform
A6NMN0	Phosphorylase b kinase regulatory subunit
Q93100	Phosphorylase b kinase regulatory subunit beta
P36955	Pigment epithelium-derived factor
P20020	Plasma membrane calcium-transporting ATPase 1
A0A7I2V2D2	Plasma protease C1 inhibitor
P00747	Plasminogen
Q9HBL7	Plasminogen receptor (KT)
P13797	Plastin-3
P16284	Platelet endothelial cell adhesion molecule
P10720	Platelet factor 4 variant
P16671	Platelet glycoprotein 4
P68402	Platelet-activating factor acetylhydrolase IB subunit alpha2
A0A8I5KSD5	Plectin
Q15365	Poly(rC)-binding protein 1
F8VZX2	Poly(rC)-binding protein 2
G3V4T2	Polyadenylate-binding protein 2
Q13310	Polyadenylate-binding protein 4
A6NLN1	Polypyrimidine tract-binding protein 1
Q6S8J3	POTE ankyrin domain family member E
P0CG38	POTE ankyrin domain family member I
O75915	PRA1 family protein 3
Q5VXH5	PRAME family member 7
H0YLF5	Pre-B-cell leukemia transcription factor 1
Q96AQ6	Pre-B-cell leukemia transcription factor-interacting protein 1
E9PQY2	Prefoldin subunit 4
A0A6Q8PFJ0	Prelamin-A/C
Q9UHG3	Prenylcysteine oxidase 1
Q93008	Probable ubiquitin carboxyl-terminal hydrolase FAF-X
Q15113	Procollagen C-endopeptidase enhancer 1
P07737	Profilin-1
P35080	Profilin-2
Q8WUM4	Programmed cell death 6-interacting protein
P35232	Prohibitin 1
Q99623	Prohibitin-2
P51888	Prolargin
Q9UQ80	Proliferation-associated protein 2G4
E7EW31	Proline-rich basic protein 1
P07602	Prosaposin
A0A7I2V5X6	Prostaglandin E synthase 2
Q5SQ11	Prostaglandin-H2 D-isomerase (Fragment)
H0YKK6	Proteasome activator complex subunit 1
H0YL69	Proteasome subunit alpha type (Fragment)
P25786	Proteasome subunit alpha type-1
P25787	Proteasome subunit alpha type-2
P25788	Proteasome subunit alpha type-3
P28066	Proteasome subunit alpha type-5
P60900	Proteasome subunit alpha type-6
O14818	Proteasome subunit alpha type-7
P20618	Proteasome subunit beta type-1
P49720	Proteasome subunit beta type-3
P28070	Proteasome subunit beta type-4
P28072	Proteasome subunit beta type-6
E9PKG1	Protein arginine N-methyltransferase 1
O14744	Protein arginine N-methyltransferase 5
O75128	Protein cordon-bleu
H0Y8X0	Protein DEK
A0A7P0TA97	Protein disulfide-isomerase
P30101	Protein disulfide-isomerase A3
P13667	Protein disulfide-isomerase A4
Q15084	Protein disulfide-isomerase A6
Q96JJ7	Protein disulfide-isomerase TMX3
P49257	Protein ERGIC-53
F8W7Q4	Protein FAM162A
Q13045	Protein flightless-1 homolog
Q8N5M9	Protein jagunal homolog 1
Q9UKS6	Protein kinase C and casein kinase substrate in neurons protein 3
P61326	Protein mago nashi homolog
G3V4S9	Protein NDRG2 (Fragment)
H3BPT6	Protein NDRG4
Q9BZQ8	Protein Niban 1
O75323	Protein NipSnap homolog 2
Q8IWE2	Protein NOXP20
Q16821	Protein phosphatase 1 regulatory subunit 3A
C9J177	Protein phosphatase 1 regulatory subunit 7 (Fragment)
Q9Y570	Protein phosphatase methylesterase 1
P23297	Protein S100-A1
P60903	Protein S100-A10
P31949	Protein S100-A11
Q99584	Protein S100-A13
P26447	Protein S100-A4
P05109	Protein S100-A8
P06702	Protein S100-A9
A8MRB1	Protein S100-B
J3QL56	Protein SCO1 homolog, mitochondrial
Q13796	Protein Shroom2
Q8IWX7	Protein unc-45 homolog B
A8DPD7	Protein zyg-11 homolog B
Q9Y2J8	Protein-arginine deiminase type-2
C9JJ25	Protein-cysteine N-palmitoyltransferase HHAT-like protein (Fragment)
P21980	Protein-glutamine gamma-glutamyltransferase 2
P22061	Protein-L-isoaspartate(D-aspartate) O-methyltransferase
H3BS02	Protein-serine/threonine kinase
P00734	Prothrombin
Q5T1J5	Putative coiled-coil-helix-coiled-coil-helix domain-containing protein CHCHD2P9, mitochondrial
A0A0B4J2D5	Putative glutamine amidotransferase-like class 1 domain-containing protein 3B, mitochondrial
Q58FF6	Putative heat shock protein HSP 90-beta 4
H0YI09	Putative methyltransferase-like protein 7A (Fragment)
Q6GMV3	Putative peptidyl-tRNA hydrolase PTRHD1
Q8IZP2	Putative protein FAM10A4
Q96IU4	Putative protein-lysine deacylase ABHD14B
P08559	Pyruvate dehydrogenase E1 component subunit alpha, somatic form, mitochondrial
P11177	Pyruvate dehydrogenase E1 component subunit beta, mitochondrial
O00330	Pyruvate dehydrogenase protein X component, mitochondrial
A0A804F6T5	Pyruvate kinase
P14618	Pyruvate kinase PKM
P31150	Rab GDP dissociation inhibitor alpha
P50395	Rab GDP dissociation inhibitor beta
P31751	RAC-beta serine/threonine-protein kinase
F5H479	Ragulator complex protein LAMTOR1
Q13283	Ras GTPase-activating protein-binding protein 1
D6RB17	Ras GTPase-activating protein-binding protein 2 (Fragment)
A0A0J9YXZ5	Ras GTPase-activating-like protein IQGAP1
Q15404	Ras suppressor protein 1
P63000	Ras-related C3 botulinum toxin substrate 1
P10301	Ras-related protein R-Ras
P61026	Ras-related protein Rab-10
Q15907	Ras-related protein Rab-11B
A0A804HIM2	Ras-related protein Rab-18
P62820	Ras-related protein Rab-1A
Q9UL25	Ras-related protein Rab-21
P61019	Ras-related protein Rab-2A
F5H157	Ras-related protein Rab-35 (Fragment)
P51149	Ras-related protein Rab-7a
P62834	Ras-related protein Rap-1A
B7Z510	Receptor expression-enhancing protein
D6R9Z1	Receptor of-activated protein C kinase 1 (Fragment)
P18754	Regulator of chromosome condensation
Q92900	Regulator of nonsense transcripts 1
B5MC59	Replication protein A 14 kDa subunit
P27694	Replication protein A 70 kDa DNA-binding subunit
G3V3Z3	Repulsive guidance molecule A
O75298	Reticulon-2
O95197	Reticulon-3
Q9NQC3	Reticulon-4
K7ENZ6	Reticulophagy regulator 3
J3KRY1	Rho GDP-dissociation inhibitor 1 (Fragment)
Q07960	Rho GTPase-activating protein 1
P13489	Ribonuclease inhibitor
A0A3B3IUA2	Ribonucloprotein
B1ALA9	Ribose-phosphate pyrophosphokinase 1
E7EQV9	Ribosomal protein L15 (Fragment)
A0A7I2V4U6	Ribosomal protein L19
E7EQG2	RNA helicase
A0A5H1ZRQ2	RNA helicase
Q9Y224	RNA transcription, translation and transport factor protein
H3BT71	RNA-binding motif protein, X chromosome
P35637	RNA-binding protein FUS
Q5QPL9	RNA-binding protein Raly (Fragment)
Q9Y3I0	RNA-splicing ligase RtcB homolog
M0QYT0	RRM domain-containing protein (Fragment)
Q9Y230	RuvB-like 2
E7ETR0	RuvB-like helicase
P21817	Ryanodine receptor 1
U3KQT1	S-formylglutathione hydrolase
Q8NBX0	Saccharopine dehydrogenase-like oxidoreductase
Q86TD4	Sarcalumenin
A0A590UJS6	Sarcolemmal membrane-associated protein (Fragment)
M0QZ43	Sarcoplasmic reticulum histidine-rich calcium-binding protein
O14983	Sarcoplasmic/endoplasmic reticulum calcium ATPase 1
P16615	Sarcoplasmic/endoplasmic reticulum calcium ATPase 2
Q14714	Sarcospan
Q15424	Scaffold attachment factor B1
D6RER5	Septin
F5GYV2	Septin-10 (Fragment)
Q15019	Septin-2
A0A6Q8PHC2	Septin-9
P83111	Serine beta-lactamase-like protein LACTB, mitochondrial
E7EQ64	Serine protease 1
H0YH33	Serine-threonine kinase receptor-associated protein (Fragment)
J3KP15	Serine/arginine-rich splicing factor 2 (Fragment)
F8WAG2	Serine/threonine-protein kinase Nek7 (Fragment)
Q96BR1	Serine/threonine-protein kinase Sgk3
E9PFR3	Serine/threonine-protein phosphatase 2A 56 kDa regulatory subunit
Q16537	Serine/threonine-protein phosphatase 2A 56 kDa regulatory subunit epsilon isoform
P30153	Serine/threonine-protein phosphatase 2A 65 kDa regulatory subunit A alpha isoform
P62714	Serine/threonine-protein phosphatase 2A catalytic subunit beta isoform
P62136	Serine/threonine-protein phosphatase PP1-alpha catalytic subunit
P62140	Serine/threonine-protein phosphatase PP1-beta catalytic subunit
P02787	Serotransferrin
E9PJH8	Serpin H1 (Fragment)
P02743	Serum amyloid P-component
P27169	Serum paraoxonase/arylesterase 1
Q96MF2	SH3 and cysteine-rich domain-containing protein 3
P55822	SH3 domain-binding glutamic acid-rich protein
P16219	Short-chain specific acyl-CoA dehydrogenase, mitochondrial
P45954	Short/branched chain specific acyl-CoA dehydrogenase, mitochondrial
D6RFI0	Sideroflexin-1 (Fragment)
H0YNG3	Signal peptidase complex catalytic subunit SEC11
P37108	Signal recognition particle 14 kDa protein
Q9NTI5	Sister chromatid cohesion protein PDS5 homolog B
L0R6Q1	SLC35A4 upstream open reading frame protein
H7C3P7	Small monomeric GTPase (Fragment)
Q9UHP9	Small muscular protein
P62304	Small nuclear ribonucleoprotein E
J3QLR7	Small nuclear ribonucleoprotein Sm D1
P62318	Small nuclear ribonucleoprotein Sm D3
A8MU46	Smoothelin-like protein 1
Q2TAL5	Smoothelin-like protein 2
B1AKY9	Sodium/potassium-transporting ATPase subunit alpha
P05023	Sodium/potassium-transporting ATPase subunit alpha-1
P05026	Sodium/potassium-transporting ATPase subunit beta-1
Q9Y512	Sorting and assembly machinery component 50 homolog
O60749	Sorting nexin-2
P02549	Spectrin alpha chain, erythrocytic 1
A0A0D9SF54	Spectrin alpha chain, non-erythrocytic 1
Q01082	Spectrin beta chain, non-erythrocytic 1
Q13838	Spliceosome RNA helicase DDX39B
Q15459	Splicing factor 3A subunit 1
P26368	Splicing factor U2AF 65 kDa subunit
P23246	Splicing factor, proline- and glutamine-rich
G3V2S9	SRA stem-loop-interacting RNA-binding protein, mitochondrial
O95210	Starch-binding domain-containing protein 1
P35610	Sterol O-acyltransferase 1
P27105	Stomatin
F2Z2I8	Stomatin-like protein 2, mitochondrial
Q53S48	STON1-GTF2A1L readthrough
A0A7I2V2G2	Stress-70 protein, mitochondrial
P31948	Stress-induced-phosphoprotein 1
Q15772	Striated muscle preferentially expressed protein kinase
E9PNJ4	Stromal interaction molecule 1
P31040	Succinate dehydrogenase [ubiquinone] flavoprotein subunit, mitochondrial
P21912	Succinate dehydrogenase [ubiquinone] iron-sulfur subunit, mitochondrial
Q99643	Succinate dehydrogenase cytochrome b560 subunit, mitochondrial
A0A2R8Y6Y7	Succinate--CoA ligase [ADP-forming] subunit beta, mitochondrial
P53597	Succinate--CoA ligase [ADP/GDP-forming] subunit alpha, mitochondrial
E9PDQ8	Succinate--CoA ligase [GDP-forming] subunit beta, mitochondrial
P51649	Succinate-semialdehyde dehydrogenase, mitochondrial
Q9Y6N5	Sulfide:quinone oxidoreductase, mitochondrial
E9PKR8	Sulfotransferase (Fragment)
H0Y742	SUN domain-containing protein 1 (Fragment)
B0QY64	SUN domain-containing protein 2
P00441	Superoxide dismutase [Cu-Zn]
P04179	Superoxide dismutase [Mn], mitochondrial
A0A6I8PIX7	Supervillin
O15260	Surfeit locus protein 4
Q99536	Synaptic vesicle membrane protein VAT-1 homolog
P57105	Synaptojanin-2-binding protein
C9JYN0	Synaptophysin-like protein 1
Q5VXT5	Synaptophysin-like protein 2
Q8N3V7	Synaptopodin
Q9H987	Synaptopodin 2-like protein
Q9UMS6	Synaptopodin-2
Q9H7C4	Syncoilin
O15061	Synemin
Q12846	Syntaxin-4
O00186	Syntaxin-binding protein 3
P17987	T-complex protein 1 subunit alpha
P78371	T-complex protein 1 subunit beta
P50991	T-complex protein 1 subunit delta
P48643	T-complex protein 1 subunit epsilon
Q99832	T-complex protein 1 subunit eta
B4DUR8	T-complex protein 1 subunit gamma
P50990	T-complex protein 1 subunit theta
P40227	T-complex protein 1 subunit zeta
Q9Y490	Talin-1
Q9Y4G6	Talin-2
A0A087X260	TAR DNA-binding protein 43
O60784	Target of Myb protein 1
F6R962	Target of Nesh-SH3
I3L122	Tektin (Fragment)
O15273	Telethonin
A0A140T902	Tenascin-X
A0A2R8Y4T1	Tensin-1
F8VWK8	Tetraspanin (Fragment)
E9PRJ8	Tetraspanin (Fragment)
Q5SRH9	Tetratricopeptide repeat protein 39A
P10599	Thioredoxin
Q8NBS9	Thioredoxin domain-containing protein 5
P30048	Thioredoxin-dependent peroxide reductase, mitochondrial
Q9H3N1	Thioredoxin-related transmembrane protein 1
Q9H1E5	Thioredoxin-related transmembrane protein 4
E9PB61	THO complex subunit 4
P07996	Thrombospondin-1
E7EVM0	Thyroglobulin
A0A0A0MTS7	Titin
E7EN89	Toll interacting protein, isoform CRA_b
F2Z393	Transaldolase
Q00059	Transcription factor A, mitochondrial
D6REB3	Transcription factor HES-4
Q13263	Transcription intermediary factor 1-beta
Q00577	Transcriptional activator protein Pur-alpha
Q96QR8	Transcriptional activator protein Pur-beta
P02786	Transferrin receptor protein 1
H7BXF3	Transformer-2 protein homolog beta (Fragment)
O43294	Transforming growth factor beta-1-induced transcript 1 protein
Q15582	Transforming growth factor-beta-induced protein ig-h3
P61586	Transforming protein RhoA
Q01995	Transgelin
X6RJP6	Transgelin-2 (Fragment)
P55072	Transitional endoplasmic reticulum ATPase
E7ERK9	Translation initiation factor eIF-2B subunit delta
Q9NR50	Translation initiation factor eIF-2B subunit gamma
A0A804HJB7	Translational activator of cytochrome c oxidase 1
Q5W0H4	Translationally-controlled tumor protein
Q15631	Translin
A6NLM8	Translocon-associated protein subunit delta
P49755	Transmembrane emp24 domain-containing protein 10
Q9Y3A6	Transmembrane emp24 domain-containing protein 5
A0A3B3ISS6	Transmembrane glycoprotein NMB
Q9BVC6	Transmembrane protein 109
P17152	Transmembrane protein 11, mitochondrial
Q96AN5	Transmembrane protein 143
Q9P0S9	Transmembrane protein 14C
K7EM09	Transmembrane protein 205 (Fragment)
D6RAA6	Transmembrane protein 33 (Fragment)
Q9BTV4	Transmembrane protein 43
A0A590UJV0	Triadin
P55084	Trifunctional enzyme subunit beta, mitochondrial
K7EKM5	Triggering receptor expressed on myeloid cells 1
Q9H6F2	Trimeric intracellular cation channel type A
Q3LXA3	Triokinase/FMN cyclase
P60174	Triosephosphate isomerase
Q9BYV2	Tripartite motif-containing protein 54
Q9BYV6	Tripartite motif-containing protein 55
Q6ZMU5	Tripartite motif-containing protein 72
O14773	Tripeptidyl-peptidase 1
A0A494C0A3	Tripeptidyl-peptidase 2
Q9H4B0	tRNA N6-adenosine threonylcarbamoyltransferase, mitochondrial
P28289	Tropomodulin-1
Q9NZQ9	Tropomodulin-4
Q6ZN40	Tropomyosin 1 (Alpha), isoform CRA_f
A0A2R2Y2Q3	Tropomyosin 3 nu
P09493	Tropomyosin alpha-1 chain
A0A2R8Y5V9	Tropomyosin alpha-4 chain
P02585	Troponin C, skeletal muscle
P63316	Troponin C, slow skeletal and cardiac muscles
P48788	Troponin I, fast skeletal muscle
A0A087WT47	Troponin I, slow skeletal muscle
P45379	Troponin T, cardiac muscle
C9JZN9	Troponin T, fast skeletal muscle
A0A286YFB1	Troponin T, fast skeletal muscle
K7EQL4	Troponin T, slow skeletal muscle (Fragment)
A0A087WUI4	Tryptase beta-2
P23381	Tryptophan--tRNA ligase, cytoplasmic
F5H5D3	Tubulin alpha chain
C9J2C0	Tubulin alpha chain (Fragment)
Q13885	Tubulin beta-2A chain
P68371	Tubulin beta-4B chain
Q9BUF5	Tubulin beta-6 chain
Q9BW30	Tubulin polymerization-promoting protein family member 3
Q9GZM7	Tubulointerstitial nephritis antigen-like
E9PNK6	Tumor protein D53
F5H442	Tumor susceptibility gene 101 protein
A0A7I2V2U8	Twinfilin-2
O75643	U5 small nuclear ribonucleoprotein 200 kDa helicase
Q9Y4Y9	U6 snRNA-associated Sm-like protein LSm5
V5IRT4	Ubiquinol-cytochrome-c reductase complex assembly factor 2 (Fragment)
Q9Y2Z9	Ubiquinone biosynthesis monooxygenase COQ6, mitochondrial
Q9NZJ6	Ubiquinone biosynthesis O-methyltransferase, mitochondrial
O75208	Ubiquinone biosynthesis protein COQ9, mitochondrial
A0A087WTB8	Ubiquitin carboxyl-terminal hydrolase
P54578	Ubiquitin carboxyl-terminal hydrolase 14
Q9HBJ7	Ubiquitin carboxyl-terminal hydrolase 29
P45974	Ubiquitin carboxyl-terminal hydrolase 5
F5H6Q1	Ubiquitin thioesterase
J3QTR3	Ubiquitin-40S ribosomal protein S27a (Fragment)
P61088	Ubiquitin-conjugating enzyme E2 N
P22314	Ubiquitin-like modifier-activating enzyme 1
Q9NYU2	UDP-glucose:glycoprotein glucosyltransferase 1
P30085	UMP-CMP kinase
A0A3B3ITX4	Uncharacterized protein
F5H423	Uncharacterized protein
O00159	Unconventional myosin-Ic
Q92614	Unconventional myosin-XVIIIa
Q8IUG5	Unconventional myosin-XVIIIb
E7EUC7	UTP--glucose-1-phosphate uridylyltransferase
P38606	V-type proton ATPase catalytic subunit A
P21281	V-type proton ATPase subunit B, brain isoform
Q96QK1	Vacuolar protein sorting-associated protein 35
K7ENE3	Vacuolar protein-sorting-associated protein 25 (Fragment)
B4DML3	Valacyclovir hydrolase
E9PF17	Versican core protein
P49748	Very long-chain specific acyl-CoA dehydrogenase, mitochondrial
Q53GQ0	Very-long-chain 3-oxoacyl-CoA reductase
M0R2N5	Very-long-chain enoyl-CoA reductase
Q9P0L0	Vesicle-associated membrane protein-associated protein A
O95292	Vesicle-associated membrane protein-associated protein B/C
I3L4J1	Vesicle-fusing ATPase (Fragment)
D6RIU4	Vesicular integral-membrane protein VIP36 (Fragment)
P08670	Vimentin
P18206	Vinculin
D6RF35	Vitamin D-binding protein
Q8N0U8	Vitamin K epoxide reductase complex subunit 1-like protein 1
P04004	Vitronectin
P21796	Voltage-dependent anion-selective channel protein 1
A0A0A0MR02	Voltage-dependent anion-selective channel protein 2 (Fragment)
Q06432	Voltage-dependent calcium channel gamma-1 subunit
P54289	Voltage-dependent calcium channel subunit alpha-2/delta-1
B1ALM3	Voltage-dependent L-type calcium channel subunit alpha
Q02641	Voltage-dependent L-type calcium channel subunit beta-1
P04275	von Willebrand factor
O75083	WD repeat-containing protein 1
P13010	X-ray repair cross-complementing protein 5
P12956	X-ray repair cross-complementing protein 6
Q702N8	Xin actin-binding repeat-containing protein 1
A4UGR9	Xin actin-binding repeat-containing protein 2
P16989	Y-box-binding protein 3
Q9ULM3	YEATS domain-containing protein 2
Q9UJW7	Zinc finger protein 229

## Sheet: Control_Commons
PROTEINS COMMON TO CONTROLS - 960
Codes	Protein
A0A024R571	EH domain-containing protein 1
A0A087WT47	Troponin I, slow skeletal muscle
A0A087WTB8	Ubiquitin carboxyl-terminal hydrolase
A0A087WTF3	Ankyrin-3 (Fragment)
A0A087WUD3	Oligosaccharyltransferase complex subunit
A0A087WUV8	Basigin
A0A087WVQ6	Clathrin heavy chain
A0A087WVQ9	Elongation factor 1-alpha
A0A087WW87	Immunoglobulin kappa variable 2-40
A0A087WXM8	Basal cell adhesion molecule
A0A087WY55	Chromosome 6 open reading frame 55, isoform CRA_b
A0A087WZX2	NADH dehydrogenase [ubiquinone] 1 beta subcomplex subunit 6
A0A087X0K0	Collagen alpha-1(XV) chain
A0A087X0X3	Heterogeneous nuclear ribonucleoprotein M
A0A087X253	AP complex subunit beta
A0A087X2I1	26S proteasome regulatory subunit 10B
A0A0A0MR02	Voltage-dependent anion-selective channel protein 2 (Fragment)
A0A0A0MRM2	Nebulin-related-anchoring protein
A0A0A0MRZ8	Immunoglobulin kappa variable 3D-11
A0A0A0MS51	Gelsolin
A0A0A0MTH3	Integrin-linked protein kinase
A0A0A0MTS7	Titin
A0A0B4J239	Dolichyl-diphosphooligosaccharide--protein glycosyltransferase subunit DAD1
A0A0B4J2D5	Putative glutamine amidotransferase-like class 1 domain-containing protein 3B, mitochondrial
A0A0C4DFM5	Myotilin
A0A0C4DGQ8	Dehydrogenase/reductase SDR family member 7B
A0A0D9SF54	Spectrin alpha chain, non-erythrocytic 1
A0A0G2JIW1	Heat shock 70 kDa protein 1B
A0A0J9YXN7	Perilipin-4
A0A0J9YXZ5	Ras GTPase-activating-like protein IQGAP1
A0A140T902	Tenascin-X
A0A1B0GVI3	Keratin, type I cytoskeletal 10
A0A1C7CYY4	Myosin light chain 4 (Fragment)
A0A1W2PPU6	Lysosome membrane protein 2
A0A1W2PR36	Guanidinoacetate N-methyltransferase
A0A1W2PSE7	HLA class I histocompatibility antigen, A alpha chain
A0A286YEY4	Immunoglobulin heavy constant gamma 2 (Fragment)
A0A286YFB1	Troponin T, fast skeletal muscle
A0A2R2Y2Q3	Tropomyosin 3 nu
A0A2R8Y4Q3	Dynamin-like 120 kDa protein, mitochondrial
A0A2R8Y4T1	Tensin-1
A0A2R8Y5V9	Tropomyosin alpha-4 chain
A0A2R8Y6G6	Phosphopyruvate hydratase
A0A2R8Y6Y7	Succinate--CoA ligase [ADP-forming] subunit beta, mitochondrial
A0A2R8Y811	40S ribosomal protein S14 (Fragment)
A0A2U3TZL5	CD59 glycoprotein (Fragment)
A0A3B3IRN5	Fibromodulin
A0A3B3ISV3	Collagen alpha-1(IV) chain (Fragment)
A0A3B3ITT5	60S ribosomal protein L29
A0A3B3ITX4	Uncharacterized protein
A0A3B3IU89	Coatomer subunit alpha (Fragment)
A0A590UJS6	Sarcolemmal membrane-associated protein (Fragment)
A0A590UJV0	Triadin
A0A5F9ZHM4	L-lactate dehydrogenase
A0A5F9ZHM9	Calcium/calmodulin-dependent protein kinase
A0A5F9ZHS3	Menin
A0A5F9ZI26	Myelin protein P0
A0A5H1ZRQ2	RNA helicase
A0A5H1ZRQ7	Immunoglobulin lambda constant 7 (Fragment)
A0A5K1VW95	Malate dehydrogenase
A0A6I8PIX7	Supervillin
A0A6Q8PFJ0	Prelamin-A/C
A0A6Q8PGM6	Heat shock protein beta-8
A0A7I2V2G2	Stress-70 protein, mitochondrial
A0A7I2V2S3	Exportin-1
A0A7I2V2U8	Twinfilin-2
A0A7I2V323	Heterogeneous nuclear ribonucleoproteins A2/B1
A0A7I2V348	Integrin beta
A0A7I2V3T0	CD9 antigen
A0A7I2V4F0	ATP-dependent RNA helicase DDX1
A0A7I2V4Y4	Alpha-actinin-1
A0A7I2V4Y9	Dynactin subunit 2
A0A7I2V599	60 kDa heat shock protein, mitochondrial
A0A7I2V5M5	Nucleolin
A0A7I2V5S2	Nucleophosmin
A0A7I2V5X6	Prostaglandin E synthase 2
A0A7I2YQK5	Inosine-5'-monophosphate dehydrogenase
A0A7I2YQU0	NADH dehydrogenase [ubiquinone] 1 alpha subcomplex subunit 10, mitochondrial
A0A7P0T861	Calreticulin
A0A7P0T8Y5	Dystrobrevin
A0A7P0T997	Acetyltransferase component of pyruvate dehydrogenase complex
A0A7P0T9A7	Adenylosuccinate lyase
A0A7P0T9C4	Cytoplasmic dynein 1 heavy chain 1
A0A7P0TA76	Fatty acid CoA ligase Acsl3
A0A7P0TA97	Protein disulfide-isomerase
A0A7P0TAE1	Endoplasmin
A0A7P0TAE9	Calnexin
A0A7P0TAU9	Alkylglycerone-phosphate synthase
A0A7P0Z3Z5	DNA damage-binding protein 1
A0A804F6T5	Pyruvate kinase
A0A804HJB7	Translational activator of cytochrome c oxidase 1
A0A804HK76	Filamin-B
A0A804HKG0	Alpha-actinin-2
A0A804HL40	Leucine-rich PPR motif-containing protein, mitochondrial
A0A8I5KSD5	Plectin
A0A8I5KV04	LIM domain-binding protein 3
A0A8I5KVV1	AFG3-like protein 2
A0A8I5KYB4	Dual-specificity mitogen-activated protein kinase kinase 1
A0A8I5KYH1	Magnesium transporter protein 1
A0A8I5KYH4	Electron transfer flavoprotein subunit alpha
A0A8J8YWN6	NADH-cytochrome b5 reductase 3
A2A274	Aconitate hydratase, mitochondrial
A4UGR9	Xin actin-binding repeat-containing protein 2
A6NGQ3	Non-specific serine/threonine protein kinase
A6NLN1	Polypyrimidine tract-binding protein 1
A6NMN0	Phosphorylase b kinase regulatory subunit
A6NMZ7	Collagen alpha-6(VI) chain
A6NNS2	Dehydrogenase/reductase SDR family member 7C
A6PVX3	26S proteasome non-ATPase regulatory subunit 4 (Fragment)
A7E2Y1	Myosin-7B
A8DPD7	Protein zyg-11 homolog B
A8MU46	Smoothelin-like protein 1
A8MX94	Glutathione S-transferase
A8MXP9	Matrin-3
B0QY64	SUN domain-containing protein 2
B0QYF8	Myoglobin (Fragment)
B1AKY9	Sodium/potassium-transporting ATPase subunit alpha
B1ALA9	Ribose-phosphate pyrophosphokinase 1
B1ALM3	Voltage-dependent L-type calcium channel subunit alpha
B1AXG1	Non-specific serine/threonine protein kinase
B4DEQ0	Electron transfer flavoprotein-ubiquinone oxidoreductase
B4DML3	Valacyclovir hydrolase
B4DT28	Heterogeneous nuclear ribonucleoprotein R
B4DUR8	T-complex protein 1 subunit gamma
B4DY08	Heterogeneous nuclear ribonucleoproteins C1/C2
B4E0K5	Mitogen-activated protein kinase
B5MCH7	eIF5-mimic protein 1
B7Z510	Receptor expression-enhancing protein
B8ZZL8	10 kDa heat shock protein, mitochondrial
C9J177	Protein phosphatase 1 regulatory subunit 7 (Fragment)
C9J2C0	Tubulin alpha chain (Fragment)
C9J406	MIC complex subunit MIC60
C9JAZ1	Metaxin-2 (Fragment)
C9JD32	60S ribosomal protein L23 (Fragment)
C9JEU5	Fibrinogen gamma chain
C9JIG9	Non-specific serine/threonine protein kinase
C9JJ25	Protein-cysteine N-palmitoyltransferase HHAT-like protein (Fragment)
C9JL26	1-acyl-sn-glycerol-3-phosphate acyltransferase gamma (Fragment)
C9JRD2	DnaJ homolog subfamily B member 2 (Fragment)
C9JRZ6	MIC complex subunit MIC19
C9JSP1	B-cell receptor-associated protein (Fragment)
C9JXA5	Guanine nucleotide-binding protein G(I)/G(S)/G(T) subunit beta-2 (Fragment)
C9JYJ2	Musculoskeletal embryonic nuclear protein 1
C9JYN0	Synaptophysin-like protein 1
C9JZN9	Troponin T, fast skeletal muscle
C9JZR2	Catenin delta-1
D3YTB1	60S ribosomal protein L32 (Fragment)
D6R9Z1	Receptor of-activated protein C kinase 1 (Fragment)
D6RAT0	40S ribosomal protein S3a
D6RBZ0	Heterogeneous nuclear ribonucleoprotein A/B
D6RCF4	CDGSH iron-sulfur domain-containing protein 2
D6REB3	Transcription factor HES-4
D6RER5	Septin
D6RFI0	Sideroflexin-1 (Fragment)
D6RFN0	COP9 signalosome complex subunit 4
D6RIU4	Vesicular integral-membrane protein VIP36 (Fragment)
D6W5Y5	Cold-inducible RNA-binding protein
E5RI99	60S ribosomal protein L30 (Fragment)
E7EPM6	Long-chain-fatty-acid--CoA ligase
E7EPT4	NADH dehydrogenase [ubiquinone] flavoprotein 2, mitochondrial
E7EQV9	Ribosomal protein L15 (Fragment)
E7ETR0	RuvB-like helicase
E7EUC7	UTP--glucose-1-phosphate uridylyltransferase
E7EVA0	Microtubule-associated protein
E7EVM0	Thyroglobulin
E7EW31	Proline-rich basic protein 1
E7EX73	Eukaryotic translation initiation factor 4 gamma 1
E9PAV3	Nascent polypeptide-associated complex subunit alpha, muscle-specific form
E9PB61	THO complex subunit 4
E9PCY7	Heterogeneous nuclear ribonucleoprotein H
E9PFN5	Glutathione S-transferase kappa
E9PHG3	Histone-lysine N-methyltransferase SMYD1
E9PIE4	Mitochondrial carrier homolog 2 (Fragment)
E9PJH8	Serpin H1 (Fragment)
E9PK25	Cofilin-1
E9PKG1	Protein arginine N-methyltransferase 1
E9PKZ0	60S ribosomal protein L8 (Fragment)
E9PLK3	Aminopeptidase
E9PLL6	60S ribosomal protein L27a
E9PMR5	Myelin basic protein
E9PMT2	LIM domain only protein 7
E9PNJ4	Stromal interaction molecule 1
E9PNK6	Tumor protein D53
E9PQM1	Cathepsin B
E9PQY2	Prefoldin subunit 4
E9PRJ5	NADH dehydrogenase [ubiquinone] 1 subunit C2
F5GXS0	Complement C4-B
F5GYR0	Actin-binding LIM protein 2
F5H3M2	Kinesin-like protein
F5H479	Ragulator complex protein LAMTOR1
F5H5D3	Tubulin alpha chain
F5H5N1	NADH dehydrogenase [ubiquinone] iron-sulfur protein 7, mitochondrial
F6XZQ7	Glutathione S-transferase
F8VQZ7	Methionine aminopeptidase 2
F8VSI7	Bax inhibitor 1 (Fragment)
F8VVM2	Phosphate carrier protein, mitochondrial
F8VWK8	Tetraspanin (Fragment)
F8VZX2	Poly(rC)-binding protein 2
F8W1R7	Myosin light polypeptide 6
F8W6I7	Heterogeneous nuclear ribonucleoprotein A1
F8W7Q4	Protein FAM162A
F8W8F5	Calpain-3
G3V0I5	NADH dehydrogenase [ubiquinone] flavoprotein 1, mitochondrial
G3V1D1	Ferritin
G3V4S9	Protein NDRG2 (Fragment)
G5E972	Lamina-associated polypeptide 2, isoforms beta/gamma
H0Y512	Adipocyte plasma membrane-associated protein (Fragment)
H0Y742	SUN domain-containing protein 1 (Fragment)
H0Y8C6	Importin-5 (Fragment)
H0Y8G5	Heterogeneous nuclear ribonucleoprotein D0 (Fragment)
H0YAS8	Clusterin (Fragment)
H0YB09	D-glutamate cyclase, mitochondrial (Fragment)
H0YFD6	Enoyl-CoA hydratase
H0YHA7	60S ribosomal protein L18 (Fragment)
H0YI09	Putative methyltransferase-like protein 7A (Fragment)
H0YJ34	Fermitin family homolog 2 (Fragment)
H0YKK6	Proteasome activator complex subunit 1
H0YL69	Proteasome subunit alpha type (Fragment)
H0YLP3	Eukaryotic translation initiation factor 3 subunit J (Fragment)
H0YNG3	Signal peptidase complex catalytic subunit SEC11
H3BNC9	40S ribosomal protein S17
H3BP28	5-demethoxyubiquinone hydroxylase, mitochondrial
H3BPJ9	NADH dehydrogenase [ubiquinone] 1 beta subcomplex subunit 10
H3BPK7	Alanine--tRNA ligase
H3BPT6	Protein NDRG4
H3BQZ7	HCG2044799
H3BS02	Protein-serine/threonine kinase
H3BT71	RNA-binding motif protein, X chromosome
H7BXF3	Transformer-2 protein homolog beta (Fragment)
H7C0L5	Inter-alpha-trypsin inhibitor heavy chain H4 (Fragment)
H7C2W9	60S ribosomal protein L31 (Fragment)
H7C3T4	Peroxiredoxin-4 (Fragment)
H7C5B8	NADH dehydrogenase [ubiquinone] 1 beta subcomplex subunit 2, mitochondrial (Fragment)
I3L3P7	40S ribosomal protein S15a
I3L4J1	Vesicle-fusing ATPase (Fragment)
J3KNV4	Integrin alpha-7
J3KPD9	NME1-NME2 readthrough
J3KRX5	60S ribosomal protein L17 (Fragment)
J3KSS5	Coronin
J3QL56	Protein SCO1 homolog, mitochondrial
J3QQQ9	KOW domain-containing protein
J3QR91	Cytochrome b5 type B
J3QS85	COP9 signalosome complex subunit 3
J3QTR3	Ubiquitin-40S ribosomal protein S27a (Fragment)
K7EJV9	60S ribosomal protein L23a (Fragment)
K7EKE6	Lon protease homolog, mitochondrial
K7EKM5	Triggering receptor expressed on myeloid cells 1
K7ELL7	Glucosidase 2 subunit beta
K7ELW0	Parkinson disease protein 7
K7EM09	Transmembrane protein 205 (Fragment)
K7EMH1	60S ribosomal protein L22 (Fragment)
K7EP91	PH domain leucine-rich repeat-containing protein phosphatase 1 (Fragment)
K7EQA9	Hsp90 co-chaperone Cdc37 (Fragment)
K7EQL4	Troponin T, slow skeletal muscle (Fragment)
K7ER16	Phenylalanine--tRNA ligase alpha subunit
M0QX76	40S ribosomal protein S16 (Fragment)
M0QYT0	RRM domain-containing protein (Fragment)
M0QZ43	Sarcoplasmic reticulum histidine-rich calcium-binding protein
M0R0R2	40S ribosomal protein S5
M0R1F3	Non-specific serine/threonine protein kinase (Fragment)
M0R2N5	Very-long-chain enoyl-CoA reductase
O00151	PDZ and LIM domain protein 1
O00159	Unconventional myosin-Ic
O00217	NADH dehydrogenase [ubiquinone] iron-sulfur protein 8, mitochondrial
O00231	26S proteasome non-ATPase regulatory subunit 11
O00232	26S proteasome non-ATPase regulatory subunit 12
O00264	Membrane-associated progesterone receptor component 1
O00330	Pyruvate dehydrogenase protein X component, mitochondrial
O00429	Dynamin-1-like protein
O00483	Cytochrome c oxidase subunit NDUFA4
O00499	Myc box-dependent-interacting protein 1
O00505	Importin subunit alpha-4
O00571	ATP-dependent RNA helicase DDX3X
O14558	Heat shock protein beta-6
O14744	Protein arginine N-methyltransferase 5
O14773	Tripeptidyl-peptidase 1
O14818	Proteasome subunit alpha type-7
O14880	Microsomal glutathione S-transferase 3
O14920	Inhibitor of nuclear factor kappa-B kinase subunit beta
O14949	Cytochrome b-c1 complex subunit 8
O14950	Myosin regulatory light chain 12B
O14958	Calsequestrin-2
O14979	Heterogeneous nuclear ribonucleoprotein D-like
O14983	Sarcoplasmic/endoplasmic reticulum calcium ATPase 1
O15061	Synemin
O15144	Actin-related protein 2/3 complex subunit 2
O15173	Membrane-associated progesterone receptor component 2
O15230	Laminin subunit alpha-5
O15260	Surfeit locus protein 4
O15273	Telethonin
O43181	NADH dehydrogenase [ubiquinone] iron-sulfur protein 4, mitochondrial
O43242	26S proteasome non-ATPase regulatory subunit 3
O43615	Mitochondrial import inner membrane translocase subunit TIM44
O43674	NADH dehydrogenase [ubiquinone] 1 beta subcomplex subunit 5, mitochondrial
O43676	NADH dehydrogenase [ubiquinone] 1 beta subcomplex subunit 3
O43678	NADH dehydrogenase [ubiquinone] 1 alpha subcomplex subunit 2
O43681	ATPase GET3
O43707	Alpha-actinin-4
O43837	Isocitrate dehydrogenase [NAD] subunit beta, mitochondrial
O43920	NADH dehydrogenase [ubiquinone] iron-sulfur protein 5
O60662	Kelch-like protein 41
O60664	Perilipin-3
O60884	DnaJ homolog subfamily A member 2
O75083	WD repeat-containing protein 1
O75112-6	Isoform 6 of LIM domain-binding protein 3
O75128	Protein cordon-bleu
O75155	Cullin-associated NEDD8-dissociated protein 2
O75208	Ubiquinone biosynthesis protein COQ9, mitochondrial
O75298	Reticulon-2
O75306	NADH dehydrogenase [ubiquinone] iron-sulfur protein 2, mitochondrial
O75323	Protein NipSnap homolog 2
O75367	Core histone macro-H2A,1
O75380	NADH dehydrogenase [ubiquinone] iron-sulfur protein 6, mitochondrial
O75390	Citrate synthase, mitochondrial
O75489	NADH dehydrogenase [ubiquinone] iron-sulfur protein 3, mitochondrial
O75531	Barrier-to-autointegration factor
O75746	Electrogenic aspartate/glutamate antiporter SLC25A12, mitochondrial
O75915	PRA1 family protein 3
O75923	Dysferlin
O75947	ATP synthase subunit d, mitochondrial
O75955	Flotillin-1
O94826	Mitochondrial import receptor subunit TOM70
O94905	Erlin-2
O94919	Endonuclease domain-containing 1 protein
O95168	NADH dehydrogenase [ubiquinone] 1 beta subcomplex subunit 4
O95169	NADH dehydrogenase [ubiquinone] 1 beta subcomplex subunit 8, mitochondrial
O95182	NADH dehydrogenase [ubiquinone] 1 alpha subcomplex subunit 7
O95197	Reticulon-3
O95202	Mitochondrial proton/calcium exchanger protein
O95210	Starch-binding domain-containing protein 1
O95278	Laforin
O95292	Vesicle-associated membrane protein-associated protein B/C
O95373	Importin-7
O95817	BAG family molecular chaperone regulator 3
O95831	Apoptosis-inducing factor 1, mitochondrial
P00167	Cytochrome b5
P00325	All-trans-retinol dehydrogenase [NAD(+)] ADH1B
P00338	L-lactate dehydrogenase A chain
P00367	Glutamate dehydrogenase 1, mitochondrial
P00403	Cytochrome c oxidase subunit 2
P00441	Superoxide dismutase [Cu-Zn]
P00488	Coagulation factor XIII A chain
P00505	Aspartate aminotransferase, mitochondrial
P00558	Phosphoglycerate kinase 1
P00568	Adenylate kinase isoenzyme 1
P00734	Prothrombin
P00738	Haptoglobin
P01008	Antithrombin-III
P01009	Alpha-1-antitrypsin
P01011	Alpha-1-antichymotrypsin
P01023	Alpha-2-macroglobulin
P01024	Complement C3
P01042	Kininogen-1
P01834	Immunoglobulin kappa constant
P01857	Immunoglobulin heavy constant gamma 1
P01871	Immunoglobulin heavy constant mu
P01876	Immunoglobulin heavy constant alpha 1
P02042	Hemoglobin subunit delta
P02452	Collagen alpha-1(I) chain
P02511	Alpha-crystallin B chain
P02549	Spectrin alpha chain, erythrocytic 1
P02585	Troponin C, skeletal muscle
P02647	Apolipoprotein A-I
P02649	Apolipoprotein E
P02671	Fibrinogen alpha chain
P02675	Fibrinogen beta chain
P02730	Band 3 anion transport protein
P02743	Serum amyloid P-component
P02751-1	Isoform 1 of Fibronectin
P02763	Alpha-1-acid glycoprotein 1
P02765	Alpha-2-HS-glycoprotein
P02768	Albumin
P02786	Transferrin receptor protein 1
P02787	Serotransferrin
P02790	Hemopexin
P03886	NADH-ubiquinone oxidoreductase chain 1
P03915	NADH-ubiquinone oxidoreductase chain 5
P04003	C4b-binding protein alpha chain
P04004	Vitronectin
P04075	Fructose-bisphosphate aldolase A
P04083	Annexin A1
P04114	Apolipoprotein B-100
P04179	Superoxide dismutase [Mn], mitochondrial
P04275	von Willebrand factor
P04406	Glyceraldehyde-3-phosphate dehydrogenase
P04632	Calpain small subunit 1
P04792	Heat shock protein beta-1
P04843	Dolichyl-diphosphooligosaccharide--protein glycosyltransferase subunit 1
P04844	Dolichyl-diphosphooligosaccharide--protein glycosyltransferase subunit 2
P04899	Guanine nucleotide-binding protein G(i) subunit alpha-2
P05023	Sodium/potassium-transporting ATPase subunit alpha-1
P05026	Sodium/potassium-transporting ATPase subunit beta-1
P05091	Aldehyde dehydrogenase, mitochondrial
P05109	Protein S100-A8
P05141	ADP/ATP translocase 2
P05198	Eukaryotic translation initiation factor 2 subunit 1
P05386	60S acidic ribosomal protein P1
P05387	60S acidic ribosomal protein P2
P05388	60S acidic ribosomal protein P0
P05413	Fatty acid-binding protein, heart
P05976	Myosin light chain 1/3, skeletal muscle isoform
P05976-2	Isoform MLC3 of Myosin light chain 1/3, skeletal muscle isoform
P06576	ATP synthase subunit beta, mitochondrial
P06702	Protein S100-A9
P06727	Apolipoprotein A-IV
P06732	Creatine kinase M-type
P06744	Glucose-6-phosphate isomerase
P06753-5	Isoform 5 of Tropomyosin alpha-3 chain
P07099	Epoxide hydrolase 1
P07196	Neurofilament light polypeptide
P07305	Histone H1,0
P07355	Annexin A2
P07384	Calpain-1 catalytic subunit
P07451	Carbonic anhydrase 3
P07585	Decorin
P07602	Prosaposin
P07737	Profilin-1
P07900	Heat shock protein HSP 90-alpha
P07919	Cytochrome b-c1 complex subunit 6, mitochondrial
P07942	Laminin subunit beta-1
P07951-3	Isoform 3 of Tropomyosin beta chain
P07954	Fumarate hydratase, mitochondrial
P08133	Annexin A6
P08237	ATP-dependent 6-phosphofructokinase, muscle type
P08238	Heat shock protein HSP 90-beta
P08559	Pyruvate dehydrogenase E1 component subunit alpha, somatic form, mitochondrial
P08572	Collagen alpha-2(IV) chain
P08574	Cytochrome c1, heme protein, mitochondrial
P08590	Myosin light chain 3
P08670	Vimentin
P08758	Annexin A5
P08865	40S ribosomal protein SA
P09382	Galectin-1
P09417	Dihydropteridine reductase
P09493	Tropomyosin alpha-1 chain
P09622	Dihydrolipoyl dehydrogenase, mitochondrial
P09669	Cytochrome c oxidase subunit 6C
P0CG38	POTE ankyrin domain family member I
P0DP25	Calmodulin-3
P10412	Histone H1,4
P10606	Cytochrome c oxidase subunit 5B, mitochondrial
P10644	cAMP-dependent protein kinase type I-alpha regulatory subunit
P10916	Myosin regulatory light chain 2, ventricular/cardiac muscle isoform
P11021	Endoplasmic reticulum chaperone BiP
P11047	Laminin subunit gamma-1
P11055	Myosin-3
P11142	Heat shock cognate 71 kDa protein
P11177	Pyruvate dehydrogenase E1 component subunit beta, mitochondrial
P11182	Lipoamide acyltransferase component of branched-chain alpha-keto acid dehydrogenase complex, mitochondrial
P11217	Glycogen phosphorylase, muscle form
P11277-2	Isoform 2 of Spectrin beta chain, erythrocytic
P11532	Dystrophin
P12109	Collagen alpha-1(VI) chain
P12110	Collagen alpha-2(VI) chain
P12111	Collagen alpha-3(VI) chain
P12235	ADP/ATP translocase 1
P12236	ADP/ATP translocase 3
P12270	Nucleoprotein TPR
P12882	Myosin-1
P12883	Myosin-7
P12956	X-ray repair cross-complementing protein 6
P13010	X-ray repair cross-complementing protein 5
P13073	Cytochrome c oxidase subunit 4 isoform 1, mitochondrial
P13489	Ribonuclease inhibitor
P13533	Myosin-6
P13535	Myosin-8
P13639	Elongation factor 2
P13807	Glycogen [starch] synthase, muscle
P13861	cAMP-dependent protein kinase type II-alpha regulatory subunit
P13929	Beta-enolase
P14543	Nidogen-1
P14649	Myosin light chain 6B
P14854	Cytochrome c oxidase subunit 6B1
P14868	Aspartate--tRNA ligase, cytoplasmic
P14927	Cytochrome b-c1 complex subunit 7
P15088	Mast cell carboxypeptidase A
P15121	Aldo-keto reductase family 1 member B1
P15259	Phosphoglycerate mutase 2
P15880	40S ribosomal protein S2
P15954	Cytochrome c oxidase subunit 7C, mitochondrial
P16152	Carbonyl reductase [NADPH] 1
P16157	Ankyrin-1
P16219	Short-chain specific acyl-CoA dehydrogenase, mitochondrial
P16401	Histone H1,5
P16615	Sarcoplasmic/endoplasmic reticulum calcium ATPase 2
P16671	Platelet glycoprotein 4
P16989	Y-box-binding protein 3
P17174	Aspartate aminotransferase, cytoplasmic
P17540	Creatine kinase S-type, mitochondrial
P17568	NADH dehydrogenase [ubiquinone] 1 beta subcomplex subunit 7
P17612	cAMP-dependent protein kinase catalytic subunit alpha
P17655	Calpain-2 catalytic subunit
P17661	Desmin
P17987	T-complex protein 1 subunit alpha
P18124	60S ribosomal protein L7
P18206	Vinculin
P18859	ATP synthase-coupling factor 6, mitochondrial
P19367	Hexokinase-1
P19823	Inter-alpha-trypsin inhibitor heavy chain H2
P19827	Inter-alpha-trypsin inhibitor heavy chain H1
P20073	Annexin A7
P20618	Proteasome subunit beta type-1
P20674	Cytochrome c oxidase subunit 5A, mitochondrial
P20700	Lamin-B1
P20774	Mimecan
P20929-2	Isoform 2 of Nebulin
P20929-3	Isoform 3 of Nebulin
P21333	Filamin-A
P21695	Glycerol-3-phosphate dehydrogenase [NAD(+)], cytoplasmic
P21796	Voltage-dependent anion-selective channel protein 1
P21810	Biglycan
P21817	Ryanodine receptor 1
P21912	Succinate dehydrogenase [ubiquinone] iron-sulfur subunit, mitochondrial
P21964	Catechol O-methyltransferase
P21980	Protein-glutamine gamma-glutamyltransferase 2
P22314	Ubiquitin-like modifier-activating enzyme 1
P22695	Cytochrome b-c1 complex subunit 2, mitochondrial
P23109	AMP deaminase 1
P23297	Protein S100-A1
P23381	Tryptophan--tRNA ligase, cytoplasmic
P23396	40S ribosomal protein S3
P23786	Carnitine O-palmitoyltransferase 2, mitochondrial
P23946	Chymase
P24043	Laminin subunit alpha-2
P24310	Cytochrome c oxidase subunit 7A1, mitochondrial
P24534	Elongation factor 1-beta
P24539	ATP synthase F(0) complex subunit B1, mitochondrial
P24752	Acetyl-CoA acetyltransferase, mitochondrial
P25398	40S ribosomal protein S12
P25705	ATP synthase subunit alpha, mitochondrial
P25786	Proteasome subunit alpha type-1
P25787	Proteasome subunit alpha type-2
P25788	Proteasome subunit alpha type-3
P26038	Moesin
P26368	Splicing factor U2AF 65 kDa subunit
P26373	60S ribosomal protein L13
P26447	Protein S100-A4
P26641	Elongation factor 1-gamma
P27105	Stomatin
P27338	Amine oxidase [flavin-containing] B
P27348	14-3-3 protein theta
P28066	Proteasome subunit alpha type-5
P28072	Proteasome subunit beta type-6
P28289	Tropomodulin-1
P28331	NADH-ubiquinone oxidoreductase 75 kDa subunit, mitochondrial
P29692	Elongation factor 1-delta
P30041	Peroxiredoxin-6
P30043	Flavin reductase (NADPH)
P30044	Peroxiredoxin-5, mitochondrial
P30048	Thioredoxin-dependent peroxide reductase, mitochondrial
P30050	60S ribosomal protein L12
P30084	Enoyl-CoA hydratase, mitochondrial
P30086	Phosphatidylethanolamine-binding protein 1
P30101	Protein disulfide-isomerase A3
P30153	Serine/threonine-protein phosphatase 2A 65 kDa regulatory subunit A alpha isoform
P30837	Aldehyde dehydrogenase X, mitochondrial
P31040	Succinate dehydrogenase [ubiquinone] flavoprotein subunit, mitochondrial
P31415	Calsequestrin-1
P31930	Cytochrome b-c1 complex subunit 1, mitochondrial
P31937	3-hydroxyisobutyrate dehydrogenase, mitochondrial
P31939	Bifunctional purine biosynthesis protein ATIC
P31946	14-3-3 protein beta/alpha
P31948	Stress-induced-phosphoprotein 1
P32119	Peroxiredoxin-2
P32969	60S ribosomal protein L9
P34932	Heat shock 70 kDa protein 4
P35080	Profilin-2
P35232	Prohibitin 1
P35555	Fibrillin-1
P35573	Glycogen debranching enzyme
P35579	Myosin-9
P35609	Alpha-actinin-2
P35749	Myosin-11
P35998	26S proteasome regulatory subunit 7
P36542-2	Isoform Heart of ATP synthase subunit gamma, mitochondrial
P36578	60S ribosomal protein L4
P36871	Phosphoglucomutase-1
P36957	Dihydrolipoyllysine-residue succinyltransferase component of 2-oxoglutarate dehydrogenase complex, mitochondrial
P38117	Electron transfer flavoprotein subunit beta
P38606	V-type proton ATPase catalytic subunit A
P39023	60S ribosomal protein L3
P39060	Collagen alpha-1(XVIII) chain
P39656	Dolichyl-diphosphooligosaccharide--protein glycosyltransferase 48 kDa subunit
P40123	Adenylyl cyclase-associated protein 2
P40227	T-complex protein 1 subunit zeta
P40926	Malate dehydrogenase, mitochondrial
P41091	Eukaryotic translation initiation factor 2 subunit 3
P41567	Eukaryotic translation initiation factor 1
P42126	Enoyl-CoA delta isomerase 1, mitochondrial
P42765	3-ketoacyl-CoA thiolase, mitochondrial
P43155	Carnitine O-acetyltransferase
P43304	Glycerol-3-phosphate dehydrogenase, mitochondrial
P45954	Short/branched chain specific acyl-CoA dehydrogenase, mitochondrial
P45974	Ubiquitin carboxyl-terminal hydrolase 5
P46108	Adapter molecule crk
P46778	60S ribosomal protein L21
P46781	40S ribosomal protein S9
P46976	Glycogenin-1
P47755	F-actin-capping protein subunit alpha-2
P47756	F-actin-capping protein subunit beta
P47897	Glutamine--tRNA ligase
P47985	Cytochrome b-c1 complex subunit Rieske, mitochondrial
P48047	ATP synthase subunit O, mitochondrial
P48059	LIM and senescent cell antigen-like-containing domain protein 1
P48643	T-complex protein 1 subunit epsilon
P48681	Nestin
P48735	Isocitrate dehydrogenase [NADP], mitochondrial
P48788	Troponin I, fast skeletal muscle
P49189	4-trimethylaminobutyraldehyde dehydrogenase
P49411	Elongation factor Tu, mitochondrial
P49720	Proteasome subunit beta type-3
P49748	Very long-chain specific acyl-CoA dehydrogenase, mitochondrial
P49755	Transmembrane emp24 domain-containing protein 10
P49773	Adenosine 5'-monophosphoramidase HINT1
P50213	Isocitrate dehydrogenase [NAD] subunit alpha, mitochondrial
P50395	Rab GDP dissociation inhibitor beta
P50461	Cysteine and glycine-rich protein 3
P50570	Dynamin-2
P50914	60S ribosomal protein L14
P50990	T-complex protein 1 subunit theta
P50991	T-complex protein 1 subunit delta
P50995	Annexin A11
P51149	Ras-related protein Rab-7a
P51452	Dual specificity protein phosphatase 3
P51608	Methyl-CpG-binding protein 2
P51648	Aldehyde dehydrogenase family 3 member A2
P51884	Lumican
P51888	Prolargin
P51970	NADH dehydrogenase [ubiquinone] 1 alpha subcomplex subunit 8
P51991	Heterogeneous nuclear ribonucleoprotein A3
P52179-2	Isoform 2 of Myomesin-1
P52564	Dual specificity mitogen-activated protein kinase kinase 6
P52907	F-actin-capping protein subunit alpha-1
P53597	Succinate--CoA ligase [ADP/GDP-forming] subunit alpha, mitochondrial
P54136	Arginine--tRNA ligase, cytoplasmic
P54289	Voltage-dependent calcium channel subunit alpha-2/delta-1
P54296	Myomesin-2
P54578	Ubiquitin carboxyl-terminal hydrolase 14
P54619	5'-AMP-activated protein kinase subunit gamma-1
P54646	5'-AMP-activated protein kinase catalytic subunit alpha-2
P54652	Heat shock-related 70 kDa protein 2
P54920	Alpha-soluble NSF attachment protein
P55010	Eukaryotic translation initiation factor 5
P55060	Exportin-2
P55072	Transitional endoplasmic reticulum ATPase
P55084	Trifunctional enzyme subunit beta, mitochondrial
P55268	Laminin subunit beta-2
P55290	Cadherin-13
P55822	SH3 domain-binding glutamic acid-rich protein
P56134	ATP synthase subunit f, mitochondrial
P56385	ATP synthase subunit e, mitochondrial
P57105	Synaptojanin-2-binding protein
P60174	Triosephosphate isomerase
P60842	Eukaryotic initiation factor 4A-I
P60866	40S ribosomal protein S20
P60900	Proteasome subunit alpha type-6
P61019	Ras-related protein Rab-2A
P61026	Ras-related protein Rab-10
P61081	NEDD8-conjugating enzyme Ubc12
P61088	Ubiquitin-conjugating enzyme E2 N
P61160	Actin-related protein 2
P61163	Alpha-centractin
P61586	Transforming protein RhoA
P61978	Heterogeneous nuclear ribonucleoprotein K
P61981	14-3-3 protein gamma
P62081	40S ribosomal protein S7
P62140	Serine/threonine-protein phosphatase PP1-beta catalytic subunit
P62191	26S proteasome regulatory subunit 4
P62195	26S proteasome regulatory subunit 8
P62241	40S ribosomal protein S8
P62258	14-3-3 protein epsilon
P62269	40S ribosomal protein S18
P62280	40S ribosomal protein S11
P62424	60S ribosomal protein L7a
P62701	40S ribosomal protein S4, X isoform
P62714	Serine/threonine-protein phosphatase 2A catalytic subunit beta isoform
P62736	Actin, aortic smooth muscle
P62805	Histone H4
P62834	Ras-related protein Rap-1A
P62851	40S ribosomal protein S25
P62906	60S ribosomal protein L10a
P62937	Peptidyl-prolyl cis-trans isomerase A
P63000	Ras-related C3 botulinum toxin substrate 1
P63220	40S ribosomal protein S21
P63316	Troponin C, slow skeletal and cardiac muscles
P68371	Tubulin beta-4B chain
P68871	Hemoglobin subunit beta
P69891	Hemoglobin subunit gamma-1
P69905	Hemoglobin subunit alpha
P78371	T-complex protein 1 subunit beta
P78527	DNA-dependent protein kinase catalytic subunit
P83111	Serine beta-lactamase-like protein LACTB, mitochondrial
P83731	60S ribosomal protein L24
P84243	Histone H3,3
P98160	Basement membrane-specific heparan sulfate proteoglycan core protein
Q00059	Transcription factor A, mitochondrial
Q00688	Peptidyl-prolyl cis-trans isomerase FKBP3
Q00839	Heterogeneous nuclear ribonucleoprotein U
Q00872	Myosin-binding protein C, slow-type
Q00872-4	Isoform 4 of Myosin-binding protein C, slow-type
Q01082	Spectrin beta chain, non-erythrocytic 1
Q01518	Adenylyl cyclase-associated protein 1
Q01995	Transgelin
Q02218	2-oxoglutarate dehydrogenase complex component E1
Q02252	Methylmalonate-semialdehyde dehydrogenase [acylating], mitochondrial
Q02641	Voltage-dependent L-type calcium channel subunit beta-1
Q02878	60S ribosomal protein L6
Q02978	Mitochondrial 2-oxoglutarate/malate carrier protein
Q03252	Lamin-B2
Q04446	1,4-alpha-glucan-branching enzyme
Q04917	14-3-3 protein eta
Q05639	Elongation factor 1-alpha 2
Q05707	Collagen alpha-1(XIV) chain
Q06432	Voltage-dependent calcium channel gamma-1 subunit
Q06830	Peroxiredoxin-1
Q07021	Complement component 1 Q subcomponent-binding protein, mitochondrial
Q07065	Cytoskeleton-associated protein 4
Q08043	Alpha-actinin-3
Q08211	ATP-dependent RNA helicase A
Q08722	Leukocyte surface antigen CD47
Q09666	Neuroblast differentiation-associated protein AHNAK
Q0VAK6	Leiomodin-3
Q12797-3	Isoform 3 of Aspartyl/asparaginyl beta-hydroxylase
Q12931	Heat shock protein 75 kDa, mitochondrial
Q13011	Delta(3,5)-Delta(2,4)-dienoyl-CoA isomerase, mitochondrial
Q13045	Protein flightless-1 homolog
Q13098	COP9 signalosome complex subunit 1
Q13155	Aminoacyl tRNA synthase complex-interacting multifunctional protein 2
Q13200	26S proteasome non-ATPase regulatory subunit 2
Q13203	Myosin-binding protein H
Q13263	Transcription intermediary factor 1-beta
Q13283	Ras GTPase-activating protein-binding protein 1
Q13310	Polyadenylate-binding protein 4
Q13326	Gamma-sarcoglycan
Q13423	NAD(P) transhydrogenase, mitochondrial
Q13424	Alpha-1-syntrophin
Q13508	Ecto-ADP-ribosyltransferase 3
Q13554	Calcium/calmodulin-dependent protein kinase type II subunit beta
Q13557	Calcium/calmodulin-dependent protein kinase type II subunit delta
Q13618	Cullin-3
Q13642-1	Isoform 1 of Four and a half LIM domains protein 1
Q13643	Four and a half LIM domains protein 3
Q13796	Protein Shroom2
Q13838	Spliceosome RNA helicase DDX39B
Q13884	Beta-1-syntrophin
Q13885	Tubulin beta-2A chain
Q14112	Nidogen-2
Q14118	Dystroglycan 1
Q14152	Eukaryotic translation initiation factor 3 subunit A
Q14195	Dihydropyrimidinase-related protein 3
Q14203	Dynactin subunit 1
Q14254	Flotillin-2
Q14315-2	Isoform 2 of Filamin-C
Q14324	Myosin-binding protein C, fast-type
Q14697	Neutral alpha-glucosidase AB
Q14847	LIM and SH3 domain protein 1
Q14974	Importin subunit beta-1
Q15019	Septin-2
Q15063	Periostin
Q15078	Cyclin-dependent kinase 5 activator 1
Q15084	Protein disulfide-isomerase A6
Q15365	Poly(rC)-binding protein 1
Q15369	Elongin-C
Q15404	Ras suppressor protein 1
Q15555	Microtubule-associated protein RP/EB family member 2
Q15582	Transforming growth factor-beta-induced protein ig-h3
Q15772	Striated muscle preferentially expressed protein kinase
Q15907	Ras-related protein Rab-11B
Q16082	Heat shock protein beta-2
Q16363	Laminin subunit alpha-4
Q16555	Dihydropyrimidinase-related protein 2
Q16585	Beta-sarcoglycan
Q16586	Alpha-sarcoglycan
Q16654	[Pyruvate dehydrogenase (acetyl-transferring)] kinase isozyme 4, mitochondrial
Q16698	2,4-dienoyl-CoA reductase [(3E)-enoyl-CoA-producing], mitochondrial
Q16718	NADH dehydrogenase [ubiquinone] 1 alpha subcomplex subunit 5
Q16777	Histone H2A type 2-C
Q16778	Histone H2B type 2-E
Q16795	NADH dehydrogenase [ubiquinone] 1 alpha subcomplex subunit 9, mitochondrial
Q16816	Phosphorylase b kinase gamma catalytic chain, skeletal muscle/heart isoform
Q16821	Protein phosphatase 1 regulatory subunit 3A
Q16836	Hydroxyacyl-coenzyme A dehydrogenase, mitochondrial
Q16853	Membrane primary amine oxidase
Q16891-2	Isoform 2 of MIC complex subunit MIC60
Q2TAL5	Smoothelin-like protein 2
Q2TBA0	Kelch-like protein 40
Q32MZ4-4	Isoform 4 of Leucine-rich repeat flightless-interacting protein 1
Q53GG5	PDZ and LIM domain protein 3
Q53GQ0	Very-long-chain 3-oxoacyl-CoA reductase
Q53S48	STON1-GTF2A1L readthrough
Q562R1	Beta-actin-like protein 2
Q58FF6	Putative heat shock protein HSP 90-beta 4
Q5BKX8	Caveolae-associated protein 4
Q5HYK3	2-methoxy-6-polyprenyl-1,4-benzoquinol methylase, mitochondrial
Q5JWE9	Guanine nucleotide-binding protein G(s) subunit alpha isoforms short
Q5R3B4	Mitochondrial pyruvate carrier (Fragment)
Q5SSJ5	Heterochromatin protein 1-binding protein 3
Q5SWX3	Calcium/calmodulin-dependent protein kinase
Q5T4U5	Medium-chain specific acyl-CoA dehydrogenase, mitochondrial
Q5T7C4	High mobility group protein B1
Q5TEC6	Histone H3-7
Q5VTT5	Myomesin-3
Q5VVC8	60S ribosomal protein L11
Q5VWP3-4	Isoform 4 of Muscular LMNA-interacting protein
Q5VXH5	PRAME family member 7
Q5VXT5	Synaptophysin-like protein 2
Q643R3	Lysophospholipid acyltransferase LPCAT4
Q68J44	Dual specificity phosphatase 29
Q6IS14	Eukaryotic translation initiation factor 5A-1-like
Q6NZI2	Caveolae-associated protein 1
Q6P5Q4	Leiomodin-2
Q6QEF8-5	Isoform 5 of Coronin-6
Q6S8J3	POTE ankyrin domain family member E
Q6UXV4	MIC complex subunit MIC27
Q6YN16	Hydroxysteroid dehydrogenase-like protein 2
Q6ZMU5	Tripartite motif-containing protein 72
Q6ZN40	Tropomyosin 1 (Alpha), isoform CRA_f
Q702N8	Xin actin-binding repeat-containing protein 1
Q71UI9	Histone H2A,V
Q71UM5	40S ribosomal protein S27-like
Q7L576	Cytoplasmic FMR1-interacting protein 1
Q7Z406	Myosin-14
Q7Z6Z7	E3 ubiquitin-protein ligase HUWE1
Q86TC9	Myopalladin
Q86TD4	Sarcalumenin
Q86TX2	Acyl-coenzyme A thioesterase 1
Q86UT6	NLR family member X1
Q86VP6	Cullin-associated NEDD8-dissociated protein 1
Q86Y39	NADH dehydrogenase [ubiquinone] 1 alpha subcomplex subunit 11
Q8IUE6	Histone H2A type 2-B
Q8IWE2	Protein NOXP20
Q8IWX7	Protein unc-45 homolog B
Q8N142	Adenylosuccinate synthetase isozyme 1
Q8N1G4	Leucine-rich repeat-containing protein 47
Q8N241	Heat shock 27kDa protein family, member 7 (Cardiovascular), isoform CRA_c
Q8N335	Glycerol-3-phosphate dehydrogenase 1-like protein
Q8N3V7	Synaptopodin
Q8N5M9	Protein jagunal homolog 1
Q8NBU5	Outer mitochondrial transmembrane helix translocase
Q8NBX0	Saccharopine dehydrogenase-like oxidoreductase
Q8NDY3	Inactive ADP-ribosyltransferase ARH2
Q8NE86	Calcium uniporter protein, mitochondrial
Q8NI60	Atypical kinase COQ8A, mitochondrial
Q8TDC0	Myozenin-3
Q8TE73	Dynein axonemal heavy chain 5
Q8WUM4	Programmed cell death 6-interacting protein
Q8WW22	DnaJ homolog subfamily A member 4
Q8WZ73	E3 ubiquitin-protein ligase rififylin
Q92522	Histone H1,10
Q92614	Unconventional myosin-XVIIIa
Q92629	Delta-sarcoglycan
Q92901	60S ribosomal protein L3-like
Q93034	Cullin-5
Q93100	Phosphorylase b kinase regulatory subunit beta
Q96A32	Myosin regulatory light chain 11
Q96AG4	Leucine-rich repeat-containing protein 59
Q96AN5	Transmembrane protein 143
Q96AQ6	Pre-B-cell leukemia transcription factor-interacting protein 1
Q96DC8	Enoyl-CoA hydratase domain-containing protein 3, mitochondrial
Q96EY1	DnaJ homolog subfamily A member 3, mitochondrial
Q96HC4-2	Isoform 2 of PDZ and LIM domain protein 5
Q96HC4-3	Isoform 3 of PDZ and LIM domain protein 5
Q96IX5	ATP synthase membrane subunit K, mitochondrial
Q96KP4	Cytosolic non-specific dipeptidase
Q96L96	Alpha-protein kinase 3
Q96MF2	SH3 and cysteine-rich domain-containing protein 3
Q96MG2	Junctional sarcoplasmic reticulum protein 1
Q99460	26S proteasome non-ATPase regulatory subunit 1
Q99536	Synaptic vesicle membrane protein VAT-1 homolog
Q99584	Protein S100-A13
Q99623	Prohibitin-2
Q99714	3-hydroxyacyl-CoA dehydrogenase type-2
Q99715	Collagen alpha-1(XII) chain
Q99735	Microsomal glutathione S-transferase 2
Q9BQ69	ADP-ribose glycohydrolase MACROD1
Q9BRX8	Peroxiredoxin-like 2A
Q9BSJ8	Extended synaptotagmin-1
Q9BUF5	Tubulin beta-6 chain
Q9BVC6	Transmembrane protein 109
Q9BWH2	FUN14 domain-containing protein 2
Q9BXK5	Bcl-2-like protein 13
Q9BXN1	Asporin
Q9BZZ5	Apoptosis inhibitor 5
Q9GZV1	Ankyrin repeat domain-containing protein 2
Q9H1E5	Thioredoxin-related transmembrane protein 4
Q9H1R3	Myosin light chain kinase 2, skeletal/cardiac muscle
Q9H223	EH domain-containing protein 4
Q9H3N1	Thioredoxin-related transmembrane protein 1
Q9H501	ESF1 homolog
Q9H6F2	Trimeric intracellular cation channel type A
Q9H987	Synaptopodin 2-like protein
Q9H9P8	L-2-hydroxyglutarate dehydrogenase, mitochondrial
Q9NP98	Myozenin-1
Q9NPC6	Myozenin-2
Q9NQC3	Reticulon-4
Q9NQC3-3	Isoform C of Reticulon-4
Q9NR12-2	Isoform 2 of PDZ and LIM domain protein 7
Q9NR12-6	Isoform 6 of PDZ and LIM domain protein 7
Q9NR31	GTP-binding protein SAR1a
Q9NR50	Translation initiation factor eIF-2B subunit gamma
Q9NRX4	14 kDa phosphohistidine phosphatase
Q9NSD9	Phenylalanine--tRNA ligase beta subunit
Q9NSE4	Isoleucine--tRNA ligase, mitochondrial
Q9NWV4	CXXC motif containing zinc binding protein
Q9NX14	NADH dehydrogenase [ubiquinone] 1 beta subcomplex subunit 11, mitochondrial
Q9NYL2-2	Isoform 2 of Mitogen-activated protein kinase kinase kinase 20
Q9NYU2	UDP-glucose:glycoprotein glucosyltransferase 1
Q9NZ45	CDGSH iron-sulfur domain-containing protein 1
Q9NZJ6	Ubiquinone biosynthesis O-methyltransferase, mitochondrial
Q9NZN4	EH domain-containing protein 2
Q9NZQ9	Tropomodulin-4
Q9NZU5	LIM and cysteine-rich domains protein 1
Q9P0J0	NADH dehydrogenase [ubiquinone] 1 alpha subcomplex subunit 13
Q9P0L0	Vesicle-associated membrane protein-associated protein A
Q9P0S9	Transmembrane protein 14C
Q9UBF9	Myotilin
Q9UBQ7	Glyoxylate reductase/hydroxypyruvate reductase
Q9UBT7	Alpha-catulin
Q9UHG3	Prenylcysteine oxidase 1
Q9UHP9	Small muscular protein
Q9UHQ9	NADH-cytochrome b5 reductase 1
Q9UI09	NADH dehydrogenase [ubiquinone] 1 alpha subcomplex subunit 12
Q9UIJ7	GTP:AMP phosphotransferase AK3, mitochondrial
Q9UJW7	Zinc finger protein 229
Q9UKS6	Protein kinase C and casein kinase substrate in neurons protein 3
Q9UKX2	Myosin-2
Q9UKX3	Myosin-13
Q9UL25	Ras-related protein Rab-21
Q9ULM3	YEATS domain-containing protein 2
Q9UM00	Calcium load-activated calcium channel
Q9UM22	Mammalian ependymin-related protein 1
Q9UMS6	Synaptopodin-2
Q9UNZ2	NSFL1 cofactor p47
Q9UQ80	Proliferation-associated protein 2G4
Q9Y224	RNA transcription, translation and transport factor protein
Q9Y235	C->U-editing enzyme APOBEC-2
Q9Y277-2	Isoform 2 of Voltage-dependent anion-selective channel protein 3
Q9Y281	Cofilin-2
Q9Y2J8	Protein-arginine deiminase type-2
Q9Y2X3	Nucleolar protein 58
Q9Y2Z9	Ubiquinone biosynthesis monooxygenase COQ6, mitochondrial
Q9Y305	Acyl-coenzyme A thioesterase 9, mitochondrial
Q9Y394	Dehydrogenase/reductase SDR family member 7
Q9Y490	Talin-1
Q9Y4G6	Talin-2
Q9Y512	Sorting and assembly machinery component 50 homolog
Q9Y5L4	Mitochondrial import inner membrane translocase subunit Tim13
Q9Y613	FH1/FH2 domain-containing protein 1
Q9Y623	Myosin-4
Q9Y6M9	NADH dehydrogenase [ubiquinone] 1 beta subcomplex subunit 9
R4GNH3	26S proteasome regulatory subunit 6A
S4R3P0	Aldo-keto reductase family 1 member C2 (Fragment)
U3KQL2	Acylphosphatase
U3KQS2	Glucose-6-phosphate exchanger SLC37A4
U3KQT1	S-formylglutathione hydrolase
V9GYM3	Apolipoprotein A-II
V9GYX7	Actin-related protein 10 (Fragment)
V9GZ78	C-1-tetrahydrofolate synthase, cytoplasmic
X1WI28	60S ribosomal protein L10 (Fragment)
X6RJP6	Transgelin-2 (Fragment)

## Sheet: DMD1
PROTEINS OF DUCHENNE PATIENT 1
Codes	Protein
P12882	Myosin-1
P12883	Myosin-7
P05976	Myosin light chain 1/3, skeletal muscle isoform
A0A0A0MTS7	Titin
Q9UKX2	Myosin-2
Q96A32	Myosin regulatory light chain 11
P35609	Alpha-actinin-2
P02585	Troponin C, skeletal muscle
P20929-2	Isoform 2 of Nebulin
P09493	Tropomyosin alpha-1 chain
P68871	Hemoglobin subunit beta
P02768	Albumin
Q14315-2	Isoform 2 of Filamin-C
H0YFD6	Enoyl-CoA hydratase
P17661	Desmin
O14983	Sarcoplasmic/endoplasmic reticulum calcium ATPase 1
P69905	Hemoglobin subunit alpha
Q00872-4	Isoform 4 of Myosin-binding protein C, slow-type
P51884	Lumican
P12111	Collagen alpha-3(VI) chain
P08590	Myosin light chain 3
P06732	Creatine kinase M-type
P62805	Histone H4
P20774	Mimecan
P07585	Decorin
P48788	Troponin I, fast skeletal muscle
P11055	Myosin-3
P54296	Myomesin-2
Q16778	Histone H2B type 2-E
P10916	Myosin regulatory light chain 2, ventricular/cardiac muscle isoform
P16615	Sarcoplasmic/endoplasmic reticulum calcium ATPase 2
P31415	Calsequestrin-1
P11217	Glycogen phosphorylase, muscle form
O60662	Kelch-like protein 41
P12109	Collagen alpha-1(VI) chain
P01857	Immunoglobulin heavy constant gamma 1
C9JZN9	Troponin T, fast skeletal muscle
Q9NP98	Myozenin-1
Q05707	Collagen alpha-1(XIV) chain
P06576	ATP synthase subunit beta, mitochondrial
Q16777	Histone H2A type 2-C
Q13642-1	Isoform 1 of Four and a half LIM domains protein 1
P25705	ATP synthase subunit alpha, mitochondrial
P04406	Glyceraldehyde-3-phosphate dehydrogenase
A0A8I5KV04	LIM domain-binding protein 3
P07355	Annexin A2
P21810	Biglycan
P52179-2	Isoform 2 of Myomesin-1
P63316	Troponin C, slow skeletal and cardiac muscles
P08670	Vimentin
A0A6Q8PFJ0	Prelamin-A/C
P11142	Heat shock cognate 71 kDa protein
P13929	Beta-enolase
A0A8I5KSD5	Plectin
Q71UI9	Histone H2A,V
P12235	ADP/ATP translocase 1
P51888	Prolargin
Q14324	Myosin-binding protein C, fast-type
P09382	Galectin-1
P04075	Fructose-bisphosphate aldolase A
P04792	Heat shock protein beta-1
P07451	Carbonic anhydrase 3
P68371	Tubulin beta-4B chain
K7EP91	PH domain leucine-rich repeat-containing protein phosphatase 1 (Fragment)
Q9BXN1	Asporin
J3QTR3	Ubiquitin-40S ribosomal protein S27a (Fragment)
Q08043	Alpha-actinin-3
O75298	Reticulon-2
P12110	Collagen alpha-2(VI) chain
P01834	Immunoglobulin kappa constant
P01009	Alpha-1-antitrypsin
Q09666	Neuroblast differentiation-associated protein AHNAK
K7EQL4	Troponin T, slow skeletal muscle (Fragment)
P31751	RAC-beta serine/threonine-protein kinase
Q9Y623	Myosin-4
P00338	L-lactate dehydrogenase A chain
O75923	Dysferlin
A0A087WT47	Troponin I, slow skeletal muscle
A0A2R2Y2Q3	Tropomyosin 3 nu
P98160	Basement membrane-specific heparan sulfate proteoglycan core protein
P01023	Alpha-2-macroglobulin
P08133	Annexin A6
P22695	Cytochrome b-c1 complex subunit 2, mitochondrial
A0A2R8Y6G6	Phosphopyruvate hydratase
C9JEU5	Fibrinogen gamma chain
P21796	Voltage-dependent anion-selective channel protein 1
P01024	Complement C3
P60174	Triosephosphate isomerase
A0A804F6T5	Pyruvate kinase
P16671	Platelet glycoprotein 4
Q96HC4-3	Isoform 3 of PDZ and LIM domain protein 5
A0A0G2JIW1	Heat shock 70 kDa protein 1B
Q86TD4	Sarcalumenin
P08237	ATP-dependent 6-phosphofructokinase, muscle type
Q05639	Elongation factor 1-alpha 2
A0A8J8YWN6	NADH-cytochrome b5 reductase 3
Q5QNW6	Histone H2B type 2-F
P31930	Cytochrome b-c1 complex subunit 1, mitochondrial
P21695	Glycerol-3-phosphate dehydrogenase [NAD(+)], cytoplasmic
P02671	Fibrinogen alpha chain
Q5VTT5	Myomesin-3
A7E2Y1	Myosin-7B
P02787	Serotransferrin
P35573	Glycogen debranching enzyme
P48735	Isocitrate dehydrogenase [NADP], mitochondrial
P21333	Filamin-A
A0A0A0MS51	Gelsolin
O14958	Calsequestrin-2
P11277-2	Isoform 2 of Spectrin beta chain, erythrocytic
B0QYF8	Myoglobin (Fragment)
P55268	Laminin subunit beta-2
P13535	Myosin-8
A0A0C4DFM5	Myotilin
P55084	Trifunctional enzyme subunit beta, mitochondrial
P61981	14-3-3 protein gamma
P00568	Adenylate kinase isoenzyme 1
P24043	Laminin subunit alpha-2
P11047	Laminin subunit gamma-1
Q15424	Scaffold attachment factor B1
Q6NZI2	Caveolae-associated protein 1
P11532	Dystrophin
Q6ZMU5	Tripartite motif-containing protein 72
P02511	Alpha-crystallin B chain
P10412	Histone H1,4
P14649	Myosin light chain 6B
Q9Y235	C->U-editing enzyme APOBEC-2
Q9NZQ9	Tropomodulin-4
O14558	Heat shock protein beta-6
Q53GG5	PDZ and LIM domain protein 3
Q16853	Membrane primary amine oxidase
P24752	Acetyl-CoA acetyltransferase, mitochondrial
A6NGQ3	Non-specific serine/threonine protein kinase
B4DY08	Heterogeneous nuclear ribonucleoproteins C1/C2
P17540	Creatine kinase S-type, mitochondrial
P35579	Myosin-9
P35555	Fibrillin-1
P11177	Pyruvate dehydrogenase E1 component subunit beta, mitochondrial
P10606	Cytochrome c oxidase subunit 5B, mitochondrial
Q9UKX3	Myosin-13
A0A0A0MR02	Voltage-dependent anion-selective channel protein 2 (Fragment)
Q13423	NAD(P) transhydrogenase, mitochondrial
P05387	60S acidic ribosomal protein P2
P04083	Annexin A1
P21817	Ryanodine receptor 1
P04843	Dolichyl-diphosphooligosaccharide--protein glycosyltransferase subunit 1
K7EKM5	Triggering receptor expressed on myeloid cells 1
P06753-5	Isoform 5 of Tropomyosin alpha-3 chain
P02647	Apolipoprotein A-I
P00738	Haptoglobin
A0A0J9YXN7	Perilipin-4
P48047	ATP synthase subunit O, mitochondrial
Q14112	Nidogen-2
B1AKY9	Sodium/potassium-transporting ATPase subunit alpha
P62736	Actin, aortic smooth muscle
Q9Y490	Talin-1
F5H5D3	Tubulin alpha chain
Q5TEC6	Histone H3-7
Q9Y2J8	Protein-arginine deiminase type-2
P47756	F-actin-capping protein subunit beta
P49748	Very long-chain specific acyl-CoA dehydrogenase, mitochondrial
Q5VWP3-4	Isoform 4 of Muscular LMNA-interacting protein
P07900	Heat shock protein HSP 90-alpha
Q9Y281	Cofilin-2
P28331	NADH-ubiquinone oxidoreductase 75 kDa subunit, mitochondrial
P00558	Phosphoglycerate kinase 1
P06744	Glucose-6-phosphate isomerase
P36542-2	Isoform Heart of ATP synthase subunit gamma, mitochondrial
P40926	Malate dehydrogenase, mitochondrial
O75390	Citrate synthase, mitochondrial
Q702N8	Xin actin-binding repeat-containing protein 1
P62258	14-3-3 protein epsilon
O75746	Electrogenic aspartate/glutamate antiporter SLC25A12, mitochondrial
P13073	Cytochrome c oxidase subunit 4 isoform 1, mitochondrial
O00499	Myc box-dependent-interacting protein 1
Q06830	Peroxiredoxin-1
Q643R3	Lysophospholipid acyltransferase LPCAT4
F8VVM2	Phosphate carrier protein, mitochondrial
Q9Y277-2	Isoform 2 of Voltage-dependent anion-selective channel protein 3
P02751-1	Isoform 1 of Fibronectin
P11021	Endoplasmic reticulum chaperone BiP
P02042	Hemoglobin subunit delta
E7EPM6	Long-chain-fatty-acid--CoA ligase
O75947	ATP synthase subunit d, mitochondrial
P09972	Fructose-bisphosphate aldolase C
A0A7I2V4Y4	Alpha-actinin-1
P35232	Prohibitin 1
A0A087X0K0	Collagen alpha-1(XV) chain
P00403	Cytochrome c oxidase subunit 2
P21912	Succinate dehydrogenase [ubiquinone] iron-sulfur subunit, mitochondrial
A0A7P0T997	Acetyltransferase component of pyruvate dehydrogenase complex
Q13011	Delta(3,5)-Delta(2,4)-dienoyl-CoA isomerase, mitochondrial
P60842	Eukaryotic initiation factor 4A-I
Q5T4U5	Medium-chain specific acyl-CoA dehydrogenase, mitochondrial
P69891	Hemoglobin subunit gamma-1
A0A5F9ZHS3	Menin
O15061	Synemin
Q16891-2	Isoform 2 of MIC complex subunit MIC60
I3L4N8	Actin, cytoplasmic 2
O75367	Core histone macro-H2A,1
P32119	Peroxiredoxin-2
P54652	Heat shock-related 70 kDa protein 2
O00151	PDZ and LIM domain protein 1
F8W1R7	Myosin light polypeptide 6
Q02218	2-oxoglutarate dehydrogenase complex component E1
Q01082	Spectrin beta chain, non-erythrocytic 1
P20674	Cytochrome c oxidase subunit 5A, mitochondrial
O14950	Myosin regulatory light chain 12B
P30101	Protein disulfide-isomerase A3
P04899	Guanine nucleotide-binding protein G(i) subunit alpha-2
A2A274	Aconitate hydratase, mitochondrial
P00488	Coagulation factor XIII A chain
P02452	Collagen alpha-1(I) chain
P09622	Dihydrolipoyl dehydrogenase, mitochondrial
P62701	40S ribosomal protein S4, X isoform
A0A0D9SF54	Spectrin alpha chain, non-erythrocytic 1
Q03252	Lamin-B2
O00159	Unconventional myosin-Ic
P13807	Glycogen [starch] synthase, muscle
Q16082	Heat shock protein beta-2
P08238	Heat shock protein HSP 90-beta
Q07065	Cytoskeleton-associated protein 4
A0A7I2V599	60 kDa heat shock protein, mitochondrial
A0A087X253	AP complex subunit beta
P02675	Fibrinogen beta chain
E9PK25	Cofilin-1
Q16555	Dihydropyrimidinase-related protein 2
E7EUC7	UTP--glucose-1-phosphate uridylyltransferase
Q5VXT5	Synaptophysin-like protein 2
Q9UHQ9	NADH-cytochrome b5 reductase 1
A0A3B3IRN5	Fibromodulin
P13639	Elongation factor 2
P51970	NADH dehydrogenase [ubiquinone] 1 alpha subcomplex subunit 8
P14543	Nidogen-1
Q5BKX8	Caveolae-associated protein 4
P19367	Hexokinase-1
Q9UMS6	Synaptopodin-2
O75083	WD repeat-containing protein 1
P31040	Succinate dehydrogenase [ubiquinone] flavoprotein subunit, mitochondrial
P18206	Vinculin
P62937	Peptidyl-prolyl cis-trans isomerase A
H0Y8C6	Importin-5 (Fragment)
P46976	Glycogenin-1
P05386	60S acidic ribosomal protein P1
Q9UI09	NADH dehydrogenase [ubiquinone] 1 alpha subcomplex subunit 12
P35749	Myosin-11
Q13554	Calcium/calmodulin-dependent protein kinase type II subunit beta
Q07021	Complement component 1 Q subcomponent-binding protein, mitochondrial
O00483	Cytochrome c oxidase subunit NDUFA4
P50991	T-complex protein 1 subunit delta
A0A5K1VW95	Malate dehydrogenase
P40123	Adenylyl cyclase-associated protein 2
A0A7P0T9C4	Cytoplasmic dynein 1 heavy chain 1
Q02978	Mitochondrial 2-oxoglutarate/malate carrier protein
P54289	Voltage-dependent calcium channel subunit alpha-2/delta-1
Q2TBA0	Kelch-like protein 40
Q9BRX8	Peroxiredoxin-like 2A
A0A590UJS6	Sarcolemmal membrane-associated protein (Fragment)
Q9NZN4	EH domain-containing protein 2
Q15063	Periostin
E9PRJ8	Tetraspanin (Fragment)
P08574	Cytochrome c1, heme protein, mitochondrial
Q9UHG3	Prenylcysteine oxidase 1
P55072	Transitional endoplasmic reticulum ATPase
P07305	Histone H1,0
A0A7P0TAE1	Endoplasmin
P23297	Protein S100-A1
O75155	Cullin-associated NEDD8-dissociated protein 2
Q53S48	STON1-GTF2A1L readthrough
A0A7P0TA97	Protein disulfide-isomerase
P02763	Alpha-1-acid glycoprotein 1
P36957	Dihydrolipoyllysine-residue succinyltransferase component of 2-oxoglutarate dehydrogenase complex, mitochondrial
A0A7P0Z497	Peptidyl-prolyl cis-trans isomerase
A0A0A0MRM2	Nebulin-related-anchoring protein
E9PJH8	Serpin H1 (Fragment)
P36871	Phosphoglucomutase-1
Q9H501	ESF1 homolog
Q16718	NADH dehydrogenase [ubiquinone] 1 alpha subcomplex subunit 5
A0A8I5KVV1	AFG3-like protein 2
P23109	AMP deaminase 1
A0A7I2V2G2	Stress-70 protein, mitochondrial
P14854	Cytochrome c oxidase subunit 6B1
P22314	Ubiquitin-like modifier-activating enzyme 1
O43181	NADH dehydrogenase [ubiquinone] iron-sulfur protein 4, mitochondrial
Q9H987	Synaptopodin 2-like protein
P47755	F-actin-capping protein subunit alpha-2
A0A087WVQ6	Clathrin heavy chain
F8W6I7	Heterogeneous nuclear ribonucleoprotein A1
Q01518	Adenylyl cyclase-associated protein 1
P51648	Aldehyde dehydrogenase family 3 member A2
B8ZZL8	10 kDa heat shock protein, mitochondrial
P08758	Annexin A5
P51149	Ras-related protein Rab-7a
P51649	Succinate-semialdehyde dehydrogenase, mitochondrial
Q9NZU5	LIM and cysteine-rich domains protein 1
F6R962	Target of Nesh-SH3
Q9Y394	Dehydrogenase/reductase SDR family member 7
P30041	Peroxiredoxin-6
P07942	Laminin subunit beta-1
E7EVA0	Microtubule-associated protein
A0A024R571	EH domain-containing protein 1
P39656	Dolichyl-diphosphooligosaccharide--protein glycosyltransferase 48 kDa subunit
Q15327	Ankyrin repeat domain-containing protein 1
Q16698	2,4-dienoyl-CoA reductase [(3E)-enoyl-CoA-producing], mitochondrial
Q9NUQ9	CYFIP-related Rac1 interactor B
P05388	60S acidic ribosomal protein P0
P55290	Cadherin-13
Q96JJ7	Protein disulfide-isomerase TMX3
D6REB3	Transcription factor HES-4
P08572	Collagen alpha-2(IV) chain
B4DUR8	T-complex protein 1 subunit gamma
Q16795	NADH dehydrogenase [ubiquinone] 1 alpha subcomplex subunit 9, mitochondrial
Q14165	Malectin
P62269	40S ribosomal protein S18
O14949	Cytochrome b-c1 complex subunit 8
D6RER5	Septin
P50990	T-complex protein 1 subunit theta
Q15084	Protein disulfide-isomerase A6
O14880	Microsomal glutathione S-transferase 3
R4GNH3	26S proteasome regulatory subunit 6A
O95292	Vesicle-associated membrane protein-associated protein B/C
Q99623	Prohibitin-2
O95810	Caveolae-associated protein 2
P05091	Aldehyde dehydrogenase, mitochondrial
A0A8I5KYH4	Electron transfer flavoprotein subunit alpha
P08559	Pyruvate dehydrogenase E1 component subunit alpha, somatic form, mitochondrial
Q9P0J0	NADH dehydrogenase [ubiquinone] 1 alpha subcomplex subunit 13
P07099	Epoxide hydrolase 1
E9PLK3	Aminopeptidase
Q9BUF5	Tubulin beta-6 chain
O15273	Telethonin
Q13564	NEDD8-activating enzyme E1 regulatory subunit
P15880	40S ribosomal protein S2
P43155	Carnitine O-acetyltransferase
Q9UJW7	Zinc finger protein 229
A0A7I2V3T0	CD9 antigen
A0A7I2V5S2	Nucleophosmin
P40227	T-complex protein 1 subunit zeta
Q9Y483	Metal-response element-binding transcription factor 2
A0A804HL40	Leucine-rich PPR motif-containing protein, mitochondrial
Q6QEF8-5	Isoform 5 of Coronin-6
Q9GZV1	Ankyrin repeat domain-containing protein 2
P10644	cAMP-dependent protein kinase type I-alpha regulatory subunit
P04844	Dolichyl-diphosphooligosaccharide--protein glycosyltransferase subunit 2
A0A1B0GU92	Peptidase A1 domain-containing protein
Q13838	Spliceosome RNA helicase DDX39B
E9PHG3	Histone-lysine N-methyltransferase SMYD1
Q5VVC8	60S ribosomal protein L11
O75489	NADH dehydrogenase [ubiquinone] iron-sulfur protein 3, mitochondrial
Q14118	Dystroglycan 1
A0A024RCR6	Large proline-rich protein BAG6
P00505	Aspartate aminotransferase, mitochondrial
Q13557	Calcium/calmodulin-dependent protein kinase type II subunit delta
M0QZ43	Sarcoplasmic reticulum histidine-rich calcium-binding protein
F6XZQ7	Glutathione S-transferase
P06727	Apolipoprotein A-IV
P62820	Ras-related protein Rab-1A
A0A5F9ZI26	Myelin protein P0
P30050	60S ribosomal protein L12
Q00839	Heterogeneous nuclear ribonucleoprotein U
O95278	Laforin
O43676	NADH dehydrogenase [ubiquinone] 1 beta subcomplex subunit 3
P0CG38	POTE ankyrin domain family member I
P30044	Peroxiredoxin-5, mitochondrial
P60900	Proteasome subunit alpha type-6
Q15907	Ras-related protein Rab-11B
P09669	Cytochrome c oxidase subunit 6C
Q12797-3	Isoform 3 of Aspartyl/asparaginyl beta-hydroxylase
Q9Y6M9	NADH dehydrogenase [ubiquinone] 1 beta subcomplex subunit 9
H3BPJ9	NADH dehydrogenase [ubiquinone] 1 beta subcomplex subunit 10
Q6IS14	Eukaryotic translation initiation factor 5A-1-like
Q9NR31	GTP-binding protein SAR1a
Q9HBJ7	Ubiquitin carboxyl-terminal hydrolase 29
Q9BTV4	Transmembrane protein 43
P48681	Nestin
Q86VP6	Cullin-associated NEDD8-dissociated protein 1
P28289	Tropomodulin-1
O94919	Endonuclease domain-containing 1 protein
P50995	Annexin A11
E9PF17	Versican core protein
Q14195	Dihydropyrimidinase-related protein 3
P30048	Thioredoxin-dependent peroxide reductase, mitochondrial
O43707	Alpha-actinin-4
P49189	4-trimethylaminobutyraldehyde dehydrogenase
P26038	Moesin
P38117	Electron transfer flavoprotein subunit beta
P0DP25	Calmodulin-3
P02749	Beta-2-glycoprotein 1
Q9UKS6	Protein kinase C and casein kinase substrate in neurons protein 3
O00505	Importin subunit alpha-4
P24539	ATP synthase F(0) complex subunit B1, mitochondrial
P16157	Ankyrin-1
P02730	Band 3 anion transport protein
P42765	3-ketoacyl-CoA thiolase, mitochondrial
P14927	Cytochrome b-c1 complex subunit 7
Q9BWH2	FUN14 domain-containing protein 2
P50395	Rab GDP dissociation inhibitor beta
Q8N241	Heat shock 27kDa protein family, member 7 (Cardiovascular), isoform CRA_c
A0A5F9ZHM4	L-lactate dehydrogenase
A6NNS2	Dehydrogenase/reductase SDR family member 7C
E7EPT4	NADH dehydrogenase [ubiquinone] flavoprotein 2, mitochondrial
P17987	T-complex protein 1 subunit alpha
P62834	Ras-related protein Rap-1A
P20700	Lamin-B1
K7ES11	(E3-independent) E2 ubiquitin-conjugating enzyme (Fragment)
Q8NI60	Atypical kinase COQ8A, mitochondrial
P47985	Cytochrome b-c1 complex subunit Rieske, mitochondrial
P05026	Sodium/potassium-transporting ATPase subunit beta-1
A0A1W2PPU6	Lysosome membrane protein 2
V9GZ78	C-1-tetrahydrofolate synthase, cytoplasmic
Q16836	Hydroxyacyl-coenzyme A dehydrogenase, mitochondrial
C9JRZ6	MIC complex subunit MIC19
Q13098	COP9 signalosome complex subunit 1
P21964	Catechol O-methyltransferase
P61978	Heterogeneous nuclear ribonucleoprotein K
P84243	Histone H3,3
O75306	NADH dehydrogenase [ubiquinone] iron-sulfur protein 2, mitochondrial
P13861	cAMP-dependent protein kinase type II-alpha regulatory subunit
E7EVM0	Thyroglobulin
Q9Y512	Sorting and assembly machinery component 50 homolog
P02786	Transferrin receptor protein 1
Q15019	Septin-2
E9PCT5	Caveolin
P32969	60S ribosomal protein L9
Q13885	Tubulin beta-2A chain
P62140	Serine/threonine-protein phosphatase PP1-beta catalytic subunit
Q9H7C4	Syncoilin
P52564	Dual specificity mitogen-activated protein kinase kinase 6
Q8N1G4	Leucine-rich repeat-containing protein 47
Q01995	Transgelin
Q08722	Leukocyte surface antigen CD47
Q0VAK6	Leiomodin-3
Q99715	Collagen alpha-1(XII) chain
A0A7I2YQU0	NADH dehydrogenase [ubiquinone] 1 alpha subcomplex subunit 10, mitochondrial
Q9UNZ2	NSFL1 cofactor p47
Q99714	3-hydroxyacyl-CoA dehydrogenase type-2
P00167	Cytochrome b5
Q02252	Methylmalonate-semialdehyde dehydrogenase [acylating], mitochondrial
H0YAS8	Clusterin (Fragment)
P31937	3-hydroxyisobutyrate dehydrogenase, mitochondrial
P20073	Annexin A7
P22061	Protein-L-isoaspartate(D-aspartate) O-methyltransferase
B1ALA9	Ribose-phosphate pyrophosphokinase 1
Q9H1R3	Myosin light chain kinase 2, skeletal/cardiac muscle
P01624	Immunoglobulin kappa variable 3-15
P00846	ATP synthase subunit a
P30837	Aldehyde dehydrogenase X, mitochondrial
H3BTH8	Hyaluronan and proteoglycan link protein 3
I3L304	B-cell CLL/lymphoma 6 member B protein (Fragment)
P00325	All-trans-retinol dehydrogenase [NAD(+)] ADH1B
P01871	Immunoglobulin heavy constant mu
P05413	Fatty acid-binding protein, heart
C9J2C0	Tubulin alpha chain (Fragment)
Q15582	Transforming growth factor-beta-induced protein ig-h3
Q8NDY3	Inactive ADP-ribosyltransferase ARH2
P15088	Mast cell carboxypeptidase A
O94826	Mitochondrial import receptor subunit TOM70
Q99536	Synaptic vesicle membrane protein VAT-1 homolog
P13489	Ribonuclease inhibitor
P30043	Flavin reductase (NADPH)
P04040	Catalase
P27338	Amine oxidase [flavin-containing] B
E9PNQ8	Thy-1 membrane glycoprotein (Fragment)
P49411	Elongation factor Tu, mitochondrial
A0A7P0TAE9	Calnexin
Q8N3V7	Synaptopodin
G5E972	Lamina-associated polypeptide 2, isoforms beta/gamma
Q8WZ73	E3 ubiquitin-protein ligase rififylin
P55822	SH3 domain-binding glutamic acid-rich protein
Q16816	Phosphorylase b kinase gamma catalytic chain, skeletal muscle/heart isoform
A0A087X2I1	26S proteasome regulatory subunit 10B
A4UGR9	Xin actin-binding repeat-containing protein 2
P05109	Protein S100-A8
P19823	Inter-alpha-trypsin inhibitor heavy chain H2
Q9NPC6	Myozenin-2
Q9Y3I0	RNA-splicing ligase RtcB homolog
A6NMN0	Phosphorylase b kinase regulatory subunit
F8W8F5	Calpain-3
Q02641	Voltage-dependent L-type calcium channel subunit beta-1
Q53GQ0	Very-long-chain 3-oxoacyl-CoA reductase
Q16363	Laminin subunit alpha-4
Q8IWX7	Protein unc-45 homolog B
P61019	Ras-related protein Rab-2A
M0QX76	40S ribosomal protein S16 (Fragment)
Q14152	Eukaryotic translation initiation factor 3 subunit A
P07919	Cytochrome b-c1 complex subunit 6, mitochondrial
P27105	Stomatin
P01042	Kininogen-1
P01876	Immunoglobulin heavy constant alpha 1
Q9Y3D6	Mitochondrial fission 1 protein
Q8IZP2	Putative protein FAM10A4
P62851	40S ribosomal protein S25
A0A2U3TZL5	CD59 glycoprotein (Fragment)
P17174	Aspartate aminotransferase, cytoplasmic
F8VZX2	Poly(rC)-binding protein 2
P62424	60S ribosomal protein L7a
A0A2R8Y6Y7	Succinate--CoA ligase [ADP-forming] subunit beta, mitochondrial
P26373	60S ribosomal protein L13
P04196	Histidine-rich glycoprotein
O95168	NADH dehydrogenase [ubiquinone] 1 beta subcomplex subunit 4
O94905	Erlin-2
A0A7I2V4Y9	Dynactin subunit 2
H0YLF5	Pre-B-cell leukemia transcription factor 1
P46781	40S ribosomal protein S9
D6RFN0	COP9 signalosome complex subunit 4
M0R3D6	60S ribosomal protein L18a (Fragment)
O14818	Proteasome subunit alpha type-7
Q8N201	Integrator complex subunit 1
P56385	ATP synthase subunit e, mitochondrial
A0A7P0Z3Z5	DNA damage-binding protein 1
P18859	ATP synthase-coupling factor 6, mitochondrial
K7EJV9	60S ribosomal protein L23a (Fragment)
A0A7I2V323	Heterogeneous nuclear ribonucleoproteins A2/B1
O60664	Perilipin-3
P48643	T-complex protein 1 subunit epsilon
A0A3B3IUA2	Ribonucloprotein
E9PIE4	Mitochondrial carrier homolog 2 (Fragment)
Q96AQ6	Pre-B-cell leukemia transcription factor-interacting protein 1
D6R9Z1	Receptor of-activated protein C kinase 1 (Fragment)
H0YI09	Putative methyltransferase-like protein 7A (Fragment)
P17612	cAMP-dependent protein kinase catalytic subunit alpha
O75208	Ubiquinone biosynthesis protein COQ9, mitochondrial
P04632	Calpain small subunit 1
A0A140T902	Tenascin-X
P17655	Calpain-2 catalytic subunit
A0A087WVQ9	Elongation factor 1-alpha
P51991	Heterogeneous nuclear ribonucleoprotein A3
P63000	Ras-related C3 botulinum toxin substrate 1
Q16654	[Pyruvate dehydrogenase (acetyl-transferring)] kinase isozyme 4, mitochondrial
P04114	Apolipoprotein B-100
O75323	Protein NipSnap homolog 2
P16401	Histone H1,5
H0Y512	Adipocyte plasma membrane-associated protein (Fragment)
Q9NX14	NADH dehydrogenase [ubiquinone] 1 beta subcomplex subunit 11, mitochondrial
F8VR50	Actin-related protein 2/3 complex subunit 3 (Fragment)
E9PAV3	Nascent polypeptide-associated complex subunit alpha, muscle-specific form
K7EMH1	60S ribosomal protein L22 (Fragment)
A0A2R8Y5V9	Tropomyosin alpha-4 chain
Q92614	Unconventional myosin-XVIIIa
P26368	Splicing factor U2AF 65 kDa subunit
Q5SWX3	Calcium/calmodulin-dependent protein kinase
P61586	Transforming protein RhoA
Q96MG2	Junctional sarcoplasmic reticulum protein 1
O95169	NADH dehydrogenase [ubiquinone] 1 beta subcomplex subunit 8, mitochondrial
O15144	Actin-related protein 2/3 complex subunit 2
P51911	Calponin-1
P01008	Antithrombin-III
V9GYM3	Apolipoprotein A-II
Q99735	Microsomal glutathione S-transferase 2
P78371	T-complex protein 1 subunit beta
P00734	Prothrombin
A0A087WUD3	Oligosaccharyltransferase complex subunit
P25398	40S ribosomal protein S12
A8MXP9	Matrin-3
P18124	60S ribosomal protein L7
P11216	Glycogen phosphorylase, brain form
Q92629	Delta-sarcoglycan
Q9NSD9	Phenylalanine--tRNA ligase beta subunit
P36578	60S ribosomal protein L4
Q9NYL2-2	Isoform 2 of Mitogen-activated protein kinase kinase kinase 20
B5ME19	Eukaryotic translation initiation factor 3 subunit C-like protein
G3V0I5	NADH dehydrogenase [ubiquinone] flavoprotein 1, mitochondrial
H0YHA7	60S ribosomal protein L18 (Fragment)
Q14697	Neutral alpha-glucosidase AB
A0A087X0X3	Heterogeneous nuclear ribonucleoprotein M
P61026	Ras-related protein Rab-10
A0A7I2V5X6	Prostaglandin E synthase 2
M0R0R2	40S ribosomal protein S5
O95817	BAG family molecular chaperone regulator 3
P00367	Glutamate dehydrogenase 1, mitochondrial
Q86TX2	Acyl-coenzyme A thioesterase 1
B4DT28	Heterogeneous nuclear ribonucleoprotein R
Q15370	Elongin-B
Q13643	Four and a half LIM domains protein 3
P08603	Complement factor H
P61088	Ubiquitin-conjugating enzyme E2 N
A0A7I2V4F0	ATP-dependent RNA helicase DDX1
A0A7I2V4U6	Ribosomal protein L19
Q9P0L0	Vesicle-associated membrane protein-associated protein A
V9GXZ4	FPGT-TNNI3K readthrough
H3BPV7	Lysine--tRNA ligase (Fragment)
A0A7P0T9S6	Angiotensinogen
A0A087WW87	Immunoglobulin kappa variable 2-40
A0A7I2V5M5	Nucleolin
P30084	Enoyl-CoA hydratase, mitochondrial
Q9NR12-2	Isoform 2 of PDZ and LIM domain protein 7
O00429	Dynamin-1-like protein
Q13326	Gamma-sarcoglycan
P31948	Stress-induced-phosphoprotein 1
P13010	X-ray repair cross-complementing protein 5
Q15404	Ras suppressor protein 1
O43920	NADH dehydrogenase [ubiquinone] iron-sulfur protein 5
P04003	C4b-binding protein alpha chain
O00186	Syntaxin-binding protein 3
P49755	Transmembrane emp24 domain-containing protein 10
P15259	Phosphoglycerate mutase 2
Q04446	1,4-alpha-glucan-branching enzyme
Q9NR28	Diablo IAP-binding mitochondrial protein
Q13228	Methanethiol oxidase
E9PFN5	Glutathione S-transferase kappa
P40261	Nicotinamide N-methyltransferase
Q6UXV4	MIC complex subunit MIC27
P23396	40S ribosomal protein S3
P39060	Collagen alpha-1(XVIII) chain
Q14974	Importin subunit beta-1
Q9BSJ8	Extended synaptotagmin-1
A0A0U1RQV3	EGF-containing fibulin-like extracellular matrix protein 1 (Fragment)
Q5R3B4	Mitochondrial pyruvate carrier (Fragment)
F5GXS0	Complement C4-B
Q15365	Poly(rC)-binding protein 1
Q14203	Dynactin subunit 1
Q12931	Heat shock protein 75 kDa, mitochondrial
K7EMN2	6-phosphogluconate dehydrogenase, decarboxylating (Fragment)
C9JYN0	Synaptophysin-like protein 1
Q8N142	Adenylosuccinate synthetase isozyme 1
A0A0C4DGQ8	Dehydrogenase/reductase SDR family member 7B
P27348	14-3-3 protein theta
P53597	Succinate--CoA ligase [ADP/GDP-forming] subunit alpha, mitochondrial
D6RAT0	40S ribosomal protein S3a
P23246	Splicing factor, proline- and glutamine-rich
Q9UIJ7	GTP:AMP phosphotransferase AK3, mitochondrial
Q9NZJ6	Ubiquinone biosynthesis O-methyltransferase, mitochondrial
P30153	Serine/threonine-protein phosphatase 2A 65 kDa regulatory subunit A alpha isoform
O00299	Chloride intracellular channel protein 1
P13797	Plastin-3
A0A7I2YQK5	Inosine-5'-monophosphate dehydrogenase
Q8NE86	Calcium uniporter protein, mitochondrial
P04275	von Willebrand factor
P42126	Enoyl-CoA delta isomerase 1, mitochondrial
Q99460	26S proteasome non-ATPase regulatory subunit 1
P07384	Calpain-1 catalytic subunit
P54136	Arginine--tRNA ligase, cytoplasmic
A0A286YFB1	Troponin T, fast skeletal muscle
P15121	Aldo-keto reductase family 1 member B1
P31949	Protein S100-A11
P05023	Sodium/potassium-transporting ATPase subunit alpha-1
Q8N335	Glycerol-3-phosphate dehydrogenase 1-like protein
P62906	60S ribosomal protein L10a
P11766	Alcohol dehydrogenase class-3
Q16585	Beta-sarcoglycan
A0A7I2YQN2	Heterogeneous nuclear ribonucleoprotein Q
Q14254	Flotillin-2
Q562R1	Beta-actin-like protein 2
P04004	Vitronectin
C9J406	MIC complex subunit MIC60
Q86TC9	Myopalladin
Q6ZN40	Tropomyosin 1 (Alpha), isoform CRA_f
P12956	X-ray repair cross-complementing protein 6
K7ELL7	Glucosidase 2 subunit beta
A0A6Q8PGM6	Heat shock protein beta-8
P25786	Proteasome subunit alpha type-1
P07954	Fumarate hydratase, mitochondrial
B1ALM3	Voltage-dependent L-type calcium channel subunit alpha
O95831	Apoptosis-inducing factor 1, mitochondrial
Q96KP4	Cytosolic non-specific dipeptidase
Q8WW22	DnaJ homolog subfamily A member 4
Q9H0E3	Histone deacetylase complex subunit SAP130
P52907	F-actin-capping protein subunit alpha-1
P41091	Eukaryotic translation initiation factor 2 subunit 3
P37108	Signal recognition particle 14 kDa protein
O75339	Cartilage intermediate layer protein 1
P29692	Elongation factor 1-delta
Q96AG4	Leucine-rich repeat-containing protein 59
Q5SSJ5	Heterochromatin protein 1-binding protein 3
P07737	Profilin-1
P26641	Elongation factor 1-gamma
E9PCY7	Heterogeneous nuclear ribonucleoprotein H
P55083	Microfibril-associated glycoprotein 4
Q9Y4G6	Talin-2
Q6NVY1	3-hydroxyisobutyryl-CoA hydrolase, mitochondrial
Q13310	Polyadenylate-binding protein 4
O43237	Cytoplasmic dynein 1 light intermediate chain 2
Q06432	Voltage-dependent calcium channel gamma-1 subunit
M0QYT0	RRM domain-containing protein (Fragment)
O14979	Heterogeneous nuclear ribonucleoprotein D-like
Q5U5X0	Complex III assembly factor LYRM7
P54920	Alpha-soluble NSF attachment protein
A0A7I2V348	Integrin beta
C9JJV6	Myeloid-associated differentiation marker (Fragment)
P30040	Endoplasmic reticulum resident protein 29
Q9BQ69	ADP-ribose glycohydrolase MACROD1
K7EKE6	Lon protease homolog, mitochondrial
P03886	NADH-ubiquinone oxidoreductase chain 1
Q9BVC6	Transmembrane protein 109
Q9UNM6	26S proteasome non-ATPase regulatory subunit 13
A0A804HK76	Filamin-B
A0A7P0T861	Calreticulin
Q96BR1	Serine/threonine-protein kinase Sgk3
F8WAG2	Serine/threonine-protein kinase Nek7 (Fragment)
Q9NRX4	14 kDa phosphohistidine phosphatase
Q9BR39	Junctophilin-2
Q02878	60S ribosomal protein L6
Q9NQC3	Reticulon-4
Q9NRH2	SNF-related serine/threonine-protein kinase
P23142	Fibulin-1
H0YL69	Proteasome subunit alpha type (Fragment)
Q13263	Transcription intermediary factor 1-beta
F8VWK8	Tetraspanin (Fragment)
P83731	60S ribosomal protein L24
P62714	Serine/threonine-protein phosphatase 2A catalytic subunit beta isoform
P19827	Inter-alpha-trypsin inhibitor heavy chain H1
E9PDQ8	Succinate--CoA ligase [GDP-forming] subunit beta, mitochondrial
P24534	Elongation factor 1-beta
H3BNC9	40S ribosomal protein S17
Q86XM0	Cation channel sperm-associated auxiliary subunit delta
A0A3B3ITX4	Uncharacterized protein
P54646	5'-AMP-activated protein kinase catalytic subunit alpha-2
L0R6Q1	SLC35A4 upstream open reading frame protein
Q99653	Calcineurin B homologous protein 1
O00264	Membrane-associated progesterone receptor component 1
P58546	Myotrophin
A0A1B0GVI3	Keratin, type I cytoskeletal 10
Q5W0H4	Translationally-controlled tumor protein
D6RAA6	Transmembrane protein 33 (Fragment)
E9PNJ4	Stromal interaction molecule 1
O95197	Reticulon-3
P09417	Dihydropteridine reductase
P21980	Protein-glutamine gamma-glutamyltransferase 2
A0A286YFA2	D-3-phosphoglycerate dehydrogenase
P08865	40S ribosomal protein SA
Q7Z406	Myosin-14
O00231	26S proteasome non-ATPase regulatory subunit 11
A8MX94	Glutathione S-transferase
Q02952	A-kinase anchor protein 12
Q8NDH2	Leucine-rich repeat transmembrane protein CCDC168
P23786	Carnitine O-palmitoyltransferase 2, mitochondrial
Q96HC4-2	Isoform 2 of PDZ and LIM domain protein 5
J3KSS5	Coronin
P27695	DNA-(apurinic or apyrimidinic site) endonuclease
P78527	DNA-dependent protein kinase catalytic subunit
O75493	Carbonic anhydrase-related protein 11
P35080	Profilin-2
F8W7Q4	Protein FAM162A
H3BRV9	Nuclear transport factor 2 (Fragment)
A0A3B3ISV3	Collagen alpha-1(IV) chain (Fragment)
Q5JWE9	Guanine nucleotide-binding protein G(s) subunit alpha isoforms short
A0A5H1ZRQ7	Immunoglobulin lambda constant 7 (Fragment)
P04179	Superoxide dismutase [Mn], mitochondrial
E9PP27	EF-hand domain-containing protein (Fragment)
Q13200	26S proteasome non-ATPase regulatory subunit 2
Q8NHH9	Atlastin-2
Q9Y613	FH1/FH2 domain-containing protein 1
P55060	Exportin-2
Q00688	Peptidyl-prolyl cis-trans isomerase FKBP3
B1AXG1	Non-specific serine/threonine protein kinase
P34932	Heat shock 70 kDa protein 4
P49720	Proteasome subunit beta type-3
P46778	60S ribosomal protein L21
P61158	Actin-related protein 3
K7ER16	Phenylalanine--tRNA ligase alpha subunit
Q9Y696	Chloride intracellular channel protein 4
A0A1B0GU62	Acid ceramidase (Fragment)
D6RCF4	CDGSH iron-sulfur domain-containing protein 2
C9JD32	60S ribosomal protein L23 (Fragment)
P38606	V-type proton ATPase catalytic subunit A
B4DVF4	3-ketoacyl-CoA thiolase, peroxisomal
Q99832	T-complex protein 1 subunit eta
O14773	Tripeptidyl-peptidase 1
A0A5H1ZRQ2	RNA helicase
P02790	Hemopexin
P28066	Proteasome subunit alpha type-5
P20618	Proteasome subunit beta type-1
Q5QPL9	RNA-binding protein Raly (Fragment)
P30085	UMP-CMP kinase
Q9Y678	Coatomer subunit gamma-1
A0A2R8Y811	40S ribosomal protein S14 (Fragment)
F6RFD5	Destrin
E7EPV7	Alpha-synuclein
H0Y938	Coatomer subunit beta'
P49257	Protein ERGIC-53
B3KSI3	Branched-chain-amino-acid aminotransferase
Q6P5Q4	Leiomodin-2
P16219	Short-chain specific acyl-CoA dehydrogenase, mitochondrial
Q5SQ11	Prostaglandin-H2 D-isomerase (Fragment)
B4DEQ0	Electron transfer flavoprotein-ubiquinone oxidoreductase
O43242	26S proteasome non-ATPase regulatory subunit 3
J3KNV4	Integrin alpha-7
E7EQ64	Serine protease 1
Q96RD7	Pannexin-1
Q9H3N1	Thioredoxin-related transmembrane protein 1
P23946	Chymase
Q8IUG5	Unconventional myosin-XVIIIb
P55884	Eukaryotic translation initiation factor 3 subunit B
A0A1B0GUH0	Oxygen-regulated protein 1
Q16586	Alpha-sarcoglycan
F5H3W0	ATP-dependent DNA helicase Q1 (Fragment)
O94911-1	Isoform 1 of ABC-type organic anion transporter ABCA8
Q9H4B0	tRNA N6-adenosine threonylcarbamoyltransferase, mitochondrial
P03891	NADH-ubiquinone oxidoreductase chain 2
P62241	40S ribosomal protein S8
A0A087WXM8	Basal cell adhesion molecule
Q9UMS4	Pre-mRNA-processing factor 19
F5GYV2	Septin-10 (Fragment)
O95182	NADH dehydrogenase [ubiquinone] 1 alpha subcomplex subunit 7
Q9BXK5	Bcl-2-like protein 13
A0A7I2V535	Non-POU domain-containing octamer-binding protein
P56134	ATP synthase subunit f, mitochondrial
P42025	Beta-centractin
E9PKZ0	60S ribosomal protein L8 (Fragment)
Q9UP79	A disintegrin and metalloproteinase with thrombospondin motifs 8
P78417	Glutathione S-transferase omega-1
A6NMZ7	Collagen alpha-6(VI) chain
S4R444	Sushi domain-containing protein 3 (Fragment)
P62081	40S ribosomal protein S7
A0A0C4DGA2	Enoyl-CoA delta isomerase 2
K7EQA9	Hsp90 co-chaperone Cdc37 (Fragment)
Q7L576	Cytoplasmic FMR1-interacting protein 1
H0YJ34	Fermitin family homolog 2 (Fragment)
Q8NBS9	Thioredoxin domain-containing protein 5
A0A0A0MTH3	Integrin-linked protein kinase
P14406	Cytochrome c oxidase subunit 7A2, mitochondrial
A0A6I8PIX7	Supervillin
Q00872	Myosin-binding protein C, slow-type
O75128	Protein cordon-bleu
C9JVE2	DCN1-like protein
Q9BTT0	Acidic leucine-rich nuclear phosphoprotein 32 family member E
S4R3P0	Aldo-keto reductase family 1 member C2 (Fragment)
O15230	Laminin subunit alpha-5
P46108	Adapter molecule crk
A0A5F9ZHM9	Calcium/calmodulin-dependent protein kinase
Q86Y39	NADH dehydrogenase [ubiquinone] 1 alpha subcomplex subunit 11
A6NLN1	Polypyrimidine tract-binding protein 1
A0A1W2PR36	Guanidinoacetate N-methyltransferase
P35580	Myosin-10
P62277	40S ribosomal protein S13
P13667	Protein disulfide-isomerase A4
F6V6Z1	Mitochondrial amidoxime reducing component 2
Q9BYV2	Tripartite motif-containing protein 54
H3BT71	RNA-binding motif protein, X chromosome
Q9UHP9	Small muscular protein
A0A087WY55	Chromosome 6 open reading frame 55, isoform CRA_b
A0A087WZX2	NADH dehydrogenase [ubiquinone] 1 beta subcomplex subunit 6
H7C5B8	NADH dehydrogenase [ubiquinone] 1 beta subcomplex subunit 2, mitochondrial (Fragment)
A0A7I2YQA0	Eukaryotic translation initiation factor 3 subunit F
J3KNC7	Cytochrome b5
A0A804HJ93	Dolichol-phosphate mannosyltransferase subunit 1
Q15555	Microtubule-associated protein RP/EB family member 2
Q71UM5	40S ribosomal protein S27-like
P02656	Apolipoprotein C-III
D6RBC5	OCIA domain-containing protein 1 (Fragment)
K7ELW0	Parkinson disease protein 7
A0A3B3IU89	Coatomer subunit alpha (Fragment)
O75380	NADH dehydrogenase [ubiquinone] iron-sulfur protein 6, mitochondrial
Q9BX68	Adenosine 5'-monophosphoramidase HINT2
P16403	Histone H1,2
H3BQZ7	HCG2044799
J3KPD9	NME1-NME2 readthrough
P39019	40S ribosomal protein S19
P05141	ADP/ATP translocase 2
O43772	Mitochondrial carnitine/acylcarnitine carrier protein
U3KQT1	S-formylglutathione hydrolase
P25788	Proteasome subunit alpha type-3
A0A087WZF1	Lipoma-preferred partner
P02549	Spectrin alpha chain, erythrocytic 1
P25787	Proteasome subunit alpha type-2
Q5JX83	Heat shock 70 kDa protein 12B
F5H5N1	NADH dehydrogenase [ubiquinone] iron-sulfur protein 7, mitochondrial
Q9H6N6	Putative uncharacterized protein MYH16
Q13619	Cullin-4A
A0A096LPE2	SAA2-SAA4 readthrough
P60866	40S ribosomal protein S20
A0A7I2V2U8	Twinfilin-2
J3KRX5	60S ribosomal protein L17 (Fragment)
O75643	U5 small nuclear ribonucleoprotein 200 kDa helicase
P27694	Replication protein A 70 kDa DNA-binding subunit
P45974	Ubiquitin carboxyl-terminal hydrolase 5
P62136	Serine/threonine-protein phosphatase PP1-alpha catalytic subunit
P00390	Glutathione reductase, mitochondrial
Q15691	Microtubule-associated protein RP/EB family member 1
Q9NSE4	Isoleucine--tRNA ligase, mitochondrial
E9PMT2	LIM domain only protein 7
A0A0J9YXZ5	Ras GTPase-activating-like protein IQGAP1
V5IRT4	Ubiquinol-cytochrome-c reductase complex assembly factor 2 (Fragment)
Q13884	Beta-1-syntrophin
Q92901	60S ribosomal protein L3-like
D6RF35	Vitamin D-binding protein
A0A804HHW9	Isoleucine--tRNA ligase
P82909	Alpha-ketoglutarate dehydrogenase component 4
P31946	14-3-3 protein beta/alpha
P07602	Prosaposin
P45954	Short/branched chain specific acyl-CoA dehydrogenase, mitochondrial
I3L122	Tektin (Fragment)
H3BND3	Cleavage and polyadenylation specificity factor subunit 5 (Fragment)
E7EW49	CLIP-associating protein 2
Q9UBF9	Myotilin
P08123	Collagen alpha-2(I) chain
H0YCV9	CD44 antigen (Fragment)
Q9Y230	RuvB-like 2
P43304	Glycerol-3-phosphate dehydrogenase, mitochondrial
O00232	26S proteasome non-ATPase regulatory subunit 12
A0A7I2V2S3	Exportin-1
Q9Y6C2	EMILIN-1
O43837	Isocitrate dehydrogenase [NAD] subunit beta, mitochondrial
Q9BW72	HIG1 domain family member 2A, mitochondrial
A6PVX3	26S proteasome non-ATPase regulatory subunit 4 (Fragment)
O95793	Double-stranded RNA-binding protein Staufen homolog 1
Q9H6F2	Trimeric intracellular cation channel type A
Q96IX5	ATP synthase membrane subunit K, mitochondrial
Q9HBI1	Beta-parvin
P50461	Cysteine and glycine-rich protein 3
Q9ULC4	Malignant T-cell-amplified sequence 1
Q96FJ2	Dynein light chain 2, cytoplasmic
A0A2R8Y6B6	Glutathione peroxidase 1
E5RI96	[Pyruvate dehydrogenase [acetyl-transferring]]-phosphatase 1, mitochondrial (Fragment)
P12270	Nucleoprotein TPR
Q9UDY4	DnaJ homolog subfamily B member 4
Q9UBQ7	Glyoxylate reductase/hydroxypyruvate reductase
Q9NVH1	DnaJ homolog subfamily C member 11
P49327	Fatty acid synthase
P29536	Leiomodin-1
P16152	Carbonyl reductase [NADPH] 1
H7C3T4	Peroxiredoxin-4 (Fragment)
O75955	Flotillin-1
P42766	60S ribosomal protein L35
A0A7I2V5Q7	Apoptosis regulator Bcl-2
A8MU46	Smoothelin-like protein 1
P03915	NADH-ubiquinone oxidoreductase chain 5
O15260	Surfeit locus protein 4
X1WI28	60S ribosomal protein L10 (Fragment)
H7C0E0	Alkylglycerol monooxygenase (Fragment)
P29401	Transketolase
P47897	Glutamine--tRNA ligase
P62266	40S ribosomal protein S23
K7ELC7	60S ribosomal protein L27 (Fragment)
A0A087WTF3	Ankyrin-3 (Fragment)
Q969X5	Endoplasmic reticulum-Golgi intermediate compartment protein 1
Q08211	ATP-dependent RNA helicase A
A0A2R8Y7Z0	Catenin beta-1
G3V3Z3	Repulsive guidance molecule A
Q15772	Striated muscle preferentially expressed protein kinase
A0A7P0TA76	Fatty acid CoA ligase Acsl3
A0A7I2V2D2	Plasma protease C1 inhibitor
D6W5Y5	Cold-inducible RNA-binding protein
A0A499FIX8	Extended synaptotagmin-2
Q9Y305	Acyl-coenzyme A thioesterase 9, mitochondrial
P11182	Lipoamide acyltransferase component of branched-chain alpha-keto acid dehydrogenase complex, mitochondrial
A0A6Q8PHH9	Glycine--tRNA ligase
H0Y742	SUN domain-containing protein 1 (Fragment)
F5H157	Ras-related protein Rab-35 (Fragment)
E9PK52	Band 4,1-like protein 2
Q92522	Histone H1,10
P50914	60S ribosomal protein L14
A0A0B4J2D5	Putative glutamine amidotransferase-like class 1 domain-containing protein 3B, mitochondrial
P09960	Leukotriene A-4 hydrolase
Q96EH5	60S ribosomal protein L39-like
P00746	Complement factor D
P55042	GTP-binding protein RAD
E9PQW4	Mitogen-activated protein kinase
G3V4T2	Polyadenylate-binding protein 2
P23381	Tryptophan--tRNA ligase, cytoplasmic
O95373	Importin-7
F5H6Y5	Nuclear mitotic apparatus protein 1 (Fragment)
P55010	Eukaryotic translation initiation factor 5
K7ERE1	TMEM256-PLSCR3 readthrough (NMD candidate)
E9PKR8	Sulfotransferase (Fragment)
C9JFR7	Cytochrome c (Fragment)
E9PFZ2	Ceruloplasmin
Q8N3L3	Beta-taxilin
Q92945	Far upstream element-binding protein 2
C9JIG9	Non-specific serine/threonine protein kinase
A5D6W6	Fat storage-inducing transmembrane protein 1
A0A7P0T862	Nicotinamide phosphoribosyltransferase
O75531	Barrier-to-autointegration factor
P16989	Y-box-binding protein 3
Q13155	Aminoacyl tRNA synthase complex-interacting multifunctional protein 2
A0A0B4J239	Dolichyl-diphosphooligosaccharide--protein glycosyltransferase subunit DAD1
Q8WUM4	Programmed cell death 6-interacting protein
P68402	Platelet-activating factor acetylhydrolase IB subunit alpha2
A0A087WWI4	Hypoxia up-regulated protein 1
A0A7P0T9A7	Adenylosuccinate lyase
Q15124	Phosphoglucomutase-like protein 5
O00571	ATP-dependent RNA helicase DDX3X
Q9UQ80	Proliferation-associated protein 2G4
A0A6I8PL42	Leucine--tRNA ligase
P07951-3	Isoform 3 of Tropomyosin beta chain
E9PNK6	Tumor protein D53
D6RA11	Ubiquitin-conjugating enzyme E2 D3 (Fragment)
Q6GMV3	Putative peptidyl-tRNA hydrolase PTRHD1
Q7Z434	Mitochondrial antiviral-signaling protein
Q5XPI4	E3 ubiquitin-protein ligase RNF123
P27169	Serum paraoxonase/arylesterase 1
J3KP15	Serine/arginine-rich splicing factor 2 (Fragment)
D6RBZ0	Heterogeneous nuclear ribonucleoprotein A/B
H0Y8X0	Protein DEK
E9PKG1	Protein arginine N-methyltransferase 1
Q13618	Cullin-3
K7ERQ8	PCAF_N domain-containing protein (Fragment)
P35625	Metalloproteinase inhibitor 3
B4DML3	Valacyclovir hydrolase
P48059	LIM and senescent cell antigen-like-containing domain protein 1
P35998	26S proteasome regulatory subunit 7
C9J177	Protein phosphatase 1 regulatory subunit 7 (Fragment)
Q99643	Succinate dehydrogenase cytochrome b560 subunit, mitochondrial
P46821	Microtubule-associated protein 1B
Q96MF2	SH3 and cysteine-rich domain-containing protein 3
P33176	Kinesin-1 heavy chain
P14868	Aspartate--tRNA ligase, cytoplasmic
A0A8I5KW59	Endoplasmic reticulum resident protein 44
Q9Y5L4	Mitochondrial import inner membrane translocase subunit Tim13
E7EX73	Eukaryotic translation initiation factor 4 gamma 1
O43294	Transforming growth factor beta-1-induced transcript 1 protein
P54578	Ubiquitin carboxyl-terminal hydrolase 14
G3V4S9	Protein NDRG2 (Fragment)
C9JF17	Apolipoprotein D (Fragment)
J3QS85	COP9 signalosome complex subunit 3
Q8N5M9	Protein jagunal homolog 1
H0YH33	Serine-threonine kinase receptor-associated protein (Fragment)
Q5HYK3	2-methoxy-6-polyprenyl-1,4-benzoquinol methylase, mitochondrial
E7ESP9	Neurofilament medium polypeptide
O43681	ATPase GET3
P19387	DNA-directed RNA polymerase II subunit RPB3
P07196	Neurofilament light polypeptide
Q9UHY7	Enolase-phosphatase E1
P02765	Alpha-2-HS-glycoprotein
D6RB17	Ras GTPase-activating protein-binding protein 2 (Fragment)
O00330	Pyruvate dehydrogenase protein X component, mitochondrial
P02649	Apolipoprotein E
E7EQG2	RNA helicase
P13473	Lysosome-associated membrane glycoprotein 2
H0YEW4	ATP synthase mitochondrial F1 complex assembly factor 1 (Fragment)
O43615	Mitochondrial import inner membrane translocase subunit TIM44
Q32MZ4-4	Isoform 4 of Leucine-rich repeat flightless-interacting protein 1
H3BS02	Protein-serine/threonine kinase
A0A140TA84	MIC complex subunit MIC13
U3KQL2	Acylphosphatase
P22033	Methylmalonyl-CoA mutase, mitochondrial
Q13508	Ecto-ADP-ribosyltransferase 3
A0A4W8ZXM2	Immunoglobulin heavy variable 3-72
Q14847	LIM and SH3 domain protein 1
Q8NBX0	Saccharopine dehydrogenase-like oxidoreductase
C9JR33	NAD-dependent protein deacetylase sirtuin-2 (Fragment)
Q96DC8	Enoyl-CoA hydratase domain-containing protein 3, mitochondrial
A0A3B3ISJ8	CAP-Gly domain-containing linker protein 1 (Fragment)
O95210	Starch-binding domain-containing protein 1
E9PK91	Bcl-2-associated transcription factor 1
P36955	Pigment epithelium-derived factor
V9GZ03	28S ribosomal protein S29, mitochondrial (Fragment)
H7C463	MIC complex subunit MIC60 (Fragment)
E7EW31	Proline-rich basic protein 1
B5MC59	Replication protein A 14 kDa subunit
Q86UB9-2	Isoform 2 of Transmembrane protein 135
E5RI99	60S ribosomal protein L30 (Fragment)
A0A286YFJ8	Immunoglobulin heavy constant gamma 4 (Fragment)
Q9H2W6	39S ribosomal protein L46, mitochondrial
P26196	Probable ATP-dependent RNA helicase DDX6
Q9Y2Z9	Ubiquinone biosynthesis monooxygenase COQ6, mitochondrial
P62280	40S ribosomal protein S11
Q9GZM7	Tubulointerstitial nephritis antigen-like
P41567	Eukaryotic translation initiation factor 1
Q8TE73	Dynein axonemal heavy chain 5
Q99541	Perilipin-2
O60763	General vesicular transport factor p115
Q9BRC7	1-phosphatidylinositol 4,5-bisphosphate phosphodiesterase delta-4
O43776	Asparagine--tRNA ligase, cytoplasmic
A0A7P0TAU9	Alkylglycerone-phosphate synthase
G3V3H3	Kinesin light chain
O43678	NADH dehydrogenase [ubiquinone] 1 alpha subcomplex subunit 2
E7ETR0	RuvB-like helicase
Q9BW30	Tubulin polymerization-promoting protein family member 3
Q9NS69	Mitochondrial import receptor subunit TOM22 homolog
P06312	Immunoglobulin kappa variable 4-1
H0YDG6	LIM domain only protein 7 (Fragment)
O75915	PRA1 family protein 3
Q6YN16	Hydroxysteroid dehydrogenase-like protein 2
C9JZR2	Catenin delta-1
I3L3P7	40S ribosomal protein S15a
A0A2R8Y4Q3	Dynamin-like 120 kDa protein, mitochondrial
Q9NPJ3	Acyl-coenzyme A thioesterase 13
J3KQN4	60S ribosomal protein L36a
F8VQZ7	Methionine aminopeptidase 2
Q9H1E5	Thioredoxin-related transmembrane protein 4
P49773	Adenosine 5'-monophosphoramidase HINT1
P50213	Isocitrate dehydrogenase [NAD] subunit alpha, mitochondrial
J3KRY1	Rho GDP-dissociation inhibitor 1 (Fragment)
F5H6Q1	Ubiquitin thioesterase
A0A2R8Y4T1	Tensin-1
Q9BZZ5	Apoptosis inhibitor 5
B4DLN1	cDNA FLJ60124, highly similar to Mitochondrial dicarboxylate carrier
Q00059	Transcription factor A, mitochondrial
H0YGS3	Microfibrillar-associated protein 5 (Fragment)
C9JBJ1	Trifunctional purine biosynthetic protein adenosine-3 (Fragment)
P83111	Serine beta-lactamase-like protein LACTB, mitochondrial
C9JL26	1-acyl-sn-glycerol-3-phosphate acyltransferase gamma (Fragment)
O95782	AP-2 complex subunit alpha-1
U3KQS2	Glucose-6-phosphate exchanger SLC37A4
P00751	Complement factor B
Q99584	Protein S100-A13
B0QY90	Eukaryotic translation initiation factor 3 subunit L
X6RM59	5'-nucleotidase
F8W7X0	Leucine-rich repeat-containing protein 37A3
Q9UBT7	Alpha-catulin
P59998	Actin-related protein 2/3 complex subunit 4
A0A8I5KTQ1	Myosin light chain kinase, smooth muscle
O60884	DnaJ homolog subfamily A member 2
Q9UIQ6	Leucyl-cystinyl aminopeptidase
G3V3C8	DNA repair protein XRCC3 (Fragment)
P30536	Translocator protein
Q7KZF4	Staphylococcal nuclease domain-containing protein 1
A0A4W9A917	Immunoglobulin heavy constant gamma 3 (Fragment)
E9PC52	Histone-binding protein RBBP7
P62753	40S ribosomal protein S6
Q9Y3E1	Hepatoma-derived growth factor-related protein 3
P50570	Dynamin-2
Q9Y376	Calcium-binding protein 39
Q12988	Heat shock protein beta-3
B4DY09	Interleukin enhancer-binding factor 2
Q00577	Transcriptional activator protein Pur-alpha
P24844	Myosin regulatory light polypeptide 9
P60903	Protein S100-A10
P51608	Methyl-CpG-binding protein 2
Q01955	Collagen alpha-3(IV) chain
Q9NZ45	CDGSH iron-sulfur domain-containing protein 1
K7EIQ7	Mitochondrial Rho GTPase 1 (Fragment)
A0A804HK65	Peroxisomal multifunctional enzyme type 2
A0A2R8Y6J3	60S ribosomal protein L5 (Fragment)
Q12846	Syntaxin-4
P28072	Proteasome subunit beta type-6
Q92523	Carnitine O-palmitoyltransferase 1, muscle isoform
P61081	NEDD8-conjugating enzyme Ubc12
P62195	26S proteasome regulatory subunit 8
P26678	Cardiac phospholamban
Q92900	Regulator of nonsense transcripts 1
Q15181	Inorganic pyrophosphatase
A0A7I2V539	Glycylpeptide N-tetradecanoyltransferase
K7ESG8	ATP-citrate synthase (Fragment)
Q8TDC0	Myozenin-3
Q5T1J5	Putative coiled-coil-helix-coiled-coil-helix domain-containing protein CHCHD2P9, mitochondrial
D6RGF4	ATP-binding cassette sub-family E member 1 (Fragment)
A0A0A0MT83	Isovaleryl-CoA dehydrogenase, mitochondrial
P98179	RNA-binding protein 3
G3V1D1	Ferritin
A0A2R8Y849	40S ribosomal protein S24
P62304	Small nuclear ribonucleoprotein E
H0Y8G5	Heterogeneous nuclear ribonucleoprotein D0 (Fragment)
Q5SRR8	Dimethylargininase (Fragment)
Q8IWA4	Mitofusin-1
O15131	Importin subunit alpha-6
Q6PCB7	Long-chain fatty acid transport protein 1
Q96QR8	Transcriptional activator protein Pur-beta
Q9H4I9	Essential MCU regulator, mitochondrial
F8W061	Iron-sulfur protein NUBPL (Fragment)
B5MCH7	eIF5-mimic protein 1
Q96QK1	Vacuolar protein sorting-associated protein 35
A0A087X260	TAR DNA-binding protein 43
A6NLM8	Translocon-associated protein subunit delta
J3QLR7	Small nuclear ribonucleoprotein Sm D1
J3KN16	Proteasome adapter and scaffold protein ECM29
Q8N118	Cytochrome P450 4X1
Q58FF6	Putative heat shock protein HSP 90-beta 4
O75112-6	Isoform 6 of LIM domain-binding protein 3
Q9Y224	RNA transcription, translation and transport factor protein
Q5SZF2	Exopolyphosphatase PRUNE1 (Fragment)
P62191	26S proteasome regulatory subunit 4
Q04917	14-3-3 protein eta
P35610	Sterol O-acyltransferase 1
Q9BPX5	Actin-related protein 2/3 complex subunit 5-like protein
A0A7I2V2U2	Small glutamine-rich tetratricopeptide repeat-containing protein alpha
P26006	Integrin alpha-3
E5RHK9	Clathrin coat assembly protein AP180
E7ETM8	Nexilin (Fragment)
Q8N163	Cell cycle and apoptosis regulator protein 2
P43686	26S proteasome regulatory subunit 6B
P05546	Heparin cofactor 2
P17931	Galectin-3
Q93100	Phosphorylase b kinase regulatory subunit beta
P35221	Catenin alpha-1
P55795	Heterogeneous nuclear ribonucleoprotein H2
H0YLP3	Eukaryotic translation initiation factor 3 subunit J (Fragment)
E5RIA4	Aspartyl aminopeptidase
E7ESC6	Exportin-7
Q9NQC3-3	Isoform C of Reticulon-4
K7ENE3	Vacuolar protein-sorting-associated protein 25 (Fragment)
Q96IU4	Putative protein-lysine deacylase ABHD14B
O14744	Protein arginine N-methyltransferase 5
H3BP28	5-demethoxyubiquinone hydroxylase, mitochondrial
P22059	Oxysterol-binding protein 1
P57105	Synaptojanin-2-binding protein
C9JJ25	Protein-cysteine N-palmitoyltransferase HHAT-like protein (Fragment)
P02461	Collagen alpha-1(III) chain
H7C3P7	Small monomeric GTPase (Fragment)
F5GYR0	Actin-binding LIM protein 2
Q13283	Ras GTPase-activating protein-binding protein 1
P39023	60S ribosomal protein L3
P61163	Alpha-centractin
B7Z510	Receptor expression-enhancing protein
Q6UVK1	Chondroitin sulfate proteoglycan 4
Q9BS40	Latexin
A0A0A0MS15	Immunoglobulin heavy variable 3-49
P12236	ADP/ATP translocase 3
I3L4J1	Vesicle-fusing ATPase (Fragment)
H7C1W1	Peroxidasin homolog (Fragment)
Q9NR12-6	Isoform 6 of PDZ and LIM domain protein 7
B0QY64	SUN domain-containing protein 2
Q9BZQ8	Protein Niban 1
H7C0L5	Inter-alpha-trypsin inhibitor heavy chain H4 (Fragment)
Q9BS92	Protein NipSnap homolog 3B
P61201	COP9 signalosome complex subunit 2
H3BPK7	Alanine--tRNA ligase
H0YNG3	Signal peptidase complex catalytic subunit SEC11
A0A087WUV8	Basigin
Q9Y2X3	Nucleolar protein 58
P61326	Protein mago nashi homolog
Q9NUB1	Acetyl-coenzyme A synthetase 2-like, mitochondrial
C9JYJ2	Musculoskeletal embryonic nuclear protein 1
P17568	NADH dehydrogenase [ubiquinone] 1 beta subcomplex subunit 7
P62891	60S ribosomal protein L39
A0A8I5IG87	M-phase phosphoprotein 9
Q9NQ50	39S ribosomal protein L40, mitochondrial
Q52LJ0-1	Isoform 1 of Protein FAM98B
Q96EP5	DAZ-associated protein 1
E9PMR5	Myelin basic protein
E9PLL6	60S ribosomal protein L27a
P20020	Plasma membrane calcium-transporting ATPase 1
P48444	Coatomer subunit delta
A0A7P0T8D4	Sorting nexin
A0A0G2JRN4	Glutathione S-transferase theta 1, isoform CRA_a
H0YKK6	Proteasome activator complex subunit 1
P01011	Alpha-1-antichymotrypsin
G5EA03	LIM and calponin homology domains-containing protein 1
Q9BXM0	Periaxin
O15173	Membrane-associated progesterone receptor component 2
Q9UKU0-1	Isoform 1 of Long-chain-fatty-acid--CoA ligase 6
P10720	Platelet factor 4 variant
P02008	Hemoglobin subunit zeta
P45379	Troponin T, cardiac muscle
D3YTB1	60S ribosomal protein L32 (Fragment)
P05164	Myeloperoxidase
O00217	NADH dehydrogenase [ubiquinone] iron-sulfur protein 8, mitochondrial
H0YA26	4'-phosphopantetheine phosphatase (Fragment)
O43674	NADH dehydrogenase [ubiquinone] 1 beta subcomplex subunit 5, mitochondrial
Q8IXM3	39S ribosomal protein L41, mitochondrial
F5H479	Ragulator complex protein LAMTOR1
E9PC15	Acylglycerol kinase, mitochondrial
P28074	Proteasome subunit beta type-5
G3V582	Gephyrin
D6RIU4	Vesicular integral-membrane protein VIP36 (Fragment)
Q96AN5	Transmembrane protein 143
K7ER96	Thioredoxin-like protein 1 (Fragment)
E9PP54	Tubulin-specific chaperone cofactor E-like protein (Fragment)
Q96EY1	DnaJ homolog subfamily A member 3, mitochondrial
Q9UM00	Calcium load-activated calcium channel
E9PB61	THO complex subunit 4
H7C2W9	60S ribosomal protein L31 (Fragment)
Q7Z6Z7	E3 ubiquitin-protein ligase HUWE1
Q9BXI3	Cytosolic 5'-nucleotidase 1A
Q15121	Astrocytic phosphoprotein PEA-15
P30086	Phosphatidylethanolamine-binding protein 1
Q8IWE2	Protein NOXP20
P20929-3	Isoform 3 of Nebulin
P63220	40S ribosomal protein S21
H7BXF3	Transformer-2 protein homolog beta (Fragment)
A0A087X2D0	Serine/arginine-rich-splicing factor 3
E9PQM1	Cathepsin B
Q9UDW1	Cytochrome b-c1 complex subunit 9
E7EQV9	Ribosomal protein L15 (Fragment)
Q9Y263	Phospholipase A-2-activating protein
B4E0K5	Mitogen-activated protein kinase
E9PRJ5	NADH dehydrogenase [ubiquinone] 1 subunit C2
Q16821	Protein phosphatase 1 regulatory subunit 3A
C9JRD2	DnaJ homolog subfamily B member 2 (Fragment)
A0A590UJV0	Triadin
Q8TAT6	Nuclear protein localization protein 4 homolog
A0A0G2JJD3	Phosphatidylserine lipase ABHD16A
Q07960	Rho GTPase-activating protein 1
P02743	Serum amyloid P-component
Q9HDC5	Junctophilin-1
Q93034	Cullin-5
Q8N0U8	Vitamin K epoxide reductase complex subunit 1-like protein 1
P07996	Thrombospondin-1
Q9P0S9	Transmembrane protein 14C
Q8WZ42-6	Isoform 6 of Titin
A8MX75	General transcription and DNA repair factor IIH helicase subunit XPD (Fragment)
F5H423	Uncharacterized protein
H3BNK3	Acyl carrier protein (Fragment)
P10599	Thioredoxin
F2Z393	Transaldolase
Q3ZCQ8	Mitochondrial import inner membrane translocase subunit TIM50
O14920	Inhibitor of nuclear factor kappa-B kinase subunit beta
P34931	Heat shock 70 kDa protein 1-like
O95202	Mitochondrial proton/calcium exchanger protein
P51452	Dual specificity protein phosphatase 3
Q14764	Major vault protein
Q07954	Prolow-density lipoprotein receptor-related protein 1
J3KT73	60S ribosomal protein L38
B7ZKW0	Sodium/potassium-transporting ATPase subunit beta
P24298	Alanine aminotransferase 1
B5MDF5	GTP-binding nuclear protein Ran
V9GYX7	Actin-related protein 10 (Fragment)
Q8NBU5	Outer mitochondrial transmembrane helix translocase
K7EM09	Transmembrane protein 205 (Fragment)
G3V1B6	MIC complex subunit MIC26
Q15369	Elongin-C
P35237	Serpin B6
P43487	Ran-specific GTPase-activating protein
A0A8I5KYB4	Dual-specificity mitogen-activated protein kinase kinase 1
E5RHH5	COP9 signalosome complex subunit 5
P61160	Actin-related protein 2
Q13424	Alpha-1-syntrophin
P05455	Lupus La protein
C9JAZ1	Metaxin-2 (Fragment)
P30049	ATP synthase subunit delta, mitochondrial
H0YB09	D-glutamate cyclase, mitochondrial (Fragment)
Q5VXH5	PRAME family member 7
Q9C0E8	Endoplasmic reticulum junction formation protein lunapark
P00352	Aldehyde dehydrogenase 1A1
Q86X55	Histone-arginine methyltransferase CARM1
P10301	Ras-related protein R-Ras
P26447	Protein S100-A4
X6RJP6	Transgelin-2 (Fragment)
A0A3B3ITT5	60S ribosomal protein L29
A8MU27	Small ubiquitin-related modifier 3
A0A3B3IRW2	Mannosyl-oligosaccharide glucosidase
Q9BQS8	FYVE and coiled-coil domain-containing protein 1
A0A804HIM2	Ras-related protein Rab-18
A0A1C7CYY4	Myosin light chain 4 (Fragment)
F8VSI7	Bax inhibitor 1 (Fragment)
P00441	Superoxide dismutase [Cu-Zn]
A0A494C0A3	Tripeptidyl-peptidase 2
P17858	ATP-dependent 6-phosphofructokinase, liver type
Q13203	Myosin-binding protein H
A0A286YEY4	Immunoglobulin heavy constant gamma 2 (Fragment)
A2VCK2	Doublecortin domain-containing protein 2B
Q68J44	Dual specificity phosphatase 29
Q9UJU6	Drebrin-like protein
P13674	Prolyl 4-hydroxylase subunit alpha-1
Q9BYV6	Tripartite motif-containing protein 55
Q5QPM7	Proteasome inhibitor PI31 subunit
Q9Y570	Protein phosphatase methylesterase 1
P29966	Myristoylated alanine-rich C-kinase substrate
Q9NTI5	Sister chromatid cohesion protein PDS5 homolog B
P08514	Integrin alpha-IIb
A0A7I2V381	Cation-independent mannose-6-phosphate receptor
Q86UT6	NLR family member X1
P28070	Proteasome subunit beta type-4
P67809	Y-box-binding protein 1
F8VV59	Nucleosome assembly protein 1-like 1
G3V4U0	Fibulin-5
O15371	Eukaryotic translation initiation factor 3 subunit D
Q5T7C4	High mobility group protein B1
P62841	40S ribosomal protein S15
Q9NR50	Translation initiation factor eIF-2B subunit gamma
Q3LXA3	Triokinase/FMN cyclase
Q9Y3A5	Ribosome maturation protein SBDS
P31942	Heterogeneous nuclear ribonucleoprotein H3
Q13151	Heterogeneous nuclear ribonucleoprotein A0
Q6P1A2	Lysophospholipid acyltransferase 5
F8WDN7	Phosphatidylinositol-3-phosphatase SAC1
P62318	Small nuclear ribonucleoprotein Sm D3
Q96MF6	Coenzyme Q-binding protein COQ10 homolog A, mitochondrial
Q9Y3U8	60S ribosomal protein L36
X6RDA4	Paraspeckle component 1 (Fragment)
I3L0S1	Phosphoribosyl pyrophosphate synthase-associated protein 2 (Fragment)
A0A087WTB8	Ubiquitin carboxyl-terminal hydrolase
Q8WZ42-13	Isoform 13 of Titin
Q9Y3A6	Transmembrane emp24 domain-containing protein 5
N0E644	Casein kinase II subunit beta
Q9HAV7	GrpE protein homolog 1, mitochondrial
P35637	RNA-binding protein FUS
E9PFR3	Serine/threonine-protein phosphatase 2A 56 kDa regulatory subunit
Q9H223	EH domain-containing protein 4
A0A0J9YY99	Ig-like domain-containing protein (Fragment)
D6RFI0	Sideroflexin-1 (Fragment)
Q93008	Probable ubiquitin carboxyl-terminal hydrolase FAF-X
Q9UL25	Ras-related protein Rab-21
P39687	Acidic leucine-rich nuclear phosphoprotein 32 family member A
A8DPD7	Protein zyg-11 homolog B
P46109	Crk-like protein
P15954	Cytochrome c oxidase subunit 7C, mitochondrial
B4DP31	Phosphoribosyl pyrophosphate synthase-associated protein 1
Q12906	Interleukin enhancer-binding factor 3
Q9Y2K3	Myosin-15
Q5VTU8	ATP synthase subunit epsilon-like protein, mitochondrial
P06702	Protein S100-A9

## Sheet: DMD2
PROTEINS OF DUCHENNE PATIENT 2
Codes	Protein
P12882	Myosin-1
P12883	Myosin-7
A0A0A0MTS7	Titin
P05976	Myosin light chain 1/3, skeletal muscle isoform
Q9UKX2	Myosin-2
Q96A32	Myosin regulatory light chain 11
P20929-2	Isoform 2 of Nebulin
P35609	Alpha-actinin-2
P07585	Decorin
P12111	Collagen alpha-3(VI) chain
P11217	Glycogen phosphorylase, muscle form
P17661	Desmin
Q00872-4	Isoform 4 of Myosin-binding protein C, slow-type
P08590	Myosin light chain 3
P09493	Tropomyosin alpha-1 chain
Q13642-1	Isoform 1 of Four and a half LIM domains protein 1
P02768	Albumin
Q71UI9	Histone H2A,V
P68871	Hemoglobin subunit beta
C9JZN9	Troponin T, fast skeletal muscle
O14983	Sarcoplasmic/endoplasmic reticulum calcium ATPase 1
P25705	ATP synthase subunit alpha, mitochondrial
H0YFD6	Enoyl-CoA hydratase
Q14315-2	Isoform 2 of Filamin-C
P20774	Mimecan
P31415	Calsequestrin-1
P69905	Hemoglobin subunit alpha
P10916	Myosin regulatory light chain 2, ventricular/cardiac muscle isoform
P51884	Lumican
P16615	Sarcoplasmic/endoplasmic reticulum calcium ATPase 2
P35232	Prohibitin 1
P12109	Collagen alpha-1(VI) chain
P06732	Creatine kinase M-type
P13535	Myosin-8
A0A6Q8PFJ0	Prelamin-A/C
P01857	Immunoglobulin heavy constant gamma 1
P12110	Collagen alpha-2(VI) chain
Q9NZQ9	Tropomodulin-4
P63316	Troponin C, slow skeletal and cardiac muscles
P52179-2	Isoform 2 of Myomesin-1
P21810	Biglycan
K7EQL4	Troponin T, slow skeletal muscle (Fragment)
P10412	Histone H1,4
P62805	Histone H4
P09382	Galectin-1
P98160	Basement membrane-specific heparan sulfate proteoglycan core protein
P11532	Dystrophin
O00330	Pyruvate dehydrogenase protein X component, mitochondrial
P02585	Troponin C, skeletal muscle
O75923	Dysferlin
P54296	Myomesin-2
Q08722	Leukocyte surface antigen CD47
P13073	Cytochrome c oxidase subunit 4 isoform 1, mitochondrial
A0A8I5KSD5	Plectin
P28331	NADH-ubiquinone oxidoreductase 75 kDa subunit, mitochondrial
Q16718	NADH dehydrogenase [ubiquinone] 1 alpha subcomplex subunit 5
Q14324	Myosin-binding protein C, fast-type
A0A0C4DFM5	Myotilin
P11055	Myosin-3
P68371	Tubulin beta-4B chain
Q05707	Collagen alpha-1(XIV) chain
P21796	Voltage-dependent anion-selective channel protein 1
P11177	Pyruvate dehydrogenase E1 component subunit beta, mitochondrial
Q09666	Neuroblast differentiation-associated protein AHNAK
P14649	Myosin light chain 6B
A0A0J9YXZ5	Ras GTPase-activating-like protein IQGAP1
P12235	ADP/ATP translocase 1
P47756	F-actin-capping protein subunit beta
P07355	Annexin A2
P07451	Carbonic anhydrase 3
P21333	Filamin-A
P22695	Cytochrome b-c1 complex subunit 2, mitochondrial
P04792	Heat shock protein beta-1
A0A804F6T5	Pyruvate kinase
Q05639	Elongation factor 1-alpha 2
P13639	Elongation factor 2
A0A087WT47	Troponin I, slow skeletal muscle
P32119	Peroxiredoxin-2
Q99536	Synaptic vesicle membrane protein VAT-1 homolog
P24043	Laminin subunit alpha-2
P08670	Vimentin
B0QYF8	Myoglobin (Fragment)
A0A8I5KV04	LIM domain-binding protein 3
O00483	Cytochrome c oxidase subunit NDUFA4
A0A590UJS6	Sarcolemmal membrane-associated protein (Fragment)
P48735	Isocitrate dehydrogenase [NADP], mitochondrial
A0A0G2JIW1	Heat shock 70 kDa protein 1B
O75128	Protein cordon-bleu
Q5VTT5	Myomesin-3
P51649	Succinate-semialdehyde dehydrogenase, mitochondrial
K7EKM5	Triggering receptor expressed on myeloid cells 1
P35573	Glycogen debranching enzyme
O95292	Vesicle-associated membrane protein-associated protein B/C
P01023	Alpha-2-macroglobulin
Q9BXN1	Asporin
P55084	Trifunctional enzyme subunit beta, mitochondrial
P11142	Heat shock cognate 71 kDa protein
P06576	ATP synthase subunit beta, mitochondrial
Q9Y483	Metal-response element-binding transcription factor 2
P48047	ATP synthase subunit O, mitochondrial
A0A0A0MS51	Gelsolin
O60662	Kelch-like protein 41
P46976	Glycogenin-1
P06727	Apolipoprotein A-IV
Q9Y235	C->U-editing enzyme APOBEC-2
A0A2R2Y2Q3	Tropomyosin 3 nu
P11047	Laminin subunit gamma-1
Q5TEC6	Histone H3-7
Q14203	Dynactin subunit 1
E9PJH8	Serpin H1 (Fragment)
Q9NR12-2	Isoform 2 of PDZ and LIM domain protein 7
F8VVM2	Phosphate carrier protein, mitochondrial
O75947	ATP synthase subunit d, mitochondrial
O75083	WD repeat-containing protein 1
E9PIE4	Mitochondrial carrier homolog 2 (Fragment)
Q9NP98	Myozenin-1
Q6NZI2	Caveolae-associated protein 1
Q9Y490	Talin-1
P06753-5	Isoform 5 of Tropomyosin alpha-3 chain
J3QTR3	Ubiquitin-40S ribosomal protein S27a (Fragment)
O14558	Heat shock protein beta-6
P07942	Laminin subunit beta-1
Q07065	Cytoskeleton-associated protein 4
E9PHG3	Histone-lysine N-methyltransferase SMYD1
P17540	Creatine kinase S-type, mitochondrial
Q9HBJ7	Ubiquitin carboxyl-terminal hydrolase 29
O75306	NADH dehydrogenase [ubiquinone] iron-sulfur protein 2, mitochondrial
Q86TC9	Myopalladin
A0A0J9YXN7	Perilipin-4
A0A5F9ZI26	Myelin protein P0
P10644	cAMP-dependent protein kinase type I-alpha regulatory subunit
P17987	T-complex protein 1 subunit alpha
Q9NPC6	Myozenin-2
P21695	Glycerol-3-phosphate dehydrogenase [NAD(+)], cytoplasmic
P35555	Fibrillin-1
Q5BKX8	Caveolae-associated protein 4
O14949	Cytochrome b-c1 complex subunit 8
P13929	Beta-enolase
P25398	40S ribosomal protein S12
Q02978	Mitochondrial 2-oxoglutarate/malate carrier protein
A0A3B3IRN5	Fibromodulin
P30041	Peroxiredoxin-6
P51888	Prolargin
Q5T4U5	Medium-chain specific acyl-CoA dehydrogenase, mitochondrial
P20674	Cytochrome c oxidase subunit 5A, mitochondrial
Q16891-2	Isoform 2 of MIC complex subunit MIC60
P60903	Protein S100-A10
Q2TBA0	Kelch-like protein 40
P07900	Heat shock protein HSP 90-alpha
P55072	Transitional endoplasmic reticulum ATPase
E7EQG2	RNA helicase
P16403	Histone H1,2
Q08043	Alpha-actinin-3
A6NGQ3	Non-specific serine/threonine protein kinase
B4DLN1	cDNA FLJ60124, highly similar to Mitochondrial dicarboxylate carrier
P49748	Very long-chain specific acyl-CoA dehydrogenase, mitochondrial
Q06830	Peroxiredoxin-1
P02511	Alpha-crystallin B chain
O43676	NADH dehydrogenase [ubiquinone] 1 beta subcomplex subunit 3
P36542-2	Isoform Heart of ATP synthase subunit gamma, mitochondrial
P21817	Ryanodine receptor 1
Q9Y623	Myosin-4
P08237	ATP-dependent 6-phosphofructokinase, muscle type
Q14112	Nidogen-2
A0A087X0K0	Collagen alpha-1(XV) chain
A0A2R8Y6G6	Phosphopyruvate hydratase
A0A7I2V2G2	Stress-70 protein, mitochondrial
P04075	Fructose-bisphosphate aldolase A
Q9Y305	Acyl-coenzyme A thioesterase 9, mitochondrial
P61981	14-3-3 protein gamma
Q13423	NAD(P) transhydrogenase, mitochondrial
P08865	40S ribosomal protein SA
Q13200	26S proteasome non-ATPase regulatory subunit 2
P13807	Glycogen [starch] synthase, muscle
B4DY08	Heterogeneous nuclear ribonucleoproteins C1/C2
P08238	Heat shock protein HSP 90-beta
A2A274	Aconitate hydratase, mitochondrial
O15061	Synemin
P38117	Electron transfer flavoprotein subunit beta
Q9UKS6	Protein kinase C and casein kinase substrate in neurons protein 3
M0R3D6	60S ribosomal protein L18a (Fragment)
Q96HC4-3	Isoform 3 of PDZ and LIM domain protein 5
P08123	Collagen alpha-2(I) chain
Q86TD4	Sarcalumenin
B1AKY9	Sodium/potassium-transporting ATPase subunit alpha
P31930	Cytochrome b-c1 complex subunit 1, mitochondrial
A0A2R8Y6Y7	Succinate--CoA ligase [ADP-forming] subunit beta, mitochondrial
Q8WZ73	E3 ubiquitin-protein ligase rififylin
P54652	Heat shock-related 70 kDa protein 2
Q15907	Ras-related protein Rab-11B
P55042	GTP-binding protein RAD
P18206	Vinculin
P69891	Hemoglobin subunit gamma-1
P23109	AMP deaminase 1
P29692	Elongation factor 1-delta
A0A5H1ZRQ2	RNA helicase
P26678	Cardiac phospholamban
P30048	Thioredoxin-dependent peroxide reductase, mitochondrial
P49411	Elongation factor Tu, mitochondrial
Q13554	Calcium/calmodulin-dependent protein kinase type II subunit beta
P02751-1	Isoform 1 of Fibronectin
P30050	60S ribosomal protein L12
G3V1D1	Ferritin
O15273	Telethonin
Q02218	2-oxoglutarate dehydrogenase complex component E1
Q9NZN4	EH domain-containing protein 2
P11277-2	Isoform 2 of Spectrin beta chain, erythrocytic
O14958	Calsequestrin-2
P24752	Acetyl-CoA acetyltransferase, mitochondrial
P23946	Chymase
P62906	60S ribosomal protein L10a
O95831	Apoptosis-inducing factor 1, mitochondrial
Q9UDY4	DnaJ homolog subfamily B member 4
F5GXS0	Complement C4-B
A0A1W2PR36	Guanidinoacetate N-methyltransferase
Q01082	Spectrin beta chain, non-erythrocytic 1
C9JEU5	Fibrinogen gamma chain
P02647	Apolipoprotein A-I
E9PLK3	Aminopeptidase
O60938	Keratocan
Q6ZMU5	Tripartite motif-containing protein 72
P02787	Serotransferrin
C9JRZ6	MIC complex subunit MIC19
P62258	14-3-3 protein epsilon
O95168	NADH dehydrogenase [ubiquinone] 1 beta subcomplex subunit 4
Q9Y2J8	Protein-arginine deiminase type-2
Q16777	Histone H2A type 2-C
P00338	L-lactate dehydrogenase A chain
Q96AQ6	Pre-B-cell leukemia transcription factor-interacting protein 1
P05388	60S acidic ribosomal protein P0
Q9UHG3	Prenylcysteine oxidase 1
Q13643	Four and a half LIM domains protein 3
O14818	Proteasome subunit alpha type-7
A0A7I2V323	Heterogeneous nuclear ribonucleoproteins A2/B1
P22314	Ubiquitin-like modifier-activating enzyme 1
P55268	Laminin subunit beta-2
Q6UXV4	MIC complex subunit MIC27
P35579	Myosin-9
P07602	Prosaposin
P05091	Aldehyde dehydrogenase, mitochondrial
O75746	Electrogenic aspartate/glutamate antiporter SLC25A12, mitochondrial
P30101	Protein disulfide-isomerase A3
P21912	Succinate dehydrogenase [ubiquinone] iron-sulfur subunit, mitochondrial
P50990	T-complex protein 1 subunit theta
P62269	40S ribosomal protein S18
A0A7I2V348	Integrin beta
P60174	Triosephosphate isomerase
P00367	Glutamate dehydrogenase 1, mitochondrial
P20700	Lamin-B1
K7EMH1	60S ribosomal protein L22 (Fragment)
Q53GG5	PDZ and LIM domain protein 3
A0A7P0TA97	Protein disulfide-isomerase
P0DP25	Calmodulin-3
H7C5B8	NADH dehydrogenase [ubiquinone] 1 beta subcomplex subunit 2, mitochondrial (Fragment)
Q9Y277-2	Isoform 2 of Voltage-dependent anion-selective channel protein 3
H3BPJ9	NADH dehydrogenase [ubiquinone] 1 beta subcomplex subunit 10
P50991	T-complex protein 1 subunit delta
P01024	Complement C3
P39656	Dolichyl-diphosphooligosaccharide--protein glycosyltransferase 48 kDa subunit
Q99715	Collagen alpha-1(XII) chain
Q13838	Spliceosome RNA helicase DDX39B
A0A0C4DGA2	Enoyl-CoA delta isomerase 2
A0A087WVQ6	Clathrin heavy chain
A0A087X0X3	Heterogeneous nuclear ribonucleoprotein M
P04899	Guanine nucleotide-binding protein G(i) subunit alpha-2
Q99623	Prohibitin-2
P36957	Dihydrolipoyllysine-residue succinyltransferase component of 2-oxoglutarate dehydrogenase complex, mitochondrial
P19827	Inter-alpha-trypsin inhibitor heavy chain H1
P56385	ATP synthase subunit e, mitochondrial
P08574	Cytochrome c1, heme protein, mitochondrial
P38606	V-type proton ATPase catalytic subunit A
Q702N8	Xin actin-binding repeat-containing protein 1
A0A0B4J2D5	Putative glutamine amidotransferase-like class 1 domain-containing protein 3B, mitochondrial
P00558	Phosphoglycerate kinase 1
P35749	Myosin-11
P51648	Aldehyde dehydrogenase family 3 member A2
P42766	60S ribosomal protein L35
C9JFR7	Cytochrome c (Fragment)
P20929-3	Isoform 3 of Nebulin
Q9BX68	Adenosine 5'-monophosphoramidase HINT2
P07919	Cytochrome b-c1 complex subunit 6, mitochondrial
A0A7I2V599	60 kDa heat shock protein, mitochondrial
F5H5N1	NADH dehydrogenase [ubiquinone] iron-sulfur protein 7, mitochondrial
P02671	Fibrinogen alpha chain
A0A7P0Z3Z5	DNA damage-binding protein 1
Q08211	ATP-dependent RNA helicase A
Q16082	Heat shock protein beta-2
P08133	Annexin A6
A0A0D9SF54	Spectrin alpha chain, non-erythrocytic 1
P02675	Fibrinogen beta chain
Q9Y281	Cofilin-2
A6NLN1	Polypyrimidine tract-binding protein 1
A0A7P0T9C4	Cytoplasmic dynein 1 heavy chain 1
F8W6I7	Heterogeneous nuclear ribonucleoprotein A1
P16401	Histone H1,5
Q9NQC3	Reticulon-4
Q8N335	Glycerol-3-phosphate dehydrogenase 1-like protein
P14868	Aspartate--tRNA ligase, cytoplasmic
P19367	Hexokinase-1
P09622	Dihydrolipoyl dehydrogenase, mitochondrial
P51970	NADH dehydrogenase [ubiquinone] 1 alpha subcomplex subunit 8
Q9UP79	A disintegrin and metalloproteinase with thrombospondin motifs 8
Q99714	3-hydroxyacyl-CoA dehydrogenase type-2
P05026	Sodium/potassium-transporting ATPase subunit beta-1
Q8NDY3	Inactive ADP-ribosyltransferase ARH2
B4DUR8	T-complex protein 1 subunit gamma
P59665	Neutrophil defensin 1
Q03252	Lamin-B2
O75298	Reticulon-2
P62701	40S ribosomal protein S4, X isoform
A0A7I2YQN2	Heterogeneous nuclear ribonucleoprotein Q
E7EVA0	Microtubule-associated protein
P78527	DNA-dependent protein kinase catalytic subunit
Q15063	Periostin
P48788	Troponin I, fast skeletal muscle
P62424	60S ribosomal protein L7a
Q92522	Histone H1,10
Q9BUF5	Tubulin beta-6 chain
E7EUC7	UTP--glucose-1-phosphate uridylyltransferase
P31040	Succinate dehydrogenase [ubiquinone] flavoprotein subunit, mitochondrial
P46781	40S ribosomal protein S9
Q92629	Delta-sarcoglycan
P30049	ATP synthase subunit delta, mitochondrial
P15259	Phosphoglycerate mutase 2
Q9H1R3	Myosin light chain kinase 2, skeletal/cardiac muscle
A0A7P0TAE9	Calnexin
P54289	Voltage-dependent calcium channel subunit alpha-2/delta-1
P02730	Band 3 anion transport protein
B8ZZL8	10 kDa heat shock protein, mitochondrial
Q16778	Histone H2B type 2-E
Q7Z406	Myosin-14
P02763	Alpha-1-acid glycoprotein 1
P62937	Peptidyl-prolyl cis-trans isomerase A
O43707	Alpha-actinin-4
O75367	Core histone macro-H2A,1
P23786	Carnitine O-palmitoyltransferase 2, mitochondrial
P28289	Tropomodulin-1
P18124	60S ribosomal protein L7
P00505	Aspartate aminotransferase, mitochondrial
Q9NZU5	LIM and cysteine-rich domains protein 1
C9JAZ1	Metaxin-2 (Fragment)
F8VSI7	Bax inhibitor 1 (Fragment)
A0A1B0GU92	Peptidase A1 domain-containing protein
P12270	Nucleoprotein TPR
Q8TEV9	Guanine nucleotide exchange protein SMCR8
B4DEQ0	Electron transfer flavoprotein-ubiquinone oxidoreductase
P62195	26S proteasome regulatory subunit 8
F8VZX2	Poly(rC)-binding protein 2
P32969	60S ribosomal protein L9
Q9Y4G6	Talin-2
P04114	Apolipoprotein B-100
Q5VXT5	Synaptophysin-like protein 2
P08559	Pyruvate dehydrogenase E1 component subunit alpha, somatic form, mitochondrial
G5E972	Lamina-associated polypeptide 2, isoforms beta/gamma
P78371	T-complex protein 1 subunit beta
D6W5Y5	Cold-inducible RNA-binding protein
P83731	60S ribosomal protein L24
Q96EY1	DnaJ homolog subfamily A member 3, mitochondrial
P25788	Proteasome subunit alpha type-3
Q9H7C4	Syncoilin
F8W8F5	Calpain-3
Q99584	Protein S100-A13
Q16816	Phosphorylase b kinase gamma catalytic chain, skeletal muscle/heart isoform
Q92901	60S ribosomal protein L3-like
Q15404	Ras suppressor protein 1
Q9NR31	GTP-binding protein SAR1a
P05387	60S acidic ribosomal protein P2
P43304	Glycerol-3-phosphate dehydrogenase, mitochondrial
V9GZ03	28S ribosomal protein S29, mitochondrial (Fragment)
E9PKZ0	60S ribosomal protein L8 (Fragment)
P17612	cAMP-dependent protein kinase catalytic subunit alpha
Q99541	Perilipin-2
P13797	Plastin-3
P04004	Vitronectin
Q16795	NADH dehydrogenase [ubiquinone] 1 alpha subcomplex subunit 9, mitochondrial
P00568	Adenylate kinase isoenzyme 1
P24539	ATP synthase F(0) complex subunit B1, mitochondrial
P40926	Malate dehydrogenase, mitochondrial
F8W1R7	Myosin light polypeptide 6
Q16586	Alpha-sarcoglycan
Q92614	Unconventional myosin-XVIIIa
E7EPT4	NADH dehydrogenase [ubiquinone] flavoprotein 2, mitochondrial
P63000	Ras-related C3 botulinum toxin substrate 1
Q9GZV1	Ankyrin repeat domain-containing protein 2
P26641	Elongation factor 1-gamma
P02549	Spectrin alpha chain, erythrocytic 1
P39019	40S ribosomal protein S19
P26038	Moesin
O75390	Citrate synthase, mitochondrial
Q8IWX7	Protein unc-45 homolog B
B0QY64	SUN domain-containing protein 2
Q562R1	Beta-actin-like protein 2
P20073	Annexin A7
A0A7I2V3T0	CD9 antigen
O75112-6	Isoform 6 of LIM domain-binding protein 3
A0A0A0MR02	Voltage-dependent anion-selective channel protein 2 (Fragment)
E9PK25	Cofilin-1
P61586	Transforming protein RhoA
P14543	Nidogen-1
E9PNK6	Tumor protein D53
Q15365	Poly(rC)-binding protein 1
P60842	Eukaryotic initiation factor 4A-I
P50461	Cysteine and glycine-rich protein 3
P01009	Alpha-1-antitrypsin
P16989	Y-box-binding protein 3
P01871	Immunoglobulin heavy constant mu
Q02252	Methylmalonate-semialdehyde dehydrogenase [acylating], mitochondrial
Q9BVC6	Transmembrane protein 109
P43155	Carnitine O-acetyltransferase
E7EPM6	Long-chain-fatty-acid--CoA ligase
A0A1B0GVI3	Keratin, type I cytoskeletal 10
O95817	BAG family molecular chaperone regulator 3
Q14165	Malectin
B4DT28	Heterogeneous nuclear ribonucleoprotein R
Q6QEF8-5	Isoform 5 of Coronin-6
Q9Y6C2	EMILIN-1
N0E644	Casein kinase II subunit beta
A0A7I2V4F0	ATP-dependent RNA helicase DDX1
P07951-3	Isoform 3 of Tropomyosin beta chain
C9J2C0	Tubulin alpha chain (Fragment)
O15144	Actin-related protein 2/3 complex subunit 2
P40261	Nicotinamide N-methyltransferase
A0A804HL40	Leucine-rich PPR motif-containing protein, mitochondrial
A0A8I5KYH4	Electron transfer flavoprotein subunit alpha
K7ELL7	Glucosidase 2 subunit beta
P62753	40S ribosomal protein S6
Q9UNM6	26S proteasome non-ATPase regulatory subunit 13
V9GZ78	C-1-tetrahydrofolate synthase, cytoplasmic
P30043	Flavin reductase (NADPH)
O00499	Myc box-dependent-interacting protein 1
P01008	Antithrombin-III
O75208	Ubiquinone biosynthesis protein COQ9, mitochondrial
P47985	Cytochrome b-c1 complex subunit Rieske, mitochondrial
E9PLL6	60S ribosomal protein L27a
P48681	Nestin
A0A5F9ZHM4	L-lactate dehydrogenase
Q92523	Carnitine O-palmitoyltransferase 1, muscle isoform
B1ALA9	Ribose-phosphate pyrophosphokinase 1
A0A7P0T997	Acetyltransferase component of pyruvate dehydrogenase complex
P04406	Glyceraldehyde-3-phosphate dehydrogenase
Q13098	COP9 signalosome complex subunit 1
Q5SSJ5	Heterochromatin protein 1-binding protein 3
A0A8I5KVV1	AFG3-like protein 2
Q9Y6M9	NADH dehydrogenase [ubiquinone] 1 beta subcomplex subunit 9
A0A7P0TAE1	Endoplasmin
A0A3B3IUA2	Ribonucloprotein
Q99643	Succinate dehydrogenase cytochrome b560 subunit, mitochondrial
A0A024R571	EH domain-containing protein 1
A6NMN0	Phosphorylase b kinase regulatory subunit
P56134	ATP synthase subunit f, mitochondrial
O00429	Dynamin-1-like protein
Q9UJW7	Zinc finger protein 229
P16152	Carbonyl reductase [NADPH] 1
A0A7I2V5M5	Nucleolin
Q9UHQ9	NADH-cytochrome b5 reductase 1
P12956	X-ray repair cross-complementing protein 6
B4DML3	Valacyclovir hydrolase
Q16363	Laminin subunit alpha-4
A0A087X2I1	26S proteasome regulatory subunit 10B
Q04446	1,4-alpha-glucan-branching enzyme
P00918	Carbonic anhydrase 2
A0A0A0MRM2	Nebulin-related-anchoring protein
A0A8J8YWN6	NADH-cytochrome b5 reductase 3
A0A7P0Z497	Peptidyl-prolyl cis-trans isomerase
Q8IUE6	Histone H2A type 2-B
P26006	Integrin alpha-3
E9PMR5	Myelin basic protein
A0A6Q8PGM6	Heat shock protein beta-8
Q02878	60S ribosomal protein L6
P02786	Transferrin receptor protein 1
A7E2Y1	Myosin-7B
Q9UIQ6	Leucyl-cystinyl aminopeptidase
Q96DC8	Enoyl-CoA hydratase domain-containing protein 3, mitochondrial
Q13884	Beta-1-syntrophin
A0A7I2V2S3	Exportin-1
P00325	All-trans-retinol dehydrogenase [NAD(+)] ADH1B
P19823	Inter-alpha-trypsin inhibitor heavy chain H2
P27338	Amine oxidase [flavin-containing] B
P15088	Mast cell carboxypeptidase A
O75323	Protein NipSnap homolog 2
L0R6Q1	SLC35A4 upstream open reading frame protein
Q8N142	Adenylosuccinate synthetase isozyme 1
P55290	Cadherin-13
P62891	60S ribosomal protein L39
F5H423	Uncharacterized protein
P05198	Eukaryotic translation initiation factor 2 subunit 1
O00232	26S proteasome non-ATPase regulatory subunit 12
Q5JWE9	Guanine nucleotide-binding protein G(s) subunit alpha isoforms short
P50213	Isocitrate dehydrogenase [NAD] subunit alpha, mitochondrial
P04632	Calpain small subunit 1
Q16555	Dihydropyrimidinase-related protein 2
E9PAV3	Nascent polypeptide-associated complex subunit alpha, muscle-specific form
D3YTB1	60S ribosomal protein L32 (Fragment)
B1AXG1	Non-specific serine/threonine protein kinase
Q9UMS6	Synaptopodin-2
A0A1B0GUH0	Oxygen-regulated protein 1
A0A5H1ZRQ7	Immunoglobulin lambda constant 7 (Fragment)
Q01518	Adenylyl cyclase-associated protein 1
P13010	X-ray repair cross-complementing protein 5
Q16585	Beta-sarcoglycan
P09669	Cytochrome c oxidase subunit 6C
Q5SRR8	Dimethylargininase (Fragment)
P39060	Collagen alpha-1(XVIII) chain
A8MU27	Small ubiquitin-related modifier 3
P23142	Fibulin-1
O95210	Starch-binding domain-containing protein 1
E9PK91	Bcl-2-associated transcription factor 1
Q13203	Myosin-binding protein H
O75155	Cullin-associated NEDD8-dissociated protein 2
A0A804HK76	Filamin-B
H3BT71	RNA-binding motif protein, X chromosome
Q8NI60	Atypical kinase COQ8A, mitochondrial
F5H5D3	Tubulin alpha chain
P05141	ADP/ATP translocase 2
Q5R3B4	Mitochondrial pyruvate carrier (Fragment)
Q00839	Heterogeneous nuclear ribonucleoprotein U
Q9H987	Synaptopodin 2-like protein
P62851	40S ribosomal protein S25
Q13310	Polyadenylate-binding protein 4
Q9UIJ7	GTP:AMP phosphotransferase AK3, mitochondrial
Q9BW30	Tubulin polymerization-promoting protein family member 3
Q9BQ69	ADP-ribose glycohydrolase MACROD1
A0A024RCR6	Large proline-rich protein BAG6
A0A6I8PIX7	Supervillin
P00167	Cytochrome b5
Q06432	Voltage-dependent calcium channel gamma-1 subunit
B5MCH7	eIF5-mimic protein 1
P31937	3-hydroxyisobutyrate dehydrogenase, mitochondrial
Q0VAK6	Leiomodin-3
P36578	60S ribosomal protein L4
Q9BXM0	Periaxin
H3BNK2	LYR motif-containing protein 1
P61026	Ras-related protein Rab-10
P45974	Ubiquitin carboxyl-terminal hydrolase 5
P40227	T-complex protein 1 subunit zeta
P05546	Heparin cofactor 2
A0A804HK65	Peroxisomal multifunctional enzyme type 2
M0QZ43	Sarcoplasmic reticulum histidine-rich calcium-binding protein
P14618	Pyruvate kinase PKM
P61160	Actin-related protein 2
O43242	26S proteasome non-ATPase regulatory subunit 3
H0YGS3	Microfibrillar-associated protein 5 (Fragment)
O00159	Unconventional myosin-Ic
P50914	60S ribosomal protein L14
H3BPT6	Protein NDRG4
Q8WUM4	Programmed cell death 6-interacting protein
O14773	Tripeptidyl-peptidase 1
P69892	Hemoglobin subunit gamma-2
P30044	Peroxiredoxin-5, mitochondrial
J3KPD9	NME1-NME2 readthrough
P16219	Short-chain specific acyl-CoA dehydrogenase, mitochondrial
Q9H6F2	Trimeric intracellular cation channel type A
Q96AE4	Far upstream element-binding protein 1
I3L3P7	40S ribosomal protein S15a
D6RF35	Vitamin D-binding protein
P31946	14-3-3 protein beta/alpha
P56192	Methionine--tRNA ligase, cytoplasmic
P09871	Complement C1s subcomponent
B4DY09	Interleukin enhancer-binding factor 2
O43920	NADH dehydrogenase [ubiquinone] iron-sulfur protein 5
P08758	Annexin A5
O95197	Reticulon-3
J3KRX5	60S ribosomal protein L17 (Fragment)
Q9Y394	Dehydrogenase/reductase SDR family member 7
P05413	Fatty acid-binding protein, heart
A0A5K1VW95	Malate dehydrogenase
P02008	Hemoglobin subunit zeta
Q16821	Protein phosphatase 1 regulatory subunit 3A
H0Y8X0	Protein DEK
Q7L576	Cytoplasmic FMR1-interacting protein 1
I3L0S1	Phosphoribosyl pyrophosphate synthase-associated protein 2 (Fragment)
Q15084	Protein disulfide-isomerase A6
Q13283	Ras GTPase-activating protein-binding protein 1
Q16658	Fascin
P07099	Epoxide hydrolase 1
A5D6W6	Fat storage-inducing transmembrane protein 1
A6NNS2	Dehydrogenase/reductase SDR family member 7C
A8DPD7	Protein zyg-11 homolog B
P27105	Stomatin
Q7L2H7	Eukaryotic translation initiation factor 3 subunit M
O15230	Laminin subunit alpha-5
J3KQN4	60S ribosomal protein L36a
P25786	Proteasome subunit alpha type-1
Q5QNW6	Histone H2B type 2-F
J3QRR0	von Willebrand factor A domain-containing protein 1 (Fragment)
P06744	Glucose-6-phosphate isomerase
R4GNH3	26S proteasome regulatory subunit 6A
O00231	26S proteasome non-ATPase regulatory subunit 11
P54920	Alpha-soluble NSF attachment protein
P19387	DNA-directed RNA polymerase II subunit RPB3
Q6PCB7	Long-chain fatty acid transport protein 1
A0A1W2PPU6	Lysosome membrane protein 2
O14880	Microsomal glutathione S-transferase 3
F6XZQ7	Glutathione S-transferase
D6RAT0	40S ribosomal protein S3a
P13861	cAMP-dependent protein kinase type II-alpha regulatory subunit
Q96MF6	Coenzyme Q-binding protein COQ10 homolog A, mitochondrial
P00747	Plasminogen
Q6P5Q4	Leiomodin-2
U3KQT1	S-formylglutathione hydrolase
G3V0I5	NADH dehydrogenase [ubiquinone] flavoprotein 1, mitochondrial
Q16698	2,4-dienoyl-CoA reductase [(3E)-enoyl-CoA-producing], mitochondrial
P00734	Prothrombin
Q8N3D4	EH domain-binding protein 1-like protein 1
Q14118	Dystroglycan 1
P14927	Cytochrome b-c1 complex subunit 7
J3QLR7	Small nuclear ribonucleoprotein Sm D1
E9PRJ5	NADH dehydrogenase [ubiquinone] 1 subunit C2
B7Z510	Receptor expression-enhancing protein
P36955	Pigment epithelium-derived factor
Q00688	Peptidyl-prolyl cis-trans isomerase FKBP3
E9PQY2	Prefoldin subunit 4
H0YHA7	60S ribosomal protein L18 (Fragment)
P29536	Leiomodin-1
P26196	Probable ATP-dependent RNA helicase DDX6
P15121	Aldo-keto reductase family 1 member B1
P04275	von Willebrand factor
O43674	NADH dehydrogenase [ubiquinone] 1 beta subcomplex subunit 5, mitochondrial
P83111	Serine beta-lactamase-like protein LACTB, mitochondrial
Q9UL25	Ras-related protein Rab-21
F8VQZ7	Methionine aminopeptidase 2
A0A7P0TAU9	Alkylglycerone-phosphate synthase
Q15369	Elongin-C
Q92945	Far upstream element-binding protein 2
O00748	Cocaine esterase
Q02952	A-kinase anchor protein 12
K7EKE6	Lon protease homolog, mitochondrial
P23526	Adenosylhomocysteinase
A0A087WUI4	Tryptase beta-2
Q9H3N1	Thioredoxin-related transmembrane protein 1
E9PNJ4	Stromal interaction molecule 1
Q6ZN40	Tropomyosin 1 (Alpha), isoform CRA_f
G3V582	Gephyrin
Q9NSD9	Phenylalanine--tRNA ligase beta subunit
P61088	Ubiquitin-conjugating enzyme E2 N
P20618	Proteasome subunit beta type-1
H7C3T4	Peroxiredoxin-4 (Fragment)
A0A3B3ITX4	Uncharacterized protein
A0A087X253	AP complex subunit beta
Q02641	Voltage-dependent L-type calcium channel subunit beta-1
Q9BYV2	Tripartite motif-containing protein 54
P51149	Ras-related protein Rab-7a
Q14195	Dihydropyrimidinase-related protein 3
Q9Y512	Sorting and assembly machinery component 50 homolog
J3KN16	Proteasome adapter and scaffold protein ECM29
Q9UKX3	Myosin-13
P17568	NADH dehydrogenase [ubiquinone] 1 beta subcomplex subunit 7
Q01995	Transgelin
A0A0A0MRZ8	Immunoglobulin kappa variable 3D-11
P16157	Ankyrin-1
Q9BZF3	Oxysterol-binding protein-related protein 6
K7EJV9	60S ribosomal protein L23a (Fragment)
Q9Y3I0	RNA-splicing ligase RtcB homolog
P07384	Calpain-1 catalytic subunit
P21964	Catechol O-methyltransferase
P07737	Profilin-1
P17655	Calpain-2 catalytic subunit
Q9Y2K3	Myosin-15
Q16836	Hydroxyacyl-coenzyme A dehydrogenase, mitochondrial
P52907	F-actin-capping protein subunit alpha-1
P04844	Dolichyl-diphosphooligosaccharide--protein glycosyltransferase subunit 2
O43181	NADH dehydrogenase [ubiquinone] iron-sulfur protein 4, mitochondrial
A0A7I2V535	Non-POU domain-containing octamer-binding protein
Q9BWH2	FUN14 domain-containing protein 2
Q8TDC0	Myozenin-3
P55884	Eukaryotic translation initiation factor 3 subunit B
A0A096LPE2	SAA2-SAA4 readthrough
P09960	Leukotriene A-4 hydrolase
H0YCV9	CD44 antigen (Fragment)
O43772	Mitochondrial carnitine/acylcarnitine carrier protein
A8MU46	Smoothelin-like protein 1
A0A7P0T8Y5	Dystrobrevin
P04843	Dolichyl-diphosphooligosaccharide--protein glycosyltransferase subunit 1
G3V4S9	Protein NDRG2 (Fragment)
P11021	Endoplasmic reticulum chaperone BiP
A0A3B3ITT5	60S ribosomal protein L29
P13489	Ribonuclease inhibitor
E7ETM8	Nexilin (Fragment)
C9JF17	Apolipoprotein D (Fragment)
D6RBZ0	Heterogeneous nuclear ribonucleoprotein A/B
Q14697	Neutral alpha-glucosidase AB
Q13263	Transcription intermediary factor 1-beta
P49257	Protein ERGIC-53
Q9NYL2-2	Isoform 2 of Mitogen-activated protein kinase kinase kinase 20
Q8N241	Heat shock 27kDa protein family, member 7 (Cardiovascular), isoform CRA_c
Q9BTV4	Transmembrane protein 43
F5GYV2	Septin-10 (Fragment)
P43686	26S proteasome regulatory subunit 6B
P49755	Transmembrane emp24 domain-containing protein 10
E7EPV7	Alpha-synuclein
H3BNC9	40S ribosomal protein S17
A0A0C4DGQ8	Dehydrogenase/reductase SDR family member 7B
Q13885	Tubulin beta-2A chain
P51452	Dual specificity protein phosphatase 3
O75380	NADH dehydrogenase [ubiquinone] iron-sulfur protein 6, mitochondrial
E7ESP9	Neurofilament medium polypeptide
C9JD32	60S ribosomal protein L23 (Fragment)
D6REB3	Transcription factor HES-4
J3KNC7	Cytochrome b5
O75643	U5 small nuclear ribonucleoprotein 200 kDa helicase
S4R444	Sushi domain-containing protein 3 (Fragment)
P34931	Heat shock 70 kDa protein 1-like
A0A087WXM8	Basal cell adhesion molecule
Q9HDC5	Junctophilin-1
Q5U5X0	Complex III assembly factor LYRM7
P15954	Cytochrome c oxidase subunit 7C, mitochondrial
K7ELW0	Parkinson disease protein 7
P61158	Actin-related protein 3
P00441	Superoxide dismutase [Cu-Zn]
F6RFD5	Destrin
P13674	Prolyl 4-hydroxylase subunit alpha-1
P08572	Collagen alpha-2(IV) chain
O95278	Laforin
F5H3W0	ATP-dependent DNA helicase Q1 (Fragment)
O14950	Myosin regulatory light chain 12B
A0A3B3IU89	Coatomer subunit alpha (Fragment)
P10606	Cytochrome c oxidase subunit 5B, mitochondrial
O95373	Importin-7
Q00872	Myosin-binding protein C, slow-type
A0A0A0MT83	Isovaleryl-CoA dehydrogenase, mitochondrial
C9J177	Protein phosphatase 1 regulatory subunit 7 (Fragment)
P10599	Thioredoxin
P47755	F-actin-capping protein subunit alpha-2
Q5VVC8	60S ribosomal protein L11
Q9P0J0	NADH dehydrogenase [ubiquinone] 1 alpha subcomplex subunit 13
P55822	SH3 domain-binding glutamic acid-rich protein
A0A4W9A917	Immunoglobulin heavy constant gamma 3 (Fragment)
P60866	40S ribosomal protein S20
P40123	Adenylyl cyclase-associated protein 2
P11182	Lipoamide acyltransferase component of branched-chain alpha-keto acid dehydrogenase complex, mitochondrial
A0A2R8Y6B6	Glutathione peroxidase 1
P01876	Immunoglobulin heavy constant alpha 1
H0YNG3	Signal peptidase complex catalytic subunit SEC11
P62241	40S ribosomal protein S8
P49773	Adenosine 5'-monophosphoramidase HINT1
O75339	Cartilage intermediate layer protein 1
P16671	Platelet glycoprotein 4
P78417	Glutathione S-transferase omega-1
Q14714	Sarcospan
Q9NTI5	Sister chromatid cohesion protein PDS5 homolog B
Q96IX5	ATP synthase membrane subunit K, mitochondrial
P62140	Serine/threonine-protein phosphatase PP1-beta catalytic subunit
Q96FJ2	Dynein light chain 2, cytoplasmic
P02649	Apolipoprotein E
C9JYJ2	Musculoskeletal embryonic nuclear protein 1
E7EQV9	Ribosomal protein L15 (Fragment)
P42765	3-ketoacyl-CoA thiolase, mitochondrial
Q6S8J3	POTE ankyrin domain family member E
Q6UVK1	Chondroitin sulfate proteoglycan 4
P07996	Thrombospondin-1
P42126	Enoyl-CoA delta isomerase 1, mitochondrial
A0A2R8Y7Z0	Catenin beta-1
P55060	Exportin-2
C9JVE2	DCN1-like protein
Q12797-3	Isoform 3 of Aspartyl/asparaginyl beta-hydroxylase
A0A7I2V4E4	Eukaryotic translation initiation factor 4H
Q9NSE4	Isoleucine--tRNA ligase, mitochondrial
P01042	Kininogen-1
P36871	Phosphoglucomutase-1
P30837	Aldehyde dehydrogenase X, mitochondrial
P62191	26S proteasome regulatory subunit 4
P26447	Protein S100-A4
P60900	Proteasome subunit alpha type-6
Q9BXI3	Cytosolic 5'-nucleotidase 1A
Q8N3V7	Synaptopodin
U3KQL2	Acylphosphatase
P62280	40S ribosomal protein S11
A0A0A0MTH3	Integrin-linked protein kinase
Q14254	Flotillin-2
O43615	Mitochondrial import inner membrane translocase subunit TIM44
A0A7I2V2U2	Small glutamine-rich tetratricopeptide repeat-containing protein alpha
O00757	Fructose-1,6-bisphosphatase isozyme 2
O14979	Heterogeneous nuclear ribonucleoprotein D-like
P45379	Troponin T, cardiac muscle
E5RI99	60S ribosomal protein L30 (Fragment)
Q969X5	Endoplasmic reticulum-Golgi intermediate compartment protein 1
O95169	NADH dehydrogenase [ubiquinone] 1 beta subcomplex subunit 8, mitochondrial
O60749	Sorting nexin-2
P62861	FAU ubiquitin-like and ribosomal protein S30
Q14152	Eukaryotic translation initiation factor 3 subunit A
P31939	Bifunctional purine biosynthesis protein ATIC
E9PKG1	Protein arginine N-methyltransferase 1
O75493	Carbonic anhydrase-related protein 11
O75489	NADH dehydrogenase [ubiquinone] iron-sulfur protein 3, mitochondrial
Q6YN16	Hydroxysteroid dehydrogenase-like protein 2
Q9Y613	FH1/FH2 domain-containing protein 1
P62277	40S ribosomal protein S13
Q5HYK3	2-methoxy-6-polyprenyl-1,4-benzoquinol methylase, mitochondrial
F8WDN7	Phosphatidylinositol-3-phosphatase SAC1
X6RJP6	Transgelin-2 (Fragment)
P29966	Myristoylated alanine-rich C-kinase substrate
A0A7I2YQU0	NADH dehydrogenase [ubiquinone] 1 alpha subcomplex subunit 10, mitochondrial
P17931	Galectin-3
E5RIA4	Aspartyl aminopeptidase
P63220	40S ribosomal protein S21
Q8IXM3	39S ribosomal protein L41, mitochondrial
P01834	Immunoglobulin kappa constant
P35237	Serpin B6
A0A7I2V4Y4	Alpha-actinin-1
F6V6Z1	Mitochondrial amidoxime reducing component 2
E9PF17	Versican core protein
P50995	Annexin A11
P41567	Eukaryotic translation initiation factor 1
M0QYT0	RRM domain-containing protein (Fragment)
A0A7P0T861	Calreticulin
P02452	Collagen alpha-1(I) chain
Q96LW7	Caspase recruitment domain-containing protein 19
P61019	Ras-related protein Rab-2A
F5H479	Ragulator complex protein LAMTOR1
C9JYN0	Synaptophysin-like protein 1
B1ALM3	Voltage-dependent L-type calcium channel subunit alpha
Q9UQ80	Proliferation-associated protein 2G4
Q9UBQ7	Glyoxylate reductase/hydroxypyruvate reductase
Q9NPJ3	Acyl-coenzyme A thioesterase 13
K7ELC7	60S ribosomal protein L27 (Fragment)
P62136	Serine/threonine-protein phosphatase PP1-alpha catalytic subunit
Q15019	Septin-2
A0A7I2YQK5	Inosine-5'-monophosphate dehydrogenase
P01011	Alpha-1-antichymotrypsin
Q15772	Striated muscle preferentially expressed protein kinase
P13473	Lysosome-associated membrane glycoprotein 2
G3V4U0	Fibulin-5
A0A2U3TZL5	CD59 glycoprotein (Fragment)
Q5VWZ2	Lysophospholipase-like protein 1
P30085	UMP-CMP kinase
I3L4J1	Vesicle-fusing ATPase (Fragment)
P04196	Histidine-rich glycoprotein
P51991	Heterogeneous nuclear ribonucleoprotein A3
P31948	Stress-induced-phosphoprotein 1
A0A7I2V5S2	Nucleophosmin
P00352	Aldehyde dehydrogenase 1A1
Q5SWX3	Calcium/calmodulin-dependent protein kinase
Q8NBS9	Thioredoxin domain-containing protein 5
A0A8I5KYB4	Dual-specificity mitogen-activated protein kinase kinase 1
D6RCF4	CDGSH iron-sulfur domain-containing protein 2
Q10586	D site-binding protein
P02042	Hemoglobin subunit delta
F5H6Q1	Ubiquitin thioesterase
P08603	Complement factor H
Q8N0U8	Vitamin K epoxide reductase complex subunit 1-like protein 1
Q9GZM7	Tubulointerstitial nephritis antigen-like
E7ETR0	RuvB-like helicase
P13533	Myosin-6
Q13228	Methanethiol oxidase
Q04917	14-3-3 protein eta
C9JSP1	B-cell receptor-associated protein (Fragment)
P00746	Complement factor D
M0R2N5	Very-long-chain enoyl-CoA reductase
P11166	Solute carrier family 2, facilitated glucose transporter member 1
E9PFR3	Serine/threonine-protein phosphatase 2A 56 kDa regulatory subunit
K7ESG8	ATP-citrate synthase (Fragment)
P07196	Neurofilament light polypeptide
P17174	Aspartate aminotransferase, cytoplasmic
A0A3B3ISV3	Collagen alpha-1(IV) chain (Fragment)
P35998	26S proteasome regulatory subunit 7
P30084	Enoyl-CoA hydratase, mitochondrial
Q93034	Cullin-5
E9PB61	THO complex subunit 4
O43747	AP-1 complex subunit gamma-1
C9IZ01	Elongation factor G, mitochondrial
E7EX73	Eukaryotic translation initiation factor 4 gamma 1
P05109	Protein S100-A8
Q9BQS8	FYVE and coiled-coil domain-containing protein 1
Q99653	Calcineurin B homologous protein 1
C9JL26	1-acyl-sn-glycerol-3-phosphate acyltransferase gamma (Fragment)
Q5XPI4	E3 ubiquitin-protein ligase RNF123
C9JH92	Quinone oxidoreductase (Fragment)
P00738	Haptoglobin
A0A1C7CYY4	Myosin light chain 4 (Fragment)
A0A7I2V5X6	Prostaglandin E synthase 2
A0A140T8Y2	Guanine nucleotide-binding protein-like 1 (Fragment)
A0A087WTF3	Ankyrin-3 (Fragment)
E5RHH5	COP9 signalosome complex subunit 5
Q8N1G4	Leucine-rich repeat-containing protein 47
O94826	Mitochondrial import receptor subunit TOM70
A0A087WVV1	Proteasome subunit beta type-2
O43837	Isocitrate dehydrogenase [NAD] subunit beta, mitochondrial
P84243	Histone H3,3
Q12906	Interleukin enhancer-binding factor 3
Q9Y570	Protein phosphatase methylesterase 1
J3QRU1	Tyrosine-protein kinase
Q15582	Transforming growth factor-beta-induced protein ig-h3
O95182	NADH dehydrogenase [ubiquinone] 1 alpha subcomplex subunit 7
Q96RD7	Pannexin-1
Q9NYU2	UDP-glucose:glycoprotein glucosyltransferase 1
P51553	Isocitrate dehydrogenase [NAD] subunit gamma, mitochondrial
Q9H501	ESF1 homolog
A0A286YFB1	Troponin T, fast skeletal muscle
K7ES11	(E3-independent) E2 ubiquitin-conjugating enzyme (Fragment)
P00403	Cytochrome c oxidase subunit 2
P02792	Ferritin light chain
P01624	Immunoglobulin kappa variable 3-15
Q13011	Delta(3,5)-Delta(2,4)-dienoyl-CoA isomerase, mitochondrial
P05023	Sodium/potassium-transporting ATPase subunit alpha-1
O00151	PDZ and LIM domain protein 1
Q9Y2Z9	Ubiquinone biosynthesis monooxygenase COQ6, mitochondrial
O43776	Asparagine--tRNA ligase, cytoplasmic
P54136	Arginine--tRNA ligase, cytoplasmic
A0A087WVQ9	Elongation factor 1-alpha
Q15063-5	Isoform 5 of Periostin
P49327	Fatty acid synthase
P45954	Short/branched chain specific acyl-CoA dehydrogenase, mitochondrial
P47897	Glutamine--tRNA ligase
K7EM09	Transmembrane protein 205 (Fragment)
Q53GQ0	Very-long-chain 3-oxoacyl-CoA reductase
Q00059	Transcription factor A, mitochondrial
Q8IZP2	Putative protein FAM10A4
Q9NR28	Diablo IAP-binding mitochondrial protein
P50395	Rab GDP dissociation inhibitor beta
Q9NRX4	14 kDa phosphohistidine phosphatase
P55010	Eukaryotic translation initiation factor 5
G3V4T2	Polyadenylate-binding protein 2
Q5VWP3-4	Isoform 4 of Muscular LMNA-interacting protein
Q5VXH5	PRAME family member 7
O60664	Perilipin-3
Q32MZ4-4	Isoform 4 of Leucine-rich repeat flightless-interacting protein 1
P53597	Succinate--CoA ligase [ADP/GDP-forming] subunit alpha, mitochondrial
J3KT73	60S ribosomal protein L38
I3L122	Tektin (Fragment)
A0A7P0TA76	Fatty acid CoA ligase Acsl3
Q5T7C4	High mobility group protein B1
Q96JJ7	Protein disulfide-isomerase TMX3
C9JJ25	Protein-cysteine N-palmitoyltransferase HHAT-like protein (Fragment)
Q12988	Heat shock protein beta-3
E9PFN5	Glutathione S-transferase kappa
Q9NZ45	CDGSH iron-sulfur domain-containing protein 1
P34932	Heat shock 70 kDa protein 4
Q71UM5	40S ribosomal protein S27-like
P26373	60S ribosomal protein L13
Q9ULM3	YEATS domain-containing protein 2
A0A140T902	Tenascin-X
A0A499FIX8	Extended synaptotagmin-2
K7EQA1	Programmed cell death protein 5
K7ERQ8	PCAF_N domain-containing protein (Fragment)
M0QX76	40S ribosomal protein S16 (Fragment)
E5RI96	[Pyruvate dehydrogenase [acetyl-transferring]]-phosphatase 1, mitochondrial (Fragment)
P12236	ADP/ATP translocase 3
Q9UNZ2	NSFL1 cofactor p47
P04040	Catalase
F8VWK8	Tetraspanin (Fragment)
Q96AN5	Transmembrane protein 143
Q86X55	Histone-arginine methyltransferase CARM1
A0A2R8Y5V9	Tropomyosin alpha-4 chain
Q86VP6	Cullin-associated NEDD8-dissociated protein 1
P54619	5'-AMP-activated protein kinase subunit gamma-1
H0YLP3	Eukaryotic translation initiation factor 3 subunit J (Fragment)
X6R700	Chromatin target of PRMT1 protein
E9PCY7	Heterogeneous nuclear ribonucleoprotein H
Q9Y3U8	60S ribosomal protein L36
P35625	Metalloproteinase inhibitor 3
Q9H223	EH domain-containing protein 4
Q86TX2	Acyl-coenzyme A thioesterase 1
C9J406	MIC complex subunit MIC60
Q12931	Heat shock protein 75 kDa, mitochondrial
Q9HBI1	Beta-parvin
Q15078	Cyclin-dependent kinase 5 activator 1
P21980	Protein-glutamine gamma-glutamyltransferase 2
Q9Y2X3	Nucleolar protein 58
P62834	Ras-related protein Rap-1A
J3QQQ9	KOW domain-containing protein
O94905	Erlin-2
Q9H1E5	Thioredoxin-related transmembrane protein 4
P35221	Catenin alpha-1
E9PF16	Medium-chain acyl-CoA ligase ACSF2, mitochondrial
Q9H4I9	Essential MCU regulator, mitochondrial
I3L1U7	Mitochondrial import inner membrane translocase subunit TIM16
Q96QR8	Transcriptional activator protein Pur-beta
D6RBC5	OCIA domain-containing protein 1 (Fragment)
P02765	Alpha-2-HS-glycoprotein
A0A6Q8PHC2	Septin-9
D6RGF4	ATP-binding cassette sub-family E member 1 (Fragment)
P07305	Histone H1,0
A0A2R8Y4M1	Chloride intracellular channel protein 5
O00571	ATP-dependent RNA helicase DDX3X
E7EQB2	Lactotransferrin (Fragment)
A8MXP9	Matrin-3
A0A8I5KTQ1	Myosin light chain kinase, smooth muscle
Q8NBU5	Outer mitochondrial transmembrane helix translocase
Q8NE86	Calcium uniporter protein, mitochondrial
Q15181	Inorganic pyrophosphatase
P14854	Cytochrome c oxidase subunit 6B1
P00488	Coagulation factor XIII A chain
E9PIE3	Caveolae-associated protein 3
P61978	Heterogeneous nuclear ribonucleoprotein K
P02790	Hemopexin
P15090	Fatty acid-binding protein, adipocyte
G3V3C8	DNA repair protein XRCC3 (Fragment)
P04179	Superoxide dismutase [Mn], mitochondrial
A0A7P0T9A7	Adenylosuccinate lyase
Q9Y696	Chloride intracellular channel protein 4
Q8IWA4	Mitofusin-1
H0YA26	4'-phosphopantetheine phosphatase (Fragment)
Q9H6N6	Putative uncharacterized protein MYH16
P26368	Splicing factor U2AF 65 kDa subunit
H7C0E0	Alkylglycerol monooxygenase (Fragment)

## Sheet: DMD3
PROTEINS OF DUCHENNE PATIENT 3
Codes	Protein
P12883	Myosin-7
A0A0A0MTS7	Titin
P12882	Myosin-1
Q9UKX2	Myosin-2
P05976	Myosin light chain 1/3, skeletal muscle isoform
P35609	Alpha-actinin-2
P10916	Myosin regulatory light chain 2, ventricular/cardiac muscle isoform
P08590	Myosin light chain 3
P20929-2	Isoform 2 of Nebulin
Q96A32	Myosin regulatory light chain 11
Q00872-4	Isoform 4 of Myosin-binding protein C, slow-type
P09493	Tropomyosin alpha-1 chain
P02585	Troponin C, skeletal muscle
P17661	Desmin
Q14315-2	Isoform 2 of Filamin-C
P16615	Sarcoplasmic/endoplasmic reticulum calcium ATPase 2
P54296	Myomesin-2
H0YFD6	Enoyl-CoA hydratase
P06576	ATP synthase subunit beta, mitochondrial
O14983	Sarcoplasmic/endoplasmic reticulum calcium ATPase 1
C9JZN9	Troponin T, fast skeletal muscle
P11217	Glycogen phosphorylase, muscle form
P06732	Creatine kinase M-type
A0A087WT47	Troponin I, slow skeletal muscle
P31415	Calsequestrin-1
P62805	Histone H4
P12111	Collagen alpha-3(VI) chain
P04792	Heat shock protein beta-1
A0A8I5KV04	LIM domain-binding protein 3
P07451	Carbonic anhydrase 3
P48788	Troponin I, fast skeletal muscle
Q9NP98	Myozenin-1
K7EQL4	Troponin T, slow skeletal muscle (Fragment)
P25705	ATP synthase subunit alpha, mitochondrial
Q16778	Histone H2B type 2-E
A0A2R2Y2Q3	Tropomyosin 3 nu
P52179-2	Isoform 2 of Myomesin-1
P11055	Myosin-3
O60662	Kelch-like protein 41
Q16777	Histone H2A type 2-C
Q13642-1	Isoform 1 of Four and a half LIM domains protein 1
P51884	Lumican
P12235	ADP/ATP translocase 1
P02768	Albumin
P21796	Voltage-dependent anion-selective channel protein 1
P08670	Vimentin
P13535	Myosin-8
P14649	Myosin light chain 6B
A0A8I5KSD5	Plectin
P02511	Alpha-crystallin B chain
P31751	RAC-beta serine/threonine-protein kinase
P69905	Hemoglobin subunit alpha
P12109	Collagen alpha-1(VI) chain
P68371	Tubulin beta-4B chain
P68871	Hemoglobin subunit beta
P11142	Heat shock cognate 71 kDa protein
P04406	Glyceraldehyde-3-phosphate dehydrogenase
P63316	Troponin C, slow skeletal and cardiac muscles
P07585	Decorin
Q86TD4	Sarcalumenin
P62736	Actin, aortic smooth muscle
P23297	Protein S100-A1
P05026	Sodium/potassium-transporting ATPase subunit beta-1
P09382	Galectin-1
O14958	Calsequestrin-2
Q05707	Collagen alpha-1(XIV) chain
Q5VTT5	Myomesin-3
Q96HC4-3	Isoform 3 of PDZ and LIM domain protein 5
O75923	Dysferlin
O14558	Heat shock protein beta-6
Q71UI9	Histone H2A,V
B0QYF8	Myoglobin (Fragment)
P35573	Glycogen debranching enzyme
A0A0A0MR02	Voltage-dependent anion-selective channel protein 2 (Fragment)
P13929	Beta-enolase
P31930	Cytochrome b-c1 complex subunit 1, mitochondrial
P07355	Annexin A2
P22695	Cytochrome b-c1 complex subunit 2, mitochondrial
A0A590UJS6	Sarcolemmal membrane-associated protein (Fragment)
P07900	Heat shock protein HSP 90-alpha
A0A6Q8PFJ0	Prelamin-A/C
A0A0C4DFM5	Myotilin
A0A0G2JIW1	Heat shock 70 kDa protein 1B
P20774	Mimecan
P12110	Collagen alpha-2(VI) chain
J3QTR3	Ubiquitin-40S ribosomal protein S27a (Fragment)
Q53GG5	PDZ and LIM domain protein 3
Q9Y623	Myosin-4
P55084	Trifunctional enzyme subunit beta, mitochondrial
Q9NZQ9	Tropomodulin-4
Q9Y235	C->U-editing enzyme APOBEC-2
P01857	Immunoglobulin heavy constant gamma 1
P00568	Adenylate kinase isoenzyme 1
P08133	Annexin A6
Q05639	Elongation factor 1-alpha 2
O75298	Reticulon-2
K7EP91	PH domain leucine-rich repeat-containing protein phosphatase 1 (Fragment)
P00403	Cytochrome c oxidase subunit 2
P22314	Ubiquitin-like modifier-activating enzyme 1
P47755	F-actin-capping protein subunit alpha-2
A7E2Y1	Myosin-7B
Q9Y512	Sorting and assembly machinery component 50 homolog
P48735	Isocitrate dehydrogenase [NADP], mitochondrial
Q13423	NAD(P) transhydrogenase, mitochondrial
Q14324	Myosin-binding protein C, fast-type
P28331	NADH-ubiquinone oxidoreductase 75 kDa subunit, mitochondrial
Q9NPC6	Myozenin-2
A0A8J8YWN6	NADH-cytochrome b5 reductase 3
Q09666	Neuroblast differentiation-associated protein AHNAK
P48047	ATP synthase subunit O, mitochondrial
A0A0A0MS51	Gelsolin
P11277-2	Isoform 2 of Spectrin beta chain, erythrocytic
P10412	Histone H1,4
Q5QNW6	Histone H2B type 2-F
P10606	Cytochrome c oxidase subunit 5B, mitochondrial
Q9Y277-2	Isoform 2 of Voltage-dependent anion-selective channel protein 3
A6NGQ3	Non-specific serine/threonine protein kinase
P40926	Malate dehydrogenase, mitochondrial
P49748	Very long-chain specific acyl-CoA dehydrogenase, mitochondrial
P06753-5	Isoform 5 of Tropomyosin alpha-3 chain
P02647	Apolipoprotein A-I
P51888	Prolargin
P24043	Laminin subunit alpha-2
P08238	Heat shock protein HSP 90-beta
Q643R3	Lysophospholipid acyltransferase LPCAT4
Q9Y2J8	Protein-arginine deiminase type-2
Q9BUF5	Tubulin beta-6 chain
P55268	Laminin subunit beta-2
Q6ZMU5	Tripartite motif-containing protein 72
A0A2R8Y6G6	Phosphopyruvate hydratase
P48681	Nestin
P23109	AMP deaminase 1
B1AKY9	Sodium/potassium-transporting ATPase subunit alpha
Q02218	2-oxoglutarate dehydrogenase complex component E1
Q9Y230	RuvB-like 2
A0A804F6T5	Pyruvate kinase
P21817	Ryanodine receptor 1
P24752	Acetyl-CoA acetyltransferase, mitochondrial
P98160	Basement membrane-specific heparan sulfate proteoglycan core protein
P47756	F-actin-capping protein subunit beta
P01009	Alpha-1-antitrypsin
O00499	Myc box-dependent-interacting protein 1
P13073	Cytochrome c oxidase subunit 4 isoform 1, mitochondrial
P35579	Myosin-9
P01023	Alpha-2-macroglobulin
P21912	Succinate dehydrogenase [ubiquinone] iron-sulfur subunit, mitochondrial
P08237	ATP-dependent 6-phosphofructokinase, muscle type
P11047	Laminin subunit gamma-1
P11532	Dystrophin
P04075	Fructose-bisphosphate aldolase A
A0A7P0T997	Acetyltransferase component of pyruvate dehydrogenase complex
P60174	Triosephosphate isomerase
O75947	ATP synthase subunit d, mitochondrial
E9PLK3	Aminopeptidase
P21333	Filamin-A
P32119	Peroxiredoxin-2
Q02978	Mitochondrial 2-oxoglutarate/malate carrier protein
A0A024RCR6	Large proline-rich protein BAG6
P46976	Glycogenin-1
Q9UHQ9	NADH-cytochrome b5 reductase 1
A0A087X0K0	Collagen alpha-1(XV) chain
P0CG38	POTE ankyrin domain family member I
P08559	Pyruvate dehydrogenase E1 component subunit alpha, somatic form, mitochondrial
P17540	Creatine kinase S-type, mitochondrial
O75746	Electrogenic aspartate/glutamate antiporter SLC25A12, mitochondrial
A0A1C7CYY4	Myosin light chain 4 (Fragment)
P20674	Cytochrome c oxidase subunit 5A, mitochondrial
D6REB3	Transcription factor HES-4
Q5VXT5	Synaptophysin-like protein 2
O95197	Reticulon-3
P11177	Pyruvate dehydrogenase E1 component subunit beta, mitochondrial
Q9H501	ESF1 homolog
P21810	Biglycan
A0A0J9YXN7	Perilipin-4
P62258	14-3-3 protein epsilon
Q9Y281	Cofilin-2
Q9H987	Synaptopodin 2-like protein
Q16891-2	Isoform 2 of MIC complex subunit MIC60
F5H5D3	Tubulin alpha chain
P50991	T-complex protein 1 subunit delta
B4DY08	Heterogeneous nuclear ribonucleoproteins C1/C2
P31040	Succinate dehydrogenase [ubiquinone] flavoprotein subunit, mitochondrial
E9PHG3	Histone-lysine N-methyltransferase SMYD1
Q5VWP3-4	Isoform 4 of Muscular LMNA-interacting protein
O15061	Synemin
Q16082	Heat shock protein beta-2
P40123	Adenylyl cyclase-associated protein 2
P19367	Hexokinase-1
O00483	Cytochrome c oxidase subunit NDUFA4
A0A3B3IU89	Coatomer subunit alpha (Fragment)
O75367	Core histone macro-H2A,1
A0A7I2V4Y4	Alpha-actinin-1
A0A8I5KVV1	AFG3-like protein 2
P13807	Glycogen [starch] synthase, muscle
Q99623	Prohibitin-2
P18206	Vinculin
Q702N8	Xin actin-binding repeat-containing protein 1
P07954	Fumarate hydratase, mitochondrial
P00558	Phosphoglycerate kinase 1
P56134	ATP synthase subunit f, mitochondrial
P14543	Nidogen-1
P35232	Prohibitin 1
O75390	Citrate synthase, mitochondrial
A0A024R571	EH domain-containing protein 1
Q9P0J0	NADH dehydrogenase [ubiquinone] 1 alpha subcomplex subunit 13
F8VVM2	Phosphate carrier protein, mitochondrial
P02787	Serotransferrin
Q6NZI2	Caveolae-associated protein 1
A0A7P0T9C4	Cytoplasmic dynein 1 heavy chain 1
E7EUC7	UTP--glucose-1-phosphate uridylyltransferase
Q9UI09	NADH dehydrogenase [ubiquinone] 1 alpha subcomplex subunit 12
P11021	Endoplasmic reticulum chaperone BiP
P05387	60S acidic ribosomal protein P2
A2A274	Aconitate hydratase, mitochondrial
P00846	ATP synthase subunit a
P36957	Dihydrolipoyllysine-residue succinyltransferase component of 2-oxoglutarate dehydrogenase complex, mitochondrial
O00151	PDZ and LIM domain protein 1
P00488	Coagulation factor XIII A chain
Q2TBA0	Kelch-like protein 40
O15273	Telethonin
P21695	Glycerol-3-phosphate dehydrogenase [NAD(+)], cytoplasmic
P01834	Immunoglobulin kappa constant
P07942	Laminin subunit beta-1
Q5BKX8	Caveolae-associated protein 4
P04083	Annexin A1
A0A3B3IRN5	Fibromodulin
F8W1R7	Myosin light polypeptide 6
P00338	L-lactate dehydrogenase A chain
P54289	Voltage-dependent calcium channel subunit alpha-2/delta-1
P01024	Complement C3
Q5TEC6	Histone H3-7
Q9NSE4	Isoleucine--tRNA ligase, mitochondrial
Q9Y6M9	NADH dehydrogenase [ubiquinone] 1 beta subcomplex subunit 9
A0A3B3ITX4	Uncharacterized protein
P51649	Succinate-semialdehyde dehydrogenase, mitochondrial
Q06830	Peroxiredoxin-1
P02452	Collagen alpha-1(I) chain
P09622	Dihydrolipoyl dehydrogenase, mitochondrial
P39656	Dolichyl-diphosphooligosaccharide--protein glycosyltransferase 48 kDa subunit
A0A7I2V599	60 kDa heat shock protein, mitochondrial
O75489	NADH dehydrogenase [ubiquinone] iron-sulfur protein 3, mitochondrial
P07099	Epoxide hydrolase 1
O14949	Cytochrome b-c1 complex subunit 8
P04843	Dolichyl-diphosphooligosaccharide--protein glycosyltransferase subunit 1
F8W6I7	Heterogeneous nuclear ribonucleoprotein A1
P51970	NADH dehydrogenase [ubiquinone] 1 alpha subcomplex subunit 8
P55042	GTP-binding protein RAD
Q9Y490	Talin-1
H3BPT6	Protein NDRG4
Q15459	Splicing factor 3A subunit 1
Q5T4U5	Medium-chain specific acyl-CoA dehydrogenase, mitochondrial
P05413	Fatty acid-binding protein, heart
H3BPJ9	NADH dehydrogenase [ubiquinone] 1 beta subcomplex subunit 10
Q9UHG3	Prenylcysteine oxidase 1
P36871	Phosphoglucomutase-1
E7EPM6	Long-chain-fatty-acid--CoA ligase
Q9Y483	Metal-response element-binding transcription factor 2
P62701	40S ribosomal protein S4, X isoform
Q9NZN4	EH domain-containing protein 2
P06744	Glucose-6-phosphate isomerase
P13639	Elongation factor 2
Q16698	2,4-dienoyl-CoA reductase [(3E)-enoyl-CoA-producing], mitochondrial
P55290	Cadherin-13
A0A5F9ZHM4	L-lactate dehydrogenase
A0A7I2YQU0	NADH dehydrogenase [ubiquinone] 1 alpha subcomplex subunit 10, mitochondrial
P05386	60S acidic ribosomal protein P1
Q5VVC8	60S ribosomal protein L11
Q9UKS6	Protein kinase C and casein kinase substrate in neurons protein 3
Q9UMS6	Synaptopodin-2
Q96JJ7	Protein disulfide-isomerase TMX3
P55072	Transitional endoplasmic reticulum ATPase
P0DP25	Calmodulin-3
O94826	Mitochondrial import receptor subunit TOM70
Q13554	Calcium/calmodulin-dependent protein kinase type II subunit beta
P47985	Cytochrome b-c1 complex subunit Rieske, mitochondrial
O75083	WD repeat-containing protein 1
Q9BXN1	Asporin
O14950	Myosin regulatory light chain 12B
P29692	Elongation factor 1-delta
P05388	60S acidic ribosomal protein P0
A0A0D9SF54	Spectrin alpha chain, non-erythrocytic 1
P08574	Cytochrome c1, heme protein, mitochondrial
C9JEU5	Fibrinogen gamma chain
A0A804HL40	Leucine-rich PPR motif-containing protein, mitochondrial
P61026	Ras-related protein Rab-10
E9PK25	Cofilin-1
Q9H0E3	Histone deacetylase complex subunit SAP130
I3L4N8	Actin, cytoplasmic 2
A0A087WVQ6	Clathrin heavy chain
Q8NE86	Calcium uniporter protein, mitochondrial
Q15063	Periostin
A0A7P0TA97	Protein disulfide-isomerase
P14927	Cytochrome b-c1 complex subunit 7
P30041	Peroxiredoxin-6
P62834	Ras-related protein Rap-1A
Q13011	Delta(3,5)-Delta(2,4)-dienoyl-CoA isomerase, mitochondrial
P30044	Peroxiredoxin-5, mitochondrial
Q07021	Complement component 1 Q subcomponent-binding protein, mitochondrial
O75306	NADH dehydrogenase [ubiquinone] iron-sulfur protein 2, mitochondrial
P15880	40S ribosomal protein S2
P04844	Dolichyl-diphosphooligosaccharide--protein glycosyltransferase subunit 2
A0A5K1VW95	Malate dehydrogenase
Q16555	Dihydropyrimidinase-related protein 2
Q01082	Spectrin beta chain, non-erythrocytic 1
P62937	Peptidyl-prolyl cis-trans isomerase A
Q08043	Alpha-actinin-3
P31949	Protein S100-A11
G3V0I5	NADH dehydrogenase [ubiquinone] flavoprotein 1, mitochondrial
P07305	Histone H1,0
Q15084	Protein disulfide-isomerase A6
O43181	NADH dehydrogenase [ubiquinone] iron-sulfur protein 4, mitochondrial
Q9GZV1	Ankyrin repeat domain-containing protein 2
Q96BR1	Serine/threonine-protein kinase Sgk3
Q9HBJ7	Ubiquitin carboxyl-terminal hydrolase 29
P02671	Fibrinogen alpha chain
P60903	Protein S100-A10
P69891	Hemoglobin subunit gamma-1
Q14112	Nidogen-2
Q9UKX3	Myosin-13
Q14195	Dihydropyrimidinase-related protein 3
Q03252	Lamin-B2
P08865	40S ribosomal protein SA
O75955	Flotillin-1
Q8N241	Heat shock 27kDa protein family, member 7 (Cardiovascular), isoform CRA_c
P61981	14-3-3 protein gamma
P02675	Fibrinogen beta chain
P35555	Fibrillin-1
Q16718	NADH dehydrogenase [ubiquinone] 1 alpha subcomplex subunit 5
A0A7P0TAE1	Endoplasmin
Q9NQC3	Reticulon-4
E9PIE4	Mitochondrial carrier homolog 2 (Fragment)
H0Y8C6	Importin-5 (Fragment)
Q6F5E8	Capping protein, Arp2/3 and myosin-I linker protein 2
P30048	Thioredoxin-dependent peroxide reductase, mitochondrial
Q8NI60	Atypical kinase COQ8A, mitochondrial
P30101	Protein disulfide-isomerase A3
P15954	Cytochrome c oxidase subunit 7C, mitochondrial
H3BTH8	Hyaluronan and proteoglycan link protein 3
I3L304	B-cell CLL/lymphoma 6 member B protein (Fragment)
A0A7P0TAU9	Alkylglycerone-phosphate synthase
P25398	40S ribosomal protein S12
E7EPT4	NADH dehydrogenase [ubiquinone] flavoprotein 2, mitochondrial
P30050	60S ribosomal protein L12
P26038	Moesin
P56385	ATP synthase subunit e, mitochondrial
A0A7I2V5S2	Nucleophosmin
O95168	NADH dehydrogenase [ubiquinone] 1 beta subcomplex subunit 4
P15088	Mast cell carboxypeptidase A
O75155	Cullin-associated NEDD8-dissociated protein 2
P07384	Calpain-1 catalytic subunit
O60664	Perilipin-3
R4GNH3	26S proteasome regulatory subunit 6A
P07919	Cytochrome b-c1 complex subunit 6, mitochondrial
P51648	Aldehyde dehydrogenase family 3 member A2
Q53GQ0	Very-long-chain 3-oxoacyl-CoA reductase
P02751-1	Isoform 1 of Fibronectin
A0A5F9ZI26	Myelin protein P0
A0A7I2V2G2	Stress-70 protein, mitochondrial
Q9UBF9	Myotilin
O00159	Unconventional myosin-Ic
P35749	Myosin-11
Q9Y394	Dehydrogenase/reductase SDR family member 7
H0YLF5	Pre-B-cell leukemia transcription factor 1
P49411	Elongation factor Tu, mitochondrial
Q14118	Dystroglycan 1
E7EVA0	Microtubule-associated protein
P36542-2	Isoform Heart of ATP synthase subunit gamma, mitochondrial
Q8IWX7	Protein unc-45 homolog B
O43707	Alpha-actinin-4
Q9Y3D6	Mitochondrial fission 1 protein
P46781	40S ribosomal protein S9
Q00839	Heterogeneous nuclear ribonucleoprotein U
Q9Y3I0	RNA-splicing ligase RtcB homolog
Q16795	NADH dehydrogenase [ubiquinone] 1 alpha subcomplex subunit 9, mitochondrial
Q13557	Calcium/calmodulin-dependent protein kinase type II subunit delta
P42765	3-ketoacyl-CoA thiolase, mitochondrial
B8ZZL8	10 kDa heat shock protein, mitochondrial
Q86TC9	Myopalladin
A0A7P0TAE9	Calnexin
O14880	Microsomal glutathione S-transferase 3
E9PCT5	Caveolin
Q9HBI1	Beta-parvin
P38117	Electron transfer flavoprotein subunit beta
O43676	NADH dehydrogenase [ubiquinone] 1 beta subcomplex subunit 3
O75531	Barrier-to-autointegration factor
O43920	NADH dehydrogenase [ubiquinone] iron-sulfur protein 5
O00217	NADH dehydrogenase [ubiquinone] iron-sulfur protein 8, mitochondrial
P16401	Histone H1,5
Q8WZ73	E3 ubiquitin-protein ligase rififylin
P43155	Carnitine O-acetyltransferase
Q9UJW7	Zinc finger protein 229
H0YAS8	Clusterin (Fragment)
P61978	Heterogeneous nuclear ribonucleoprotein K
Q9NUQ9	CYFIP-related Rac1 interactor B
Q9NZU5	LIM and cysteine-rich domains protein 1
Q0VAK6	Leiomodin-3
Q96MG2	Junctional sarcoplasmic reticulum protein 1
A0A7P0Z3Z5	DNA damage-binding protein 1
O95831	Apoptosis-inducing factor 1, mitochondrial
P55822	SH3 domain-binding glutamic acid-rich protein
Q9NR31	GTP-binding protein SAR1a
P52564	Dual specificity mitogen-activated protein kinase kinase 6
Q86TX2	Acyl-coenzyme A thioesterase 1
O14773	Tripeptidyl-peptidase 1
Q9NR28	Diablo IAP-binding mitochondrial protein
F8W8F5	Calpain-3
P43304	Glycerol-3-phosphate dehydrogenase, mitochondrial
P78527	DNA-dependent protein kinase catalytic subunit
Q01518	Adenylyl cyclase-associated protein 1
Q9H1R3	Myosin light chain kinase 2, skeletal/cardiac muscle
A0A8I5KYH4	Electron transfer flavoprotein subunit alpha
M0R0R2	40S ribosomal protein S5
P62277	40S ribosomal protein S13
A6NNS2	Dehydrogenase/reductase SDR family member 7C
P13861	cAMP-dependent protein kinase type II-alpha regulatory subunit
P04632	Calpain small subunit 1
Q16853	Membrane primary amine oxidase
A0A087X0X3	Heterogeneous nuclear ribonucleoprotein M
Q9BSJ8	Extended synaptotagmin-1
Q15582	Transforming growth factor-beta-induced protein ig-h3
O94919	Endonuclease domain-containing 1 protein
P62140	Serine/threonine-protein phosphatase PP1-beta catalytic subunit
P30043	Flavin reductase (NADPH)
P23246	Splicing factor, proline- and glutamine-rich
Q01995	Transgelin
P06727	Apolipoprotein A-IV
P32969	60S ribosomal protein L9
Q14165	Malectin
P20700	Lamin-B1
P60842	Eukaryotic initiation factor 4A-I
P78371	T-complex protein 1 subunit beta
Q93034	Cullin-5
P51991	Heterogeneous nuclear ribonucleoprotein A3
Q02641	Voltage-dependent L-type calcium channel subunit beta-1
P31937	3-hydroxyisobutyrate dehydrogenase, mitochondrial
A0A140T902	Tenascin-X
Q16836	Hydroxyacyl-coenzyme A dehydrogenase, mitochondrial
A0A1B0GVI3	Keratin, type I cytoskeletal 10
A0A286YFJ8	Immunoglobulin heavy constant gamma 4 (Fragment)
A0A0A0MRM2	Nebulin-related-anchoring protein
P00738	Haptoglobin
Q8IZP2	Putative protein FAM10A4
C9JRZ6	MIC complex subunit MIC19
Q02252	Methylmalonate-semialdehyde dehydrogenase [acylating], mitochondrial
P24539	ATP synthase F(0) complex subunit B1, mitochondrial
P15121	Aldo-keto reductase family 1 member B1
P30084	Enoyl-CoA hydratase, mitochondrial
Q9NX14	NADH dehydrogenase [ubiquinone] 1 beta subcomplex subunit 11, mitochondrial
Q14152	Eukaryotic translation initiation factor 3 subunit A
F5GXS0	Complement C4-B
Q8N3V7	Synaptopodin
P30837	Aldehyde dehydrogenase X, mitochondrial
P00505	Aspartate aminotransferase, mitochondrial
O95817	BAG family molecular chaperone regulator 3
P18124	60S ribosomal protein L7
A0A0C4DGQ8	Dehydrogenase/reductase SDR family member 7B
P51149	Ras-related protein Rab-7a
P16671	Platelet glycoprotein 4
H0YI09	Putative methyltransferase-like protein 7A (Fragment)
P61160	Actin-related protein 2
A0A7I2V4F0	ATP-dependent RNA helicase DDX1
Q9BVC6	Transmembrane protein 109
P52907	F-actin-capping protein subunit alpha-1
P40227	T-complex protein 1 subunit zeta
A0A1B0GU92	Peptidase A1 domain-containing protein
A0A5H1ZRQ7	Immunoglobulin lambda constant 7 (Fragment)
Q562R1	Beta-actin-like protein 2
P62424	60S ribosomal protein L7a
C9J2C0	Tubulin alpha chain (Fragment)
O75208	Ubiquinone biosynthesis protein COQ9, mitochondrial
P50990	T-complex protein 1 subunit theta
E9PCY7	Heterogeneous nuclear ribonucleoprotein H
G3V3Z3	Repulsive guidance molecule A
A0A087WVQ9	Elongation factor 1-alpha
O14818	Proteasome subunit alpha type-7
P50995	Annexin A11
Q07065	Cytoskeleton-associated protein 4
Q6UXV4	MIC complex subunit MIC27
O94905	Erlin-2
A0A6Q8PGM6	Heat shock protein beta-8
A0A7I2YQN2	Heterogeneous nuclear ribonucleoprotein Q
O43837	Isocitrate dehydrogenase [NAD] subunit beta, mitochondrial
P17655	Calpain-2 catalytic subunit
P62851	40S ribosomal protein S25
Q8N142	Adenylosuccinate synthetase isozyme 1
Q99714	3-hydroxyacyl-CoA dehydrogenase type-2
Q96AQ6	Pre-B-cell leukemia transcription factor-interacting protein 1
Q16816	Phosphorylase b kinase gamma catalytic chain, skeletal muscle/heart isoform
Q08722	Leukocyte surface antigen CD47
P51911	Calponin-1
P21964	Catechol O-methyltransferase
P07196	Neurofilament light polypeptide
Q9H6N6	Putative uncharacterized protein MYH16
O95810	Caveolae-associated protein 2
P62820	Ras-related protein Rab-1A
P28289	Tropomodulin-1
A6NMN0	Phosphorylase b kinase regulatory subunit
Q9BQ69	ADP-ribose glycohydrolase MACROD1
P05091	Aldehyde dehydrogenase, mitochondrial
B4DT28	Heterogeneous nuclear ribonucleoprotein R
Q15019	Septin-2
Q9Y4G6	Talin-2
O95169	NADH dehydrogenase [ubiquinone] 1 beta subcomplex subunit 8, mitochondrial
Q9BRX8	Peroxiredoxin-like 2A
P17612	cAMP-dependent protein kinase catalytic subunit alpha
A8MXP9	Matrin-3
Q00872-7	Isoform 7 of Myosin-binding protein C, slow-type
P15259	Phosphoglycerate mutase 2
A0A2U3TZL5	CD59 glycoprotein (Fragment)
E9PJH8	Serpin H1 (Fragment)
F6XZQ7	Glutathione S-transferase
C9JXA5	Guanine nucleotide-binding protein G(I)/G(S)/G(T) subunit beta-2 (Fragment)
O75128	Protein cordon-bleu
D6RFN0	COP9 signalosome complex subunit 4
A0A6I8PRR9	Probable phospholipid-transporting ATPase IM
A0A7P0Z497	Peptidyl-prolyl cis-trans isomerase
Q8N1G4	Leucine-rich repeat-containing protein 47
P00325	All-trans-retinol dehydrogenase [NAD(+)] ADH1B
Q15907	Ras-related protein Rab-11B
Q9BX68	Adenosine 5'-monophosphoramidase HINT2
P14854	Cytochrome c oxidase subunit 6B1
Q15772	Striated muscle preferentially expressed protein kinase
B1ALA9	Ribose-phosphate pyrophosphokinase 1
Q6QEF8-5	Isoform 5 of Coronin-6
Q13200	26S proteasome non-ATPase regulatory subunit 2
P08758	Annexin A5
C9JYN0	Synaptophysin-like protein 1
P26373	60S ribosomal protein L13
P30153	Serine/threonine-protein phosphatase 2A 65 kDa regulatory subunit A alpha isoform
Q99715	Collagen alpha-1(XII) chain
Q86XM0	Cation channel sperm-associated auxiliary subunit delta
I3L122	Tektin (Fragment)
P27338	Amine oxidase [flavin-containing] B
V9GZ78	C-1-tetrahydrofolate synthase, cytoplasmic
Q9Y613	FH1/FH2 domain-containing protein 1
O95210	Starch-binding domain-containing protein 1
B4DUR8	T-complex protein 1 subunit gamma
P23396	40S ribosomal protein S3
I3L3P7	40S ribosomal protein S15a
P11216	Glycogen phosphorylase, brain form
E9PAV3	Nascent polypeptide-associated complex subunit alpha, muscle-specific form
P15090	Fatty acid-binding protein, adipocyte
P61019	Ras-related protein Rab-2A
K7ES11	(E3-independent) E2 ubiquitin-conjugating enzyme (Fragment)
G5E972	Lamina-associated polypeptide 2, isoforms beta/gamma
P62195	26S proteasome regulatory subunit 8
P17987	T-complex protein 1 subunit alpha
Q14697	Neutral alpha-glucosidase AB
P25786	Proteasome subunit alpha type-1
Q8NBX0	Saccharopine dehydrogenase-like oxidoreductase
P49773	Adenosine 5'-monophosphoramidase HINT1
Q8NDH2	Leucine-rich repeat transmembrane protein CCDC168
P04179	Superoxide dismutase [Mn], mitochondrial
P49189	4-trimethylaminobutyraldehyde dehydrogenase
P10644	cAMP-dependent protein kinase type I-alpha regulatory subunit
E7EQG2	RNA helicase
P12956	X-ray repair cross-complementing protein 6
Q9NR12-2	Isoform 2 of PDZ and LIM domain protein 7
Q13643	Four and a half LIM domains protein 3
O00330	Pyruvate dehydrogenase protein X component, mitochondrial
A0A7I2V5M5	Nucleolin
P10599	Thioredoxin
H7C0E0	Alkylglycerol monooxygenase (Fragment)
P37108	Signal recognition particle 14 kDa protein
Q96EH5	60S ribosomal protein L39-like
P27105	Stomatin
Q13310	Polyadenylate-binding protein 4
Q9H7C4	Syncoilin
P83731	60S ribosomal protein L24
P48643	T-complex protein 1 subunit epsilon
V9GYM3	Apolipoprotein A-II
Q16585	Beta-sarcoglycan
Q5HYK3	2-methoxy-6-polyprenyl-1,4-benzoquinol methylase, mitochondrial
P02730	Band 3 anion transport protein
Q6NVY1	3-hydroxyisobutyryl-CoA hydrolase, mitochondrial
P04275	von Willebrand factor
P16157	Ankyrin-1
C9JZR2	Catenin delta-1
P13010	X-ray repair cross-complementing protein 5
H0YHA7	60S ribosomal protein L18 (Fragment)
E9PLL6	60S ribosomal protein L27a
A0A7I2V4U6	Ribosomal protein L19
P17568	NADH dehydrogenase [ubiquinone] 1 beta subcomplex subunit 7
P82909	Alpha-ketoglutarate dehydrogenase component 4
A0A1W2PPU6	Lysosome membrane protein 2
C9JAZ1	Metaxin-2 (Fragment)
Q16363	Laminin subunit alpha-4
Q14974	Importin subunit beta-1
P28070	Proteasome subunit beta type-4
A0A140TA84	MIC complex subunit MIC13
O00231	26S proteasome non-ATPase regulatory subunit 11
Q9BYV2	Tripartite motif-containing protein 54
D6RER5	Septin
Q5SSJ5	Heterochromatin protein 1-binding protein 3
A0A087WUD3	Oligosaccharyltransferase complex subunit
Q15404	Ras suppressor protein 1
P42126	Enoyl-CoA delta isomerase 1, mitochondrial
O75323	Protein NipSnap homolog 2
Q96HC4-2	Isoform 2 of PDZ and LIM domain protein 5
Q92614	Unconventional myosin-XVIIIa
P13797	Plastin-3
P02786	Transferrin receptor protein 1
A0A1B0GUH0	Oxygen-regulated protein 1
P45974	Ubiquitin carboxyl-terminal hydrolase 5
P13489	Ribonuclease inhibitor
Q99653	Calcineurin B homologous protein 1
H0YL69	Proteasome subunit alpha type (Fragment)
O15144	Actin-related protein 2/3 complex subunit 2
A0A5F9ZHM9	Calcium/calmodulin-dependent protein kinase
A0A7P0T861	Calreticulin
H0YB09	D-glutamate cyclase, mitochondrial (Fragment)
D6W5Y5	Cold-inducible RNA-binding protein
Q99536	Synaptic vesicle membrane protein VAT-1 homolog
A0A7I2V348	Integrin beta
C9J406	MIC complex subunit MIC60
H3BNC9	40S ribosomal protein S17
Q7Z406	Myosin-14
E9PK91	Bcl-2-associated transcription factor 1
Q9UMS4	Pre-mRNA-processing factor 19
O14979	Heterogeneous nuclear ribonucleoprotein D-like
P00367	Glutamate dehydrogenase 1, mitochondrial
Q8N335	Glycerol-3-phosphate dehydrogenase 1-like protein
P14618	Pyruvate kinase PKM
P03915	NADH-ubiquinone oxidoreductase chain 5
P27348	14-3-3 protein theta
P20073	Annexin A7
O00429	Dynamin-1-like protein
Q5U5X0	Complex III assembly factor LYRM7
Q9BTV4	Transmembrane protein 43
P02042	Hemoglobin subunit delta
A0A2R8Y6Y7	Succinate--CoA ligase [ADP-forming] subunit beta, mitochondrial
Q92629	Delta-sarcoglycan
Q9BTT0	Acidic leucine-rich nuclear phosphoprotein 32 family member E
B5ME19	Eukaryotic translation initiation factor 3 subunit C-like protein
P17174	Aspartate aminotransferase, cytoplasmic
Q12931	Heat shock protein 75 kDa, mitochondrial
B1ALM3	Voltage-dependent L-type calcium channel subunit alpha
P35625	Metalloproteinase inhibitor 3
A0A6I8PIX7	Supervillin
Q5R3B4	Mitochondrial pyruvate carrier (Fragment)
S4R3P0	Aldo-keto reductase family 1 member C2 (Fragment)
P02763	Alpha-1-acid glycoprotein 1
P54652	Heat shock-related 70 kDa protein 2
P24534	Elongation factor 1-beta
O75380	NADH dehydrogenase [ubiquinone] iron-sulfur protein 6, mitochondrial
Q9BZQ8	Protein Niban 1
Q04446	1,4-alpha-glucan-branching enzyme
O00505	Importin subunit alpha-4
P54578	Ubiquitin carboxyl-terminal hydrolase 14
O95182	NADH dehydrogenase [ubiquinone] 1 alpha subcomplex subunit 7
K7ER16	Phenylalanine--tRNA ligase alpha subunit
Q5QPL9	RNA-binding protein Raly (Fragment)
P02743	Serum amyloid P-component
Q99735	Microsomal glutathione S-transferase 2
A0A7I2V2D2	Plasma protease C1 inhibitor
F8VR50	Actin-related protein 2/3 complex subunit 3 (Fragment)
M0QYT0	RRM domain-containing protein (Fragment)
J3KSS5	Coronin
A0A7I2V5X6	Prostaglandin E synthase 2
M0QZ43	Sarcoplasmic reticulum histidine-rich calcium-binding protein
P50395	Rab GDP dissociation inhibitor beta
P16403	Histone H1,2
P23142	Fibulin-1
O75493	Carbonic anhydrase-related protein 11
O00232	26S proteasome non-ATPase regulatory subunit 12
K7EMH1	60S ribosomal protein L22 (Fragment)
P50570	Dynamin-2
Q00688	Peptidyl-prolyl cis-trans isomerase FKBP3
M0R3D6	60S ribosomal protein L18a (Fragment)
P01876	Immunoglobulin heavy constant alpha 1
Q96AN5	Transmembrane protein 143
P02749	Beta-2-glycoprotein 1
Q9UDY4	DnaJ homolog subfamily B member 4
A0A087WZX2	NADH dehydrogenase [ubiquinone] 1 beta subcomplex subunit 6
B4DY09	Interleukin enhancer-binding factor 2
P25787	Proteasome subunit alpha type-2
Q9NXR7-1	Isoform 1 of BRISC and BRCA1-A complex member 2
E9PK52	Band 4,1-like protein 2
Q13228	Methanethiol oxidase
P28066	Proteasome subunit alpha type-5
P04004	Vitronectin
P62191	26S proteasome regulatory subunit 4
Q13884	Beta-1-syntrophin
A0A7I2V2S3	Exportin-1
P61586	Transforming protein RhoA
A0A7I2V4Y9	Dynactin subunit 2
H0YKK6	Proteasome activator complex subunit 1
A0A0A0MTH3	Integrin-linked protein kinase
P62241	40S ribosomal protein S8
Q9UHP9	Small muscular protein
K7ELW0	Parkinson disease protein 7
A0A2R8Y4M1	Chloride intracellular channel protein 5
F8W7Q4	Protein FAM162A
P26368	Splicing factor U2AF 65 kDa subunit
D6RCF4	CDGSH iron-sulfur domain-containing protein 2
B4DML3	Valacyclovir hydrolase
P61088	Ubiquitin-conjugating enzyme E2 N
F6R962	Target of Nesh-SH3
Q9Y376	Calcium-binding protein 39
J3QS85	COP9 signalosome complex subunit 3
F5H479	Ragulator complex protein LAMTOR1
P34931	Heat shock 70 kDa protein 1-like
Q9H1E5	Thioredoxin-related transmembrane protein 4
P02549	Spectrin alpha chain, erythrocytic 1
Q15365	Poly(rC)-binding protein 1
H3BS02	Protein-serine/threonine kinase
Q6YN16	Hydroxysteroid dehydrogenase-like protein 2
Q9UP79	A disintegrin and metalloproteinase with thrombospondin motifs 8
P56539	Caveolin-3
P51858	Hepatoma-derived growth factor
E9PNK6	Tumor protein D53
P04196	Histidine-rich glycoprotein
P02656	Apolipoprotein C-III
P01008	Antithrombin-III
A0A7I2V323	Heterogeneous nuclear ribonucleoproteins A2/B1
E9PKZ0	60S ribosomal protein L8 (Fragment)
Q9Y2Z9	Ubiquinone biosynthesis monooxygenase COQ6, mitochondrial
A0A7P0T9A7	Adenylosuccinate lyase
Q99584	Protein S100-A13
F8VZX2	Poly(rC)-binding protein 2
A0A087X2I1	26S proteasome regulatory subunit 10B
Q8NDY3	Inactive ADP-ribosyltransferase ARH2
A0A2R8Y811	40S ribosomal protein S14 (Fragment)
Q9UM22	Mammalian ependymin-related protein 1
A0A7I2YQK5	Inosine-5'-monophosphate dehydrogenase
Q9Y5L4	Mitochondrial import inner membrane translocase subunit Tim13
P55884	Eukaryotic translation initiation factor 3 subunit B
Q8NBU5	Outer mitochondrial transmembrane helix translocase
Q9UNM6	26S proteasome non-ATPase regulatory subunit 13
Q99643	Succinate dehydrogenase cytochrome b560 subunit, mitochondrial
Q06432	Voltage-dependent calcium channel gamma-1 subunit
Q9NSD9	Phenylalanine--tRNA ligase beta subunit
Q9BWH2	FUN14 domain-containing protein 2
Q9H3N1	Thioredoxin-related transmembrane protein 1
Q8NHH9	Atlastin-2
Q9Y696	Chloride intracellular channel protein 4
Q8NBS9	Thioredoxin domain-containing protein 5
Q9BR39	Junctophilin-2
P42766	60S ribosomal protein L35
Q02878	60S ribosomal protein L6
Q13838	Spliceosome RNA helicase DDX39B
P21980	Protein-glutamine gamma-glutamyltransferase 2
Q6IS14	Eukaryotic translation initiation factor 5A-1-like
Q5SWX3	Calcium/calmodulin-dependent protein kinase
Q86VP6	Cullin-associated NEDD8-dissociated protein 1
V9GXZ4	FPGT-TNNI3K readthrough
Q9NRX4	14 kDa phosphohistidine phosphatase
J3KPD9	NME1-NME2 readthrough
Q15370	Elongin-B
Q6ZN40	Tropomyosin 1 (Alpha), isoform CRA_f
A0A0C4DGA2	Enoyl-CoA delta isomerase 2
P29401	Transketolase
P40261	Nicotinamide N-methyltransferase
Q9UIJ7	GTP:AMP phosphotransferase AK3, mitochondrial
Q86Y39	NADH dehydrogenase [ubiquinone] 1 alpha subcomplex subunit 11
A0A3B3IUA2	Ribonucloprotein
Q14254	Flotillin-2
J3KNV4	Integrin alpha-7
Q14203	Dynactin subunit 1
Q2TAL5	Smoothelin-like protein 2
A0A2R8Y849	40S ribosomal protein S24
P26641	Elongation factor 1-gamma
Q96NB3	Zinc finger protein 830
Q5JWE9	Guanine nucleotide-binding protein G(s) subunit alpha isoforms short
Q13045	Protein flightless-1 homolog
P04114	Apolipoprotein B-100
O43674	NADH dehydrogenase [ubiquinone] 1 beta subcomplex subunit 5, mitochondrial
Q9NYL2-2	Isoform 2 of Mitogen-activated protein kinase kinase kinase 20
O43242	26S proteasome non-ATPase regulatory subunit 3
D6RBC5	OCIA domain-containing protein 1 (Fragment)
E9PFN5	Glutathione S-transferase kappa
P55060	Exportin-2
O95373	Importin-7
K7ELL7	Glucosidase 2 subunit beta
Q6P5Q4	Leiomodin-2
P01042	Kininogen-1
C9JBJ1	Trifunctional purine biosynthetic protein adenosine-3 (Fragment)
O43615	Mitochondrial import inner membrane translocase subunit TIM44
U3KQL2	Acylphosphatase
P07737	Profilin-1
P09972	Fructose-bisphosphate aldolase C
A0A0G2JJD3	Phosphatidylserine lipase ABHD16A
P98179	RNA-binding protein 3
A0A7I2V2U8	Twinfilin-2
E9PE17	28S ribosomal protein S17, mitochondrial (Fragment)
F5GYR0	Actin-binding LIM protein 2
B4DJC7	Interferon-inducible double-stranded RNA-dependent protein kinase activator A
C9JFR7	Cytochrome c (Fragment)
O00186	Syntaxin-binding protein 3
Q93008	Probable ubiquitin carboxyl-terminal hydrolase FAF-X
Q13424	Alpha-1-syntrophin
H7C3T4	Peroxiredoxin-4 (Fragment)
P84243	Histone H3,3
E7ESP9	Neurofilament medium polypeptide
A0A6Q8PHH9	Glycine--tRNA ligase
Q7L2H7	Eukaryotic translation initiation factor 3 subunit M
K7ER96	Thioredoxin-like protein 1 (Fragment)
P39019	40S ribosomal protein S19
Q15181	Inorganic pyrophosphatase
J3KRX5	60S ribosomal protein L17 (Fragment)
H0Y512	Adipocyte plasma membrane-associated protein (Fragment)
A0A2R8Y5V9	Tropomyosin alpha-4 chain
Q13155	Aminoacyl tRNA synthase complex-interacting multifunctional protein 2
P68402	Platelet-activating factor acetylhydrolase IB subunit alpha2
E7EQV9	Ribosomal protein L15 (Fragment)
A0A3B3ISV3	Collagen alpha-1(IV) chain (Fragment)
A0A1W2PSE7	HLA class I histocompatibility antigen, A alpha chain
P36578	60S ribosomal protein L4
Q9H9P8	L-2-hydroxyglutarate dehydrogenase, mitochondrial
P30040	Endoplasmic reticulum resident protein 29
P14406	Cytochrome c oxidase subunit 7A2, mitochondrial
Q14764	Major vault protein
A0A1W2PR36	Guanidinoacetate N-methyltransferase
P62269	40S ribosomal protein S18
P35580	Myosin-10
P07996	Thrombospondin-1
K7ERE1	TMEM256-PLSCR3 readthrough (NMD candidate)
A0A4W8ZXM2	Immunoglobulin heavy variable 3-72
A0A0A0MRZ8	Immunoglobulin kappa variable 3D-11
E7EW49	CLIP-associating protein 2
P01624	Immunoglobulin kappa variable 3-15
A0A2R8Y4Q3	Dynamin-like 120 kDa protein, mitochondrial
E9PP27	EF-hand domain-containing protein (Fragment)
Q9BXW7	Haloacid dehalogenase-like hydrolase domain-containing 5
N0E644	Casein kinase II subunit beta
O95782	AP-2 complex subunit alpha-1
O00571	ATP-dependent RNA helicase DDX3X
P63000	Ras-related C3 botulinum toxin substrate 1
F5H6Q1	Ubiquitin thioesterase
A0A087WY55	Chromosome 6 open reading frame 55, isoform CRA_b
Q8WW22	DnaJ homolog subfamily A member 4
Q13098	COP9 signalosome complex subunit 1
Q8N3L3	Beta-taxilin
P62304	Small nuclear ribonucleoprotein E
F8W7X0	Leucine-rich repeat-containing protein 37A3
Q13326	Gamma-sarcoglycan
Q6PCB7	Long-chain fatty acid transport protein 1
H0Y742	SUN domain-containing protein 1 (Fragment)
P36955	Pigment epithelium-derived factor
K7EQA9	Hsp90 co-chaperone Cdc37 (Fragment)
A0A2R8Y7Z0	Catenin beta-1
Q9UBQ7	Glyoxylate reductase/hydroxypyruvate reductase
K7ELC7	60S ribosomal protein L27 (Fragment)
A4UGR9	Xin actin-binding repeat-containing protein 2
G3V4S9	Protein NDRG2 (Fragment)
O75643	U5 small nuclear ribonucleoprotein 200 kDa helicase
P07951-3	Isoform 3 of Tropomyosin beta chain
Q9BRC7	1-phosphatidylinositol 4,5-bisphosphate phosphodiesterase delta-4
P23786	Carnitine O-palmitoyltransferase 2, mitochondrial
P23946	Chymase
O95292	Vesicle-associated membrane protein-associated protein B/C
F6V6Z1	Mitochondrial amidoxime reducing component 2
E5RHH5	COP9 signalosome complex subunit 5
Q9Y6C2	EMILIN-1
A0A087WXM8	Basal cell adhesion molecule
P49720	Proteasome subunit beta type-3
F5H5N1	NADH dehydrogenase [ubiquinone] iron-sulfur protein 7, mitochondrial
P13667	Protein disulfide-isomerase A4
V5IRT4	Ubiquinol-cytochrome-c reductase complex assembly factor 2 (Fragment)
Q71UM5	40S ribosomal protein S27-like
P03891	NADH-ubiquinone oxidoreductase chain 2
P47897	Glutamine--tRNA ligase
Q16821	Protein phosphatase 1 regulatory subunit 3A
H7C0V0	m-AAA protease-interacting protein 1, mitochondrial (Fragment)
Q04917	14-3-3 protein eta
P41091	Eukaryotic translation initiation factor 2 subunit 3
Q9UQ80	Proliferation-associated protein 2G4
P09417	Dihydropteridine reductase
P08603	Complement factor H
A0A5H1ZRQ2	RNA helicase
P28072	Proteasome subunit beta type-6
A0A6Q8PHC2	Septin-9
Q99832	T-complex protein 1 subunit eta
P53597	Succinate--CoA ligase [ADP/GDP-forming] subunit alpha, mitochondrial
K7EMN2	6-phosphogluconate dehydrogenase, decarboxylating (Fragment)
P02790	Hemopexin
G3V4U0	Fibulin-5
A0A1B0GU62	Acid ceramidase (Fragment)
P30536	Translocator protein
A6NMZ7	Collagen alpha-6(VI) chain
F8VWK8	Tetraspanin (Fragment)
M0QX76	40S ribosomal protein S16 (Fragment)
C9JIG9	Non-specific serine/threonine protein kinase
E7EW31	Proline-rich basic protein 1
Q9HDC5	Junctophilin-1
F5H3W0	ATP-dependent DNA helicase Q1 (Fragment)
P04899	Guanine nucleotide-binding protein G(i) subunit alpha-2
P27695	DNA-(apurinic or apyrimidinic site) endonuclease
Q8NE71	ATP-binding cassette sub-family F member 1
O75339	Cartilage intermediate layer protein 1
G3V1B6	MIC complex subunit MIC26
Q9H6F2	Trimeric intracellular cation channel type A
Q9Y305	Acyl-coenzyme A thioesterase 9, mitochondrial
A0A7I2V4E4	Eukaryotic translation initiation factor 4H
Q6GMV3	Putative peptidyl-tRNA hydrolase PTRHD1
A0A0J9YXZ5	Ras GTPase-activating-like protein IQGAP1
Q9NWV4	CXXC motif containing zinc binding protein
P43897	Elongation factor Ts, mitochondrial
E9PC52	Histone-binding protein RBBP7
Q9H2W6	39S ribosomal protein L46, mitochondrial
P34932	Heat shock 70 kDa protein 4
O43681	ATPase GET3
E9PNJ4	Stromal interaction molecule 1
D6R9Z1	Receptor of-activated protein C kinase 1 (Fragment)
B4DVF4	3-ketoacyl-CoA thiolase, peroxisomal
P50914	60S ribosomal protein L14
Q8TDC0	Myozenin-3
L0R6Q1	SLC35A4 upstream open reading frame protein
E5RI96	[Pyruvate dehydrogenase [acetyl-transferring]]-phosphatase 1, mitochondrial (Fragment)
Q96EP5	DAZ-associated protein 1
H0YJ34	Fermitin family homolog 2 (Fragment)
Q9H4I9	Essential MCU regulator, mitochondrial
P45954	Short/branched chain specific acyl-CoA dehydrogenase, mitochondrial
A0A0B4J2D5	Putative glutamine amidotransferase-like class 1 domain-containing protein 3B, mitochondrial
P27169	Serum paraoxonase/arylesterase 1
A2VCK2	Doublecortin domain-containing protein 2B
F5GYV2	Septin-10 (Fragment)
Q9Y678	Coatomer subunit gamma-1
J3KNC7	Cytochrome b5
P01871	Immunoglobulin heavy constant mu
D6RAA6	Transmembrane protein 33 (Fragment)
A0A087WVV1	Proteasome subunit beta type-2
A8DPD7	Protein zyg-11 homolog B
Q8IUG5	Unconventional myosin-XVIIIb
O15260	Surfeit locus protein 4
O94911-1	Isoform 1 of ABC-type organic anion transporter ABCA8
P09960	Leukotriene A-4 hydrolase
P05023	Sodium/potassium-transporting ATPase subunit alpha-1
P62136	Serine/threonine-protein phosphatase PP1-alpha catalytic subunit
P51553	Isocitrate dehydrogenase [NAD] subunit gamma, mitochondrial
P03928	ATP synthase protein 8
P61201	COP9 signalosome complex subunit 2
P00918	Carbonic anhydrase 2
P39060	Collagen alpha-1(XVIII) chain
P55010	Eukaryotic translation initiation factor 5
O00748	Cocaine esterase
P30085	UMP-CMP kinase
P14868	Aspartate--tRNA ligase, cytoplasmic
K7EKM5	Triggering receptor expressed on myeloid cells 1
E9PMT2	LIM domain only protein 7
C9JJ25	Protein-cysteine N-palmitoyltransferase HHAT-like protein (Fragment)
A0A7I2V535	Non-POU domain-containing octamer-binding protein
P62280	40S ribosomal protein S11
P07602	Prosaposin
Q9BW72	HIG1 domain family member 2A, mitochondrial
P20618	Proteasome subunit beta type-1
D6RAT0	40S ribosomal protein S3a
Q9NVH1	DnaJ homolog subfamily C member 11
J3KN16	Proteasome adapter and scaffold protein ECM29
B5MC59	Replication protein A 14 kDa subunit
A6NLN1	Polypyrimidine tract-binding protein 1
Q8WUM4	Programmed cell death 6-interacting protein
Q7Z434	Mitochondrial antiviral-signaling protein
Q5SRR8	Dimethylargininase (Fragment)
P62906	60S ribosomal protein L10a
P50461	Cysteine and glycine-rich protein 3
Q99525	Histone H4-like protein type G
Q15063-5	Isoform 5 of Periostin
P29536	Leiomodin-1
P46108	Adapter molecule crk
O75396	Vesicle-trafficking protein SEC22b
J3QRR0	von Willebrand factor A domain-containing protein 1 (Fragment)
E9PKR8	Sulfotransferase (Fragment)
O60938	Keratocan
A0A286YFA2	D-3-phosphoglycerate dehydrogenase
I3L1U7	Mitochondrial import inner membrane translocase subunit TIM16
C9JR33	NAD-dependent protein deacetylase sirtuin-2 (Fragment)
P26447	Protein S100-A4
Q9NR50	Translation initiation factor eIF-2B subunit gamma
A0A2R8Y6B6	Glutathione peroxidase 1
A0A087WW87	Immunoglobulin kappa variable 2-40
B5MCH7	eIF5-mimic protein 1
O95793	Double-stranded RNA-binding protein Staufen homolog 1
O95822	Malonyl-CoA decarboxylase, mitochondrial
E9PQW4	Mitogen-activated protein kinase
O15131	Importin subunit alpha-6
K7EJL1	AP-1 complex subunit mu-1
P03886	NADH-ubiquinone oxidoreductase chain 1
G3V3C8	DNA repair protein XRCC3 (Fragment)
X6RJP6	Transgelin-2 (Fragment)
A0A494C0A3	Tripeptidyl-peptidase 2
I3L0K2	Thioredoxin domain-containing protein 17
O15173	Membrane-associated progesterone receptor component 2
Q16586	Alpha-sarcoglycan
P61326	Protein mago nashi homolog
P46778	60S ribosomal protein L21
Q9NUB1	Acetyl-coenzyme A synthetase 2-like, mitochondrial
Q99460	26S proteasome non-ATPase regulatory subunit 1
P24844	Myosin regulatory light polypeptide 9
Q9UNZ2	NSFL1 cofactor p47
A0A804HHW9	Isoleucine--tRNA ligase
P16219	Short-chain specific acyl-CoA dehydrogenase, mitochondrial
P61081	NEDD8-conjugating enzyme Ubc12
Q3LXA3	Triokinase/FMN cyclase
A0A8I5KW59	Endoplasmic reticulum resident protein 44
U3KQT1	S-formylglutathione hydrolase
C9JD32	60S ribosomal protein L23 (Fragment)
C9JF17	Apolipoprotein D (Fragment)
A0A8I5IG87	M-phase phosphoprotein 9
A8MU46	Smoothelin-like protein 1
P62318	Small nuclear ribonucleoprotein Sm D3
Q9BXK5	Bcl-2-like protein 13
Q12988	Heat shock protein beta-3
Q9Y3E1	Hepatoma-derived growth factor-related protein 3
F8VQZ7	Methionine aminopeptidase 2
P00734	Prothrombin
E9PFR3	Serine/threonine-protein phosphatase 2A 56 kDa regulatory subunit
H0Y8G5	Heterogeneous nuclear ribonucleoprotein D0 (Fragment)
Q9NPJ3	Acyl-coenzyme A thioesterase 13
P00390	Glutathione reductase, mitochondrial
O15230	Laminin subunit alpha-5
H0Y938	Coatomer subunit beta'
P19387	DNA-directed RNA polymerase II subunit RPB3
B4DEQ0	Electron transfer flavoprotein-ubiquinone oxidoreductase
V9GZ03	28S ribosomal protein S29, mitochondrial (Fragment)
A0A0B4J239	Dolichyl-diphosphooligosaccharide--protein glycosyltransferase subunit DAD1
A0A087X253	AP complex subunit beta
P03897	NADH-ubiquinone oxidoreductase chain 3
Q32MZ4-4	Isoform 4 of Leucine-rich repeat flightless-interacting protein 1
H0Y8X0	Protein DEK
P35080	Profilin-2
P18859	ATP synthase-coupling factor 6, mitochondrial
A0A0B4J259	Lysozyme C
P33176	Kinesin-1 heavy chain
H3BT71	RNA-binding motif protein, X chromosome
Q8IWA4	Mitofusin-1
E9PFZ2	Ceruloplasmin
O95278	Laforin
P20929-3	Isoform 3 of Nebulin
Q9Y3A5	Ribosome maturation protein SBDS
Q92522	Histone H1,10
A0A804HK76	Filamin-B
F8WAG2	Serine/threonine-protein kinase Nek7 (Fragment)
P16989	Y-box-binding protein 3
A0A7P0T9S6	Angiotensinogen
P46821	Microtubule-associated protein 1B
K7EKE6	Lon protease homolog, mitochondrial
O60884	DnaJ homolog subfamily A member 2
Q15691	Microtubule-associated protein RP/EB family member 1
B1AXG1	Non-specific serine/threonine protein kinase
A0A2R8Y4T1	Tensin-1
H3BQZ7	HCG2044799
Q07890	Son of sevenless homolog 2
Q86UT6	NLR family member X1
P48444	Coatomer subunit delta
A8MRB1	Protein S100-B
D6RA11	Ubiquitin-conjugating enzyme E2 D3 (Fragment)
A8MU27	Small ubiquitin-related modifier 3
Q15327	Ankyrin repeat domain-containing protein 1
Q92901	60S ribosomal protein L3-like
P22059	Oxysterol-binding protein 1
G3V2S9	SRA stem-loop-interacting RNA-binding protein, mitochondrial
A0A6Q8PHK7	NADH dehydrogenase [ubiquinone] 1 subunit C1, mitochondrial
G3V1D1	Ferritin
P51452	Dual specificity protein phosphatase 3
A0A3B3ISJ8	CAP-Gly domain-containing linker protein 1 (Fragment)
O75694	Nuclear pore complex protein Nup155
P06312	Immunoglobulin kappa variable 4-1
H3BPV7	Lysine--tRNA ligase (Fragment)
P27694	Replication protein A 70 kDa DNA-binding subunit
A0A7I2V539	Glycylpeptide N-tetradecanoyltransferase
C9JRD2	DnaJ homolog subfamily B member 2 (Fragment)
A0A087WUV8	Basigin
C9J177	Protein phosphatase 1 regulatory subunit 7 (Fragment)
Q9NQ50	39S ribosomal protein L40, mitochondrial
P57105	Synaptojanin-2-binding protein
Q14847	LIM and SH3 domain protein 1
Q6P1A2	Lysophospholipid acyltransferase 5
A5D6W6	Fat storage-inducing transmembrane protein 1
P78417	Glutathione S-transferase omega-1
P12236	ADP/ATP translocase 3
I3L0S1	Phosphoribosyl pyrophosphate synthase-associated protein 2 (Fragment)
Q9BYV6	Tripartite motif-containing protein 55
Q9Y2K3	Myosin-15
Q96EY1	DnaJ homolog subfamily A member 3, mitochondrial
Q92523	Carnitine O-palmitoyltransferase 1, muscle isoform
B0QY90	Eukaryotic translation initiation factor 3 subunit L
O75915	PRA1 family protein 3
Q5T7C4	High mobility group protein B1
P00352	Aldehyde dehydrogenase 1A1
D6RF35	Vitamin D-binding protein
O43294	Transforming growth factor beta-1-induced transcript 1 protein
A0A7P0T8D4	Sorting nexin
C9JVE2	DCN1-like protein
Q15113	Procollagen C-endopeptidase enhancer 1
A0A0A0MT83	Isovaleryl-CoA dehydrogenase, mitochondrial
H3BNT7	26S proteasome non-ATPase regulatory subunit 7
A6PVX3	26S proteasome non-ATPase regulatory subunit 4 (Fragment)
D3YTB1	60S ribosomal protein L32 (Fragment)
Q07960	Rho GTPase-activating protein 1
Q92900	Regulator of nonsense transcripts 1
P16152	Carbonyl reductase [NADPH] 1
H0Y8C3	Mitochondrial carrier homolog 1 (Fragment)
Q8IWE2	Protein NOXP20
A0A804HKG0	Alpha-actinin-2
Q13508	Ecto-ADP-ribosyltransferase 3
Q08211	ATP-dependent RNA helicase A
B4E0K5	Mitogen-activated protein kinase
F2Z3J2	26S proteasome non-ATPase regulatory subunit 5
A0A7I2V3T0	CD9 antigen
K7ENE3	Vacuolar protein-sorting-associated protein 25 (Fragment)
Q13263	Transcription intermediary factor 1-beta
P83111	Serine beta-lactamase-like protein LACTB, mitochondrial
X6RM59	5'-nucleotidase
H7C463	MIC complex subunit MIC60 (Fragment)
P08572	Collagen alpha-2(IV) chain
A0A0C4DG33	Peroxin-1
P50213	Isocitrate dehydrogenase [NAD] subunit alpha, mitochondrial
O43772	Mitochondrial carnitine/acylcarnitine carrier protein
P19823	Inter-alpha-trypsin inhibitor heavy chain H2
Q9NR12-6	Isoform 6 of PDZ and LIM domain protein 7
D6RIU4	Vesicular integral-membrane protein VIP36 (Fragment)
P61163	Alpha-centractin
O75112-6	Isoform 6 of LIM domain-binding protein 3
P08123	Collagen alpha-2(I) chain
J3QL56	Protein SCO1 homolog, mitochondrial
P08697	Alpha-2-antiplasmin
H7C0L5	Inter-alpha-trypsin inhibitor heavy chain H4 (Fragment)
B7Z510	Receptor expression-enhancing protein
A0A499FIX8	Extended synaptotagmin-2
Q15369	Elongin-C
O60240	Perilipin-1
H7C5B8	NADH dehydrogenase [ubiquinone] 1 beta subcomplex subunit 2, mitochondrial (Fragment)
F5H6Y5	Nuclear mitotic apparatus protein 1 (Fragment)
P26678	Cardiac phospholamban
Q9C0E8	Endoplasmic reticulum junction formation protein lunapark
Q5W0H4	Translationally-controlled tumor protein
A0A7P0TA76	Fatty acid CoA ligase Acsl3
H0YA26	4'-phosphopantetheine phosphatase (Fragment)
P31948	Stress-induced-phosphoprotein 1
Q86UB9-2	Isoform 2 of Transmembrane protein 135
Q15555	Microtubule-associated protein RP/EB family member 2
A0A286YFB1	Troponin T, fast skeletal muscle
Q9ULM3	YEATS domain-containing protein 2
D6RGF4	ATP-binding cassette sub-family E member 1 (Fragment)
H0YCV9	CD44 antigen (Fragment)
P62081	40S ribosomal protein S7
C9JH92	Quinone oxidoreductase (Fragment)
Q5T1J5	Putative coiled-coil-helix-coiled-coil-helix domain-containing protein CHCHD2P9, mitochondrial
A0A087WTB8	Ubiquitin carboxyl-terminal hydrolase
P19827	Inter-alpha-trypsin inhibitor heavy chain H1
P17931	Galectin-3
Q13283	Ras GTPase-activating protein-binding protein 1
Q7L576	Cytoplasmic FMR1-interacting protein 1
E9PRJ5	NADH dehydrogenase [ubiquinone] 1 subunit C2
H0YNG3	Signal peptidase complex catalytic subunit SEC11
B0QY64	SUN domain-containing protein 2
A0A3B3ITT5	60S ribosomal protein L29
E9PNQ8	Thy-1 membrane glycoprotein (Fragment)
Q8N3D4	EH domain-binding protein 1-like protein 1
P60900	Proteasome subunit alpha type-6
Q8N163	Cell cycle and apoptosis regulator protein 2
Q9Y5Y2	Cytosolic Fe-S cluster assembly factor NUBP2
C9IZ01	Elongation factor G, mitochondrial
J3QLR7	Small nuclear ribonucleoprotein Sm D1
P69892	Hemoglobin subunit gamma-2
P59665	Neutrophil defensin 1
A0A590UJV0	Triadin
E7EQB2	Lactotransferrin (Fragment)
E9PKG1	Protein arginine N-methyltransferase 1
Q9BXM0	Periaxin
Q9NZ45	CDGSH iron-sulfur domain-containing protein 1
P05109	Protein S100-A8
H7BXF3	Transformer-2 protein homolog beta (Fragment)
B4DP31	Phosphoribosyl pyrophosphate synthase-associated protein 1
P31939	Bifunctional purine biosynthesis protein ATIC
P28074	Proteasome subunit beta type-5
Q9NUQ2	1-acyl-sn-glycerol-3-phosphate acyltransferase epsilon
P31942	Heterogeneous nuclear ribonucleoprotein H3
J3QR91	Cytochrome b5 type B
Q16654	[Pyruvate dehydrogenase (acetyl-transferring)] kinase isozyme 4, mitochondrial
P23526	Adenosylhomocysteinase
P06702	Protein S100-A9
P39687	Acidic leucine-rich nuclear phosphoprotein 32 family member A
F8WDN7	Phosphatidylinositol-3-phosphatase SAC1
P09669	Cytochrome c oxidase subunit 6C
A0A8I5KTQ1	Myosin light chain kinase, smooth muscle
C9JSP1	B-cell receptor-associated protein (Fragment)
P00167	Cytochrome b5
Q9UM00	Calcium load-activated calcium channel
Q9Y2X3	Nucleolar protein 58
P31946	14-3-3 protein beta/alpha
Q96QR8	Transcriptional activator protein Pur-beta
Q96QK1	Vacuolar protein sorting-associated protein 35
Q7Z6Z7	E3 ubiquitin-protein ligase HUWE1
C9JL26	1-acyl-sn-glycerol-3-phosphate acyltransferase gamma (Fragment)
A6NFN3	RNA binding protein fox-1 homolog 3
P02008	Hemoglobin subunit zeta
Q01955	Collagen alpha-3(IV) chain
G3V582	Gephyrin
Q6UVK1	Chondroitin sulfate proteoglycan 4
E9PB61	THO complex subunit 4
P46109	Crk-like protein
Q9NZL4	Hsp70-binding protein 1
F8VSI7	Bax inhibitor 1 (Fragment)
A0A7P0T862	Nicotinamide phosphoribosyltransferase
E7EPV7	Alpha-synuclein
Q9BW30	Tubulin polymerization-promoting protein family member 3
Q68J44	Dual specificity phosphatase 29
Q9NQC3-3	Isoform C of Reticulon-4
O14744	Protein arginine N-methyltransferase 5
A8MX94	Glutathione S-transferase
Q9UBT7	Alpha-catulin
F5H157	Ras-related protein Rab-35 (Fragment)
O43237	Cytoplasmic dynein 1 light intermediate chain 2
S4R444	Sushi domain-containing protein 3 (Fragment)
P49755	Transmembrane emp24 domain-containing protein 10
F2Z393	Transaldolase
Q12846	Syntaxin-4
P54920	Alpha-soluble NSF attachment protein
B7ZKW0	Sodium/potassium-transporting ATPase subunit beta
Q9NS69	Mitochondrial import receptor subunit TOM22 homolog
F8W061	Iron-sulfur protein NUBPL (Fragment)
Q9HBL7	Plasminogen receptor (KT)
Q00872	Myosin-binding protein C, slow-type
Q9BS40	Latexin
P39023	60S ribosomal protein L3
A0A7I2V3I2	Eukaryotic translation initiation factor 3 subunit E
P54136	Arginine--tRNA ligase, cytoplasmic
Q5XPI4	E3 ubiquitin-protein ligase RNF123
A0A2R8Y6J3	60S ribosomal protein L5 (Fragment)
P41567	Eukaryotic translation initiation factor 1
H3BNK3	Acyl carrier protein (Fragment)
G3V4T2	Polyadenylate-binding protein 2
Q96KP4	Cytosolic non-specific dipeptidase
J3QRU1	Tyrosine-protein kinase
H7C3P7	Small monomeric GTPase (Fragment)
P01011	Alpha-1-antichymotrypsin
P55083	Microfibril-associated glycoprotein 4
P11766	Alcohol dehydrogenase class-3
E7EX73	Eukaryotic translation initiation factor 4 gamma 1
P04003	C4b-binding protein alpha chain
H3BNK2	LYR motif-containing protein 1
P40429	60S ribosomal protein L13a
X1WI28	60S ribosomal protein L10 (Fragment)
Q9NYU2	UDP-glucose:glycoprotein glucosyltransferase 1
H3BND8	Ubiquitin carboxyl-terminal hydrolase (Fragment)
Q92945	Far upstream element-binding protein 2
P11182	Lipoamide acyltransferase component of branched-chain alpha-keto acid dehydrogenase complex, mitochondrial
P48059	LIM and senescent cell antigen-like-containing domain protein 1
Q96MF6	Coenzyme Q-binding protein COQ10 homolog A, mitochondrial
Q5SQ11	Prostaglandin-H2 D-isomerase (Fragment)
F6RFD5	Destrin
G5EA03	LIM and calponin homology domains-containing protein 1
P30086	Phosphatidylethanolamine-binding protein 1
Q9BQS8	FYVE and coiled-coil domain-containing protein 1
P02792	Ferritin light chain
Q58FF6	Putative heat shock protein HSP 90-beta 4
O14920	Inhibitor of nuclear factor kappa-B kinase subunit beta
A0A0G2JRN4	Glutathione S-transferase theta 1, isoform CRA_a
P35998	26S proteasome regulatory subunit 7
B4DLN1	cDNA FLJ60124, highly similar to Mitochondrial dicarboxylate carrier
A0A7P0T8Y5	Dystrobrevin
H0YGS3	Microfibrillar-associated protein 5 (Fragment)
Q8IUE6	Histone H2A type 2-B
A0A087WUI4	Tryptase beta-2
Q99541	Perilipin-2
P43686	26S proteasome regulatory subunit 6B
P26006	Integrin alpha-3
A0A8I5KYB4	Dual-specificity mitogen-activated protein kinase kinase 1
P13674	Prolyl 4-hydroxylase subunit alpha-1
E9PMR5	Myelin basic protein
Q93100	Phosphorylase b kinase regulatory subunit beta
X6R700	Chromatin target of PRMT1 protein
A0A0A0MTI1	Delta(24)-sterol reductase
E7ETR0	RuvB-like helicase
P00747	Plasminogen
Q9HAV7	GrpE protein homolog 1, mitochondrial
A0A087X260	TAR DNA-binding protein 43
K7EM09	Transmembrane protein 205 (Fragment)
H7C1W1	Peroxidasin homolog (Fragment)
Q9Y3U8	60S ribosomal protein L36
P25788	Proteasome subunit alpha type-3
G5E9D8	Inter-alpha (Globulin) inhibitor H5, isoform CRA_e
Q9Y263	Phospholipase A-2-activating protein
P60953	Cell division control protein 42 homolog
M0R2N5	Very-long-chain enoyl-CoA reductase
P38606	V-type proton ATPase catalytic subunit A

## Sheet: DMD4
PROTEINS OF DUCHENNE PATIENT 4
Codes	Protein
P12883	Myosin-7
A0A0A0MTS7	Titin
P12882	Myosin-1
P05976	Myosin light chain 1/3, skeletal muscle isoform
Q9UKX2	Myosin-2
P20929-2	Isoform 2 of Nebulin
P08590	Myosin light chain 3
P35609	Alpha-actinin-2
P68871	Hemoglobin subunit beta
Q00872-4	Isoform 4 of Myosin-binding protein C, slow-type
Q96A32	Myosin regulatory light chain 11
Q13642-1	Isoform 1 of Four and a half LIM domains protein 1
P10916	Myosin regulatory light chain 2, ventricular/cardiac muscle isoform
O14983	Sarcoplasmic/endoplasmic reticulum calcium ATPase 1
C9JZN9	Troponin T, fast skeletal muscle
P12111	Collagen alpha-3(VI) chain
P25705	ATP synthase subunit alpha, mitochondrial
Q14315-2	Isoform 2 of Filamin-C
P06732	Creatine kinase M-type
P12235	ADP/ATP translocase 1
P54296	Myomesin-2
P11217	Glycogen phosphorylase, muscle form
P17661	Desmin
P09493	Tropomyosin alpha-1 chain
P06576	ATP synthase subunit beta, mitochondrial
P35232	Prohibitin 1
P20774	Mimecan
P52179-2	Isoform 2 of Myomesin-1
A0A087WT47	Troponin I, slow skeletal muscle
Q9UKS6	Protein kinase C and casein kinase substrate in neurons protein 3
P07585	Decorin
P51884	Lumican
P16615	Sarcoplasmic/endoplasmic reticulum calcium ATPase 2
P13073	Cytochrome c oxidase subunit 4 isoform 1, mitochondrial
P69905	Hemoglobin subunit alpha
P31415	Calsequestrin-1
P02511	Alpha-crystallin B chain
P63316	Troponin C, slow skeletal and cardiac muscles
Q71UI9	Histone H2A,V
H0YFD6	Enoyl-CoA hydratase
A0A2R2Y2Q3	Tropomyosin 3 nu
P62805	Histone H4
P13535	Myosin-8
Q5QNW6	Histone H2B type 2-F
P48047	ATP synthase subunit O, mitochondrial
Q9NP98	Myozenin-1
P12109	Collagen alpha-1(VI) chain
P21796	Voltage-dependent anion-selective channel protein 1
Q14324	Myosin-binding protein C, fast-type
P14649	Myosin light chain 6B
P11055	Myosin-3
P55084	Trifunctional enzyme subunit beta, mitochondrial
Q16778	Histone H2B type 2-E
K7EQL4	Troponin T, slow skeletal muscle (Fragment)
Q13423	NAD(P) transhydrogenase, mitochondrial
P09382	Galectin-1
P02585	Troponin C, skeletal muscle
A0A6Q8PFJ0	Prelamin-A/C
Q5TEC6	Histone H3-7
P22695	Cytochrome b-c1 complex subunit 2, mitochondrial
Q9Y277-2	Isoform 2 of Voltage-dependent anion-selective channel protein 3
P07355	Annexin A2
P48735	Isocitrate dehydrogenase [NADP], mitochondrial
O60662	Kelch-like protein 41
Q5VTT5	Myomesin-3
P04792	Heat shock protein beta-1
P48788	Troponin I, fast skeletal muscle
P13639	Elongation factor 2
P49748	Very long-chain specific acyl-CoA dehydrogenase, mitochondrial
Q86TD4	Sarcalumenin
A0A0C4DFM5	Myotilin
P01857	Immunoglobulin heavy constant gamma 1
P17540	Creatine kinase S-type, mitochondrial
P36542-2	Isoform Heart of ATP synthase subunit gamma, mitochondrial
P19367	Hexokinase-1
A0A8I5KV04	LIM domain-binding protein 3
A0A8I5KSD5	Plectin
P02768	Albumin
F8VVM2	Phosphate carrier protein, mitochondrial
P08670	Vimentin
Q05639	Elongation factor 1-alpha 2
O75306	NADH dehydrogenase [ubiquinone] iron-sulfur protein 2, mitochondrial
P31040	Succinate dehydrogenase [ubiquinone] flavoprotein subunit, mitochondrial
P68371	Tubulin beta-4B chain
Q15078	Cyclin-dependent kinase 5 activator 1
P10606	Cytochrome c oxidase subunit 5B, mitochondrial
A0A590UJS6	Sarcolemmal membrane-associated protein (Fragment)
P24043	Laminin subunit alpha-2
O75323	Protein NipSnap homolog 2
P07451	Carbonic anhydrase 3
Q02978	Mitochondrial 2-oxoglutarate/malate carrier protein
P24752	Acetyl-CoA acetyltransferase, mitochondrial
P11142	Heat shock cognate 71 kDa protein
P12110	Collagen alpha-2(VI) chain
P21333	Filamin-A
Q9NZQ9	Tropomodulin-4
O75746	Electrogenic aspartate/glutamate antiporter SLC25A12, mitochondrial
A0A804F6T5	Pyruvate kinase
P31930	Cytochrome b-c1 complex subunit 1, mitochondrial
P15954	Cytochrome c oxidase subunit 7C, mitochondrial
P20674	Cytochrome c oxidase subunit 5A, mitochondrial
A0A6I8PIX7	Supervillin
P30050	60S ribosomal protein L12
O75947	ATP synthase subunit d, mitochondrial
A0A0A0MR02	Voltage-dependent anion-selective channel protein 2 (Fragment)
Q02878	60S ribosomal protein L6
Q9Y483	Metal-response element-binding transcription factor 2
Q15404	Ras suppressor protein 1
P42765	3-ketoacyl-CoA thiolase, mitochondrial
A0A3B3ITX4	Uncharacterized protein
Q16586	Alpha-sarcoglycan
A0A1C7CYY4	Myosin light chain 4 (Fragment)
O14558	Heat shock protein beta-6
Q08043	Alpha-actinin-3
Q96HC4-3	Isoform 3 of PDZ and LIM domain protein 5
O00232	26S proteasome non-ATPase regulatory subunit 12
P21695	Glycerol-3-phosphate dehydrogenase [NAD(+)], cytoplasmic
P08559	Pyruvate dehydrogenase E1 component subunit alpha, somatic form, mitochondrial
P47985	Cytochrome b-c1 complex subunit Rieske, mitochondrial
P11532	Dystrophin
P47756	F-actin-capping protein subunit beta
P46976	Glycogenin-1
P10412	Histone H1,4
P35573	Glycogen debranching enzyme
P69891	Hemoglobin subunit gamma-1
Q9NQC3	Reticulon-4
O00330	Pyruvate dehydrogenase protein X component, mitochondrial
A2A274	Aconitate hydratase, mitochondrial
P28331	NADH-ubiquinone oxidoreductase 75 kDa subunit, mitochondrial
Q02218	2-oxoglutarate dehydrogenase complex component E1
P13929	Beta-enolase
A0A0A0MS51	Gelsolin
Q5T4U5	Medium-chain specific acyl-CoA dehydrogenase, mitochondrial
F5H5D3	Tubulin alpha chain
P21810	Biglycan
O00483	Cytochrome c oxidase subunit NDUFA4
P49411	Elongation factor Tu, mitochondrial
E7EPM6	Long-chain-fatty-acid--CoA ligase
A0A7I2V599	60 kDa heat shock protein, mitochondrial
Q9NSE4	Isoleucine--tRNA ligase, mitochondrial
Q12797-3	Isoform 3 of Aspartyl/asparaginyl beta-hydroxylase
Q96JJ7	Protein disulfide-isomerase TMX3
O75390	Citrate synthase, mitochondrial
P32119	Peroxiredoxin-2
P61981	14-3-3 protein gamma
P16671	Platelet glycoprotein 4
P09622	Dihydrolipoyl dehydrogenase, mitochondrial
P00338	L-lactate dehydrogenase A chain
P30048	Thioredoxin-dependent peroxide reductase, mitochondrial
P55290	Cadherin-13
O43676	NADH dehydrogenase [ubiquinone] 1 beta subcomplex subunit 3
P04406	Glyceraldehyde-3-phosphate dehydrogenase
P30049	ATP synthase subunit delta, mitochondrial
P14854	Cytochrome c oxidase subunit 6B1
P11047	Laminin subunit gamma-1
P26678	Cardiac phospholamban
P43155	Carnitine O-acetyltransferase
P98160	Basement membrane-specific heparan sulfate proteoglycan core protein
A0A7I2V348	Integrin beta
A0A0B4J2D5	Putative glutamine amidotransferase-like class 1 domain-containing protein 3B, mitochondrial
A6NGQ3	Non-specific serine/threonine protein kinase
Q16891-2	Isoform 2 of MIC complex subunit MIC60
G3V0I5	NADH dehydrogenase [ubiquinone] flavoprotein 1, mitochondrial
Q13011	Delta(3,5)-Delta(2,4)-dienoyl-CoA isomerase, mitochondrial
P51888	Prolargin
Q6ZMU5	Tripartite motif-containing protein 72
P08238	Heat shock protein HSP 90-beta
Q05707	Collagen alpha-1(XIV) chain
Q9Y235	C->U-editing enzyme APOBEC-2
A0A2R8Y6Y7	Succinate--CoA ligase [ADP-forming] subunit beta, mitochondrial
O75923	Dysferlin
A0A0J9YXN7	Perilipin-4
C9JRZ6	MIC complex subunit MIC19
P14927	Cytochrome b-c1 complex subunit 7
Q9H6L4	Armadillo repeat-containing protein 7
F8W1R7	Myosin light polypeptide 6
P01023	Alpha-2-macroglobulin
P00505	Aspartate aminotransferase, mitochondrial
Q9GZV1	Ankyrin repeat domain-containing protein 2
P26006	Integrin alpha-3
B0QYF8	Myoglobin (Fragment)
Q9UHG3	Prenylcysteine oxidase 1
Q8N335	Glycerol-3-phosphate dehydrogenase 1-like protein
Q9P0J0	NADH dehydrogenase [ubiquinone] 1 alpha subcomplex subunit 13
P00568	Adenylate kinase isoenzyme 1
P02730	Band 3 anion transport protein
O75380	NADH dehydrogenase [ubiquinone] iron-sulfur protein 6, mitochondrial
A0A2U3TZL5	CD59 glycoprotein (Fragment)
A0A0G2JIW1	Heat shock 70 kDa protein 1B
P06753-5	Isoform 5 of Tropomyosin alpha-3 chain
A0A7I2V2G2	Stress-70 protein, mitochondrial
P62258	14-3-3 protein epsilon
E7EUC7	UTP--glucose-1-phosphate uridylyltransferase
P25786	Proteasome subunit alpha type-1
O15061	Synemin
A0A590UJV0	Triadin
P35579	Myosin-9
P07942	Laminin subunit beta-1
Q5R3B4	Mitochondrial pyruvate carrier (Fragment)
O95182	NADH dehydrogenase [ubiquinone] 1 alpha subcomplex subunit 7
P21912	Succinate dehydrogenase [ubiquinone] iron-sulfur subunit, mitochondrial
Q9UHQ9	NADH-cytochrome b5 reductase 1
O43678	NADH dehydrogenase [ubiquinone] 1 alpha subcomplex subunit 2
Q09666	Neuroblast differentiation-associated protein AHNAK
O14958	Calsequestrin-2
O75367	Core histone macro-H2A,1
P21817	Ryanodine receptor 1
Q9NX14	NADH dehydrogenase [ubiquinone] 1 beta subcomplex subunit 11, mitochondrial
P23109	AMP deaminase 1
P60174	Triosephosphate isomerase
P62834	Ras-related protein Rap-1A
O14950	Myosin regulatory light chain 12B
P02675	Fibrinogen beta chain
P47897	Glutamine--tRNA ligase
P46781	40S ribosomal protein S9
P07900	Heat shock protein HSP 90-alpha
P0DP25	Calmodulin-3
P35555	Fibrillin-1
P04075	Fructose-bisphosphate aldolase A
E9PHG3	Histone-lysine N-methyltransferase SMYD1
P02042	Hemoglobin subunit delta
P78371	T-complex protein 1 subunit beta
A0A5K1VW95	Malate dehydrogenase
Q9Y2J8	Protein-arginine deiminase type-2
O95292	Vesicle-associated membrane protein-associated protein B/C
P56385	ATP synthase subunit e, mitochondrial
Q16698	2,4-dienoyl-CoA reductase [(3E)-enoyl-CoA-producing], mitochondrial
Q9NSD9	Phenylalanine--tRNA ligase beta subunit
P07919	Cytochrome b-c1 complex subunit 6, mitochondrial
P05413	Fatty acid-binding protein, heart
Q6NZI2	Caveolae-associated protein 1
Q96AQ6	Pre-B-cell leukemia transcription factor-interacting protein 1
B1AKY9	Sodium/potassium-transporting ATPase subunit alpha
O43674	NADH dehydrogenase [ubiquinone] 1 beta subcomplex subunit 5, mitochondrial
Q5BKX8	Caveolae-associated protein 4
P11277-2	Isoform 2 of Spectrin beta chain, erythrocytic
A0A2R8Y6G6	Phosphopyruvate hydratase
A0A7P0TAE1	Endoplasmin
H3BPT6	Protein NDRG4
Q9NPC6	Myozenin-2
P30101	Protein disulfide-isomerase A3
P02549	Spectrin alpha chain, erythrocytic 1
Q99623	Prohibitin-2
Q13643	Four and a half LIM domains protein 3
J3QTR3	Ubiquitin-40S ribosomal protein S27a (Fragment)
P16403	Histone H1,2
P54289	Voltage-dependent calcium channel subunit alpha-2/delta-1
Q01518	Adenylyl cyclase-associated protein 1
P08865	40S ribosomal protein SA
P13807	Glycogen [starch] synthase, muscle
A0A8I5KYH4	Electron transfer flavoprotein subunit alpha
P24539	ATP synthase F(0) complex subunit B1, mitochondrial
Q9Y490	Talin-1
O95831	Apoptosis-inducing factor 1, mitochondrial
P30043	Flavin reductase (NADPH)
C9JEU5	Fibrinogen gamma chain
P61586	Transforming protein RhoA
K7EKM5	Triggering receptor expressed on myeloid cells 1
P14543	Nidogen-1
P55072	Transitional endoplasmic reticulum ATPase
H7C5B8	NADH dehydrogenase [ubiquinone] 1 beta subcomplex subunit 2, mitochondrial (Fragment)
P16401	Histone H1,5
H3BPJ9	NADH dehydrogenase [ubiquinone] 1 beta subcomplex subunit 10
O00499	Myc box-dependent-interacting protein 1
A0A5H1ZRQ2	RNA helicase
A0A8J8YWN6	NADH-cytochrome b5 reductase 3
Q03252	Lamin-B2
P40926	Malate dehydrogenase, mitochondrial
P53597	Succinate--CoA ligase [ADP/GDP-forming] subunit alpha, mitochondrial
A0A5F9ZI26	Myelin protein P0
Q2TBA0	Kelch-like protein 40
P20700	Lamin-B1
P59665	Neutrophil defensin 1
Q9HBJ7	Ubiquitin carboxyl-terminal hydrolase 29
Q06830	Peroxiredoxin-1
Q8NE86	Calcium uniporter protein, mitochondrial
Q16816	Phosphorylase b kinase gamma catalytic chain, skeletal muscle/heart isoform
A0A0D9SF54	Spectrin alpha chain, non-erythrocytic 1
Q9BXN1	Asporin
Q16836	Hydroxyacyl-coenzyme A dehydrogenase, mitochondrial
P60953	Cell division control protein 42 homolog
A0A087X0K0	Collagen alpha-1(XV) chain
Q9NZU5	LIM and cysteine-rich domains protein 1
H0YHA7	60S ribosomal protein L18 (Fragment)
P62269	40S ribosomal protein S18
P01024	Complement C3
A0A087X0X3	Heterogeneous nuclear ribonucleoprotein M
O43772	Mitochondrial carnitine/acylcarnitine carrier protein
P63000	Ras-related C3 botulinum toxin substrate 1
I3L3P7	40S ribosomal protein S15a
P18206	Vinculin
P35749	Myosin-11
E9PK25	Cofilin-1
Q9BWH2	FUN14 domain-containing protein 2
P04843	Dolichyl-diphosphooligosaccharide--protein glycosyltransferase subunit 1
Q14112	Nidogen-2
Q9BQ69	ADP-ribose glycohydrolase MACROD1
P51648	Aldehyde dehydrogenase family 3 member A2
I3L122	Tektin (Fragment)
P02647	Apolipoprotein A-I
P00367	Glutamate dehydrogenase 1, mitochondrial
P38117	Electron transfer flavoprotein subunit beta
H0YI09	Putative methyltransferase-like protein 7A (Fragment)
E9PLK3	Aminopeptidase
P23946	Chymase
P61026	Ras-related protein Rab-10
P01834	Immunoglobulin kappa constant
Q9BX68	Adenosine 5'-monophosphoramidase HINT2
F8W8F5	Calpain-3
P08133	Annexin A6
A0A2R8Y811	40S ribosomal protein S14 (Fragment)
P06727	Apolipoprotein A-IV
Q99536	Synaptic vesicle membrane protein VAT-1 homolog
A6NLN1	Polypyrimidine tract-binding protein 1
A0A7I2YQN2	Heterogeneous nuclear ribonucleoprotein Q
Q15063	Periostin
P62851	40S ribosomal protein S25
Q9Y3I0	RNA-splicing ligase RtcB homolog
P51649	Succinate-semialdehyde dehydrogenase, mitochondrial
P11177	Pyruvate dehydrogenase E1 component subunit beta, mitochondrial
Q15907	Ras-related protein Rab-11B
E9PAV3	Nascent polypeptide-associated complex subunit alpha, muscle-specific form
P40123	Adenylyl cyclase-associated protein 2
P17987	T-complex protein 1 subunit alpha
P23786	Carnitine O-palmitoyltransferase 2, mitochondrial
A0A087X2I1	26S proteasome regulatory subunit 10B
P02671	Fibrinogen alpha chain
A0A7I2V5X6	Prostaglandin E synthase 2
A0A7I2YQU0	NADH dehydrogenase [ubiquinone] 1 alpha subcomplex subunit 10, mitochondrial
E9PKZ0	60S ribosomal protein L8 (Fragment)
K7EMH1	60S ribosomal protein L22 (Fragment)
Q86TX2	Acyl-coenzyme A thioesterase 1
Q8NDY3	Inactive ADP-ribosyltransferase ARH2
P13861	cAMP-dependent protein kinase type II-alpha regulatory subunit
P02452	Collagen alpha-1(I) chain
A0A087WVQ6	Clathrin heavy chain
C9JF17	Apolipoprotein D (Fragment)
O94905	Erlin-2
A0A7P0T9A7	Adenylosuccinate lyase
P07099	Epoxide hydrolase 1
P02787	Serotransferrin
P40227	T-complex protein 1 subunit zeta
A0A1B0GVI3	Keratin, type I cytoskeletal 10
A0A7P0TA97	Protein disulfide-isomerase
O95197	Reticulon-3
O14818	Proteasome subunit alpha type-7
P15259	Phosphoglycerate mutase 2
A0A3B3ITT5	60S ribosomal protein L29
Q6UXV4	MIC complex subunit MIC27
A0A6Q8PGM6	Heat shock protein beta-8
P15121	Aldo-keto reductase family 1 member B1
P10644	cAMP-dependent protein kinase type I-alpha regulatory subunit
A6NMN0	Phosphorylase b kinase regulatory subunit
G3V1D1	Ferritin
P56134	ATP synthase subunit f, mitochondrial
B4DY08	Heterogeneous nuclear ribonucleoproteins C1/C2
Q9Y281	Cofilin-2
P62906	60S ribosomal protein L10a
P50990	T-complex protein 1 subunit theta
O14920	Inhibitor of nuclear factor kappa-B kinase subunit beta
P18124	60S ribosomal protein L7
Q9NR12-2	Isoform 2 of PDZ and LIM domain protein 7
P51553	Isocitrate dehydrogenase [NAD] subunit gamma, mitochondrial
B5MCH7	eIF5-mimic protein 1
Q5HYK3	2-methoxy-6-polyprenyl-1,4-benzoquinol methylase, mitochondrial
A0A1B0GUH0	Oxygen-regulated protein 1
Q14203	Dynactin subunit 1
P54652	Heat shock-related 70 kDa protein 2
Q16795	NADH dehydrogenase [ubiquinone] 1 alpha subcomplex subunit 9, mitochondrial
G5E972	Lamina-associated polypeptide 2, isoforms beta/gamma
Q01082	Spectrin beta chain, non-erythrocytic 1
A0A7P0T9C4	Cytoplasmic dynein 1 heavy chain 1
O95168	NADH dehydrogenase [ubiquinone] 1 beta subcomplex subunit 4
P45379	Troponin T, cardiac muscle
P17612	cAMP-dependent protein kinase catalytic subunit alpha
B8ZZL8	10 kDa heat shock protein, mitochondrial
P84243	Histone H3,3
O75298	Reticulon-2
Q15019	Septin-2
P00403	Cytochrome c oxidase subunit 2
Q16555	Dihydropyrimidinase-related protein 2
P08237	ATP-dependent 6-phosphofructokinase, muscle type
A0A3B3IRN5	Fibromodulin
A0A286YFJ8	Immunoglobulin heavy constant gamma 4 (Fragment)
Q9UNM6	26S proteasome non-ATPase regulatory subunit 13
P01624	Immunoglobulin kappa variable 3-15
P36957	Dihydrolipoyllysine-residue succinyltransferase component of 2-oxoglutarate dehydrogenase complex, mitochondrial
P29692	Elongation factor 1-delta
P04004	Vitronectin
P60842	Eukaryotic initiation factor 4A-I
P05026	Sodium/potassium-transporting ATPase subunit beta-1
P30041	Peroxiredoxin-6
V9GZ03	28S ribosomal protein S29, mitochondrial (Fragment)
Q702N8	Xin actin-binding repeat-containing protein 1
A0A8I5KYH1	Magnesium transporter protein 1
V9GZ78	C-1-tetrahydrofolate synthase, cytoplasmic
Q0VAK6	Leiomodin-3
Q92522	Histone H1,10
C9JXA5	Guanine nucleotide-binding protein G(I)/G(S)/G(T) subunit beta-2 (Fragment)
P62140	Serine/threonine-protein phosphatase PP1-beta catalytic subunit
Q13200	26S proteasome non-ATPase regulatory subunit 2
Q9HBL7	Plasminogen receptor (KT)
Q8NI60	Atypical kinase COQ8A, mitochondrial
Q9NZN4	EH domain-containing protein 2
P02649	Apolipoprotein E
Q9Y623	Myosin-4
P31946	14-3-3 protein beta/alpha
Q16585	Beta-sarcoglycan
P30084	Enoyl-CoA hydratase, mitochondrial
P35080	Profilin-2
P55268	Laminin subunit beta-2
P08572	Collagen alpha-2(IV) chain
Q96MG2	Junctional sarcoplasmic reticulum protein 1
P22314	Ubiquitin-like modifier-activating enzyme 1
K7EJV9	60S ribosomal protein L23a (Fragment)
Q9UBT7	Alpha-catulin
O15144	Actin-related protein 2/3 complex subunit 2
Q07021	Complement component 1 Q subcomponent-binding protein, mitochondrial
A8MRB1	Protein S100-B
P62937	Peptidyl-prolyl cis-trans isomerase A
S4R444	Sushi domain-containing protein 3 (Fragment)
Q14697	Neutral alpha-glucosidase AB
H7C3T4	Peroxiredoxin-4 (Fragment)
O75112-6	Isoform 6 of LIM domain-binding protein 3
P20929-3	Isoform 3 of Nebulin
O75083	WD repeat-containing protein 1
A0A0A0MRM2	Nebulin-related-anchoring protein
P14868	Aspartate--tRNA ligase, cytoplasmic
Q16718	NADH dehydrogenase [ubiquinone] 1 alpha subcomplex subunit 5
Q53GG5	PDZ and LIM domain protein 3
P51970	NADH dehydrogenase [ubiquinone] 1 alpha subcomplex subunit 8
Q16082	Heat shock protein beta-2
A7E2Y1	Myosin-7B
O15173	Membrane-associated progesterone receptor component 2
Q9Y6M9	NADH dehydrogenase [ubiquinone] 1 beta subcomplex subunit 9
P49773	Adenosine 5'-monophosphoramidase HINT1
P43304	Glycerol-3-phosphate dehydrogenase, mitochondrial
P02786	Transferrin receptor protein 1
A0A0G2JRN4	Glutathione S-transferase theta 1, isoform CRA_a
P00558	Phosphoglycerate kinase 1
Q86TC9	Myopalladin
P05387	60S acidic ribosomal protein P2
P04632	Calpain small subunit 1
O14979	Heterogeneous nuclear ribonucleoprotein D-like
Q92614	Unconventional myosin-XVIIIa
Q99714	3-hydroxyacyl-CoA dehydrogenase type-2
E9PIE4	Mitochondrial carrier homolog 2 (Fragment)
E9PNK6	Tumor protein D53
B4DUR8	T-complex protein 1 subunit gamma
Q99584	Protein S100-A13
A0A1B0GU92	Peptidase A1 domain-containing protein
P16219	Short-chain specific acyl-CoA dehydrogenase, mitochondrial
P26641	Elongation factor 1-gamma
A0A5H1ZRQ7	Immunoglobulin lambda constant 7 (Fragment)
A0A024R571	EH domain-containing protein 1
A0A7I2V5M5	Nucleolin
P40261	Nicotinamide N-methyltransferase
P08758	Annexin A5
P27348	14-3-3 protein theta
D6RAT0	40S ribosomal protein S3a
P18859	ATP synthase-coupling factor 6, mitochondrial
P16989	Y-box-binding protein 3
Q7Z406	Myosin-14
Q92629	Delta-sarcoglycan
Q99643	Succinate dehydrogenase cytochrome b560 subunit, mitochondrial
O95169	NADH dehydrogenase [ubiquinone] 1 beta subcomplex subunit 8, mitochondrial
Q13554	Calcium/calmodulin-dependent protein kinase type II subunit beta
P04844	Dolichyl-diphosphooligosaccharide--protein glycosyltransferase subunit 2
Q9H1E5	Thioredoxin-related transmembrane protein 4
P32969	60S ribosomal protein L9
P62424	60S ribosomal protein L7a
P60903	Protein S100-A10
P48643	T-complex protein 1 subunit epsilon
A0A804HL40	Leucine-rich PPR motif-containing protein, mitochondrial
Q9NRH2	SNF-related serine/threonine-protein kinase
Q00688	Peptidyl-prolyl cis-trans isomerase FKBP3
G3V3C8	DNA repair protein XRCC3 (Fragment)
Q04446	1,4-alpha-glucan-branching enzyme
P62736	Actin, aortic smooth muscle
P07602	Prosaposin
P08574	Cytochrome c1, heme protein, mitochondrial
P03915	NADH-ubiquinone oxidoreductase chain 5
Q13838	Spliceosome RNA helicase DDX39B
Q8N142	Adenylosuccinate synthetase isozyme 1
Q9Y696	Chloride intracellular channel protein 4
D6W5Y5	Cold-inducible RNA-binding protein
Q9Y512	Sorting and assembly machinery component 50 homolog
A0A7P0T861	Calreticulin
Q8N3V7	Synaptopodin
P11021	Endoplasmic reticulum chaperone BiP
Q9BXI3	Cytosolic 5'-nucleotidase 1A
P28289	Tropomodulin-1
P25398	40S ribosomal protein S12
P09960	Leukotriene A-4 hydrolase
Q9BVC6	Transmembrane protein 109
Q5VWP3-4	Isoform 4 of Muscular LMNA-interacting protein
A0A6Q8PHK7	NADH dehydrogenase [ubiquinone] 1 subunit C1, mitochondrial
O00231	26S proteasome non-ATPase regulatory subunit 11
B1ALM3	Voltage-dependent L-type calcium channel subunit alpha
P16157	Ankyrin-1
P48681	Nestin
Q9Y2K3	Myosin-15
P02790	Hemopexin
E7EPT4	NADH dehydrogenase [ubiquinone] flavoprotein 2, mitochondrial
P54619	5'-AMP-activated protein kinase subunit gamma-1
O43707	Alpha-actinin-4
Q9H1R3	Myosin light chain kinase 2, skeletal/cardiac muscle
Q9BUF5	Tubulin beta-6 chain
Q14254	Flotillin-2
O15273	Telethonin
Q8IZP2	Putative protein FAM10A4
J3KRX5	60S ribosomal protein L17 (Fragment)
A6NNS2	Dehydrogenase/reductase SDR family member 7C
P62701	40S ribosomal protein S4, X isoform
Q00059	Transcription factor A, mitochondrial
Q9UJW7	Zinc finger protein 229
B1ALA9	Ribose-phosphate pyrophosphokinase 1
G3V1B6	MIC complex subunit MIC26
O14949	Cytochrome b-c1 complex subunit 8
O43242	26S proteasome non-ATPase regulatory subunit 3
P00738	Haptoglobin
P62195	26S proteasome regulatory subunit 8
O15230	Laminin subunit alpha-5
Q6ZN40	Tropomyosin 1 (Alpha), isoform CRA_f
P51452	Dual specificity protein phosphatase 3
P39060	Collagen alpha-1(XVIII) chain
Q92901	60S ribosomal protein L3-like
B1AXG1	Non-specific serine/threonine protein kinase
K7EP91	PH domain leucine-rich repeat-containing protein phosphatase 1 (Fragment)
P55822	SH3 domain-binding glutamic acid-rich protein
D3YTB1	60S ribosomal protein L32 (Fragment)
C9J2C0	Tubulin alpha chain (Fragment)
P54646	5'-AMP-activated protein kinase catalytic subunit alpha-2
P50213	Isocitrate dehydrogenase [NAD] subunit alpha, mitochondrial
Q01995	Transgelin
Q16363	Laminin subunit alpha-4
U3KQT1	S-formylglutathione hydrolase
P05388	60S acidic ribosomal protein P0
A0A5F9ZHM4	L-lactate dehydrogenase
O75438	NADH dehydrogenase [ubiquinone] 1 beta subcomplex subunit 1
A8MU27	Small ubiquitin-related modifier 3
Q5VXT5	Synaptophysin-like protein 2
Q01955	Collagen alpha-3(IV) chain
P00325	All-trans-retinol dehydrogenase [NAD(+)] ADH1B
D6RER5	Septin
Q9NYL2-2	Isoform 2 of Mitogen-activated protein kinase kinase kinase 20
Q16777	Histone H2A type 2-C
A0A7I2V2U2	Small glutamine-rich tetratricopeptide repeat-containing protein alpha
A0A286YFB1	Troponin T, fast skeletal muscle
O60664	Perilipin-3
P62191	26S proteasome regulatory subunit 4
P33176	Kinesin-1 heavy chain
H3BP28	5-demethoxyubiquinone hydroxylase, mitochondrial
P83731	60S ribosomal protein L24
P62753	40S ribosomal protein S6
P02751-1	Isoform 1 of Fibronectin
P27338	Amine oxidase [flavin-containing] B
P26447	Protein S100-A4
Q96KP4	Cytosolic non-specific dipeptidase
Q6QEF8-5	Isoform 5 of Coronin-6
P13489	Ribonuclease inhibitor
A0A804HK76	Filamin-B
Q02252	Methylmalonate-semialdehyde dehydrogenase [acylating], mitochondrial
A0A7P0TA76	Fatty acid CoA ligase Acsl3
P05976-2	Isoform MLC3 of Myosin light chain 1/3, skeletal muscle isoform
P55042	GTP-binding protein RAD
P04275	von Willebrand factor
Q9NUQ2	1-acyl-sn-glycerol-3-phosphate acyltransferase epsilon
P08123	Collagen alpha-2(I) chain
P04899	Guanine nucleotide-binding protein G(i) subunit alpha-2
P50395	Rab GDP dissociation inhibitor beta
E9PJH8	Serpin H1 (Fragment)
P23396	40S ribosomal protein S3
P28074	Proteasome subunit beta type-5
Q9UM22	Mammalian ependymin-related protein 1
E9PC52	Histone-binding protein RBBP7
Q9Y394	Dehydrogenase/reductase SDR family member 7
P04040	Catalase
A0A8I5KVV1	AFG3-like protein 2
P01008	Antithrombin-III
H0Y8X0	Protein DEK
Q9NRX4	14 kDa phosphohistidine phosphatase
M0R3D6	60S ribosomal protein L18a (Fragment)
A0A2R8Y4T1	Tensin-1
Q13283	Ras GTPase-activating protein-binding protein 1
P13674	Prolyl 4-hydroxylase subunit alpha-1
M0R2N5	Very-long-chain enoyl-CoA reductase
P13010	X-ray repair cross-complementing protein 5
Q13508	Ecto-ADP-ribosyltransferase 3
P05023	Sodium/potassium-transporting ATPase subunit alpha-1
D6RBZ0	Heterogeneous nuclear ribonucleoprotein A/B
Q5SSJ5	Heterochromatin protein 1-binding protein 3
P55060	Exportin-2
A0A7I2V323	Heterogeneous nuclear ribonucleoproteins A2/B1
P50991	T-complex protein 1 subunit delta
P29966	Myristoylated alanine-rich C-kinase substrate
P01009	Alpha-1-antitrypsin
O60938	Keratocan
P05091	Aldehyde dehydrogenase, mitochondrial
P07951-3	Isoform 3 of Tropomyosin beta chain
Q00839	Heterogeneous nuclear ribonucleoprotein U
P17655	Calpain-2 catalytic subunit
P61326	Protein mago nashi homolog
P23246	Splicing factor, proline- and glutamine-rich
Q8N1G4	Leucine-rich repeat-containing protein 47
Q06432	Voltage-dependent calcium channel gamma-1 subunit
H0YJ34	Fermitin family homolog 2 (Fragment)
O94919	Endonuclease domain-containing 1 protein
B5MDF5	GTP-binding nuclear protein Ran
Q5VVC8	60S ribosomal protein L11
E7EVA0	Microtubule-associated protein
O75155	Cullin-associated NEDD8-dissociated protein 2
F5H423	Uncharacterized protein
Q9Y2Z9	Ubiquinone biosynthesis monooxygenase COQ6, mitochondrial
P27105	Stomatin
P42126	Enoyl-CoA delta isomerase 1, mitochondrial
Q8WZ42-6	Isoform 6 of Titin
E7ETM8	Nexilin (Fragment)
Q9Y3A5	Ribosome maturation protein SBDS
Q9NZ45	CDGSH iron-sulfur domain-containing protein 1
Q02641	Voltage-dependent L-type calcium channel subunit beta-1
F8VZX2	Poly(rC)-binding protein 2
K7ES11	(E3-independent) E2 ubiquitin-conjugating enzyme (Fragment)
C9JJ25	Protein-cysteine N-palmitoyltransferase HHAT-like protein (Fragment)
Q9H6N6	Putative uncharacterized protein MYH16
Q14118	Dystroglycan 1
A0A7P0T862	Nicotinamide phosphoribosyltransferase
Q9HBI1	Beta-parvin
O43181	NADH dehydrogenase [ubiquinone] iron-sulfur protein 4, mitochondrial
A0A087WVQ9	Elongation factor 1-alpha
O60884	DnaJ homolog subfamily A member 2
P26038	Moesin
C9JYJ2	Musculoskeletal embryonic nuclear protein 1
P04114	Apolipoprotein B-100
P42766	60S ribosomal protein L35
O95817	BAG family molecular chaperone regulator 3
P13533	Myosin-6
P49327	Fatty acid synthase
P29536	Leiomodin-1
X6RLR1	Dynactin subunit 3
Q93100	Phosphorylase b kinase regulatory subunit beta
P01042	Kininogen-1
Q96EY1	DnaJ homolog subfamily A member 3, mitochondrial
P15880	40S ribosomal protein S2
Q16821	Protein phosphatase 1 regulatory subunit 3A
Q96AN5	Transmembrane protein 143
A0A2R8Y5V9	Tropomyosin alpha-4 chain
O95210	Starch-binding domain-containing protein 1
A0A087WZX2	NADH dehydrogenase [ubiquinone] 1 beta subcomplex subunit 6
O94826	Mitochondrial import receptor subunit TOM70
P39019	40S ribosomal protein S19
Q15084	Protein disulfide-isomerase A6
Q5W0H4	Translationally-controlled tumor protein
P07305	Histone H1,0
P20073	Annexin A7
O14880	Microsomal glutathione S-transferase 3
Q99460	26S proteasome non-ATPase regulatory subunit 1
Q13263	Transcription intermediary factor 1-beta
Q5T7C4	High mobility group protein B1
P67809	Y-box-binding protein 1
P39656	Dolichyl-diphosphooligosaccharide--protein glycosyltransferase 48 kDa subunit
P00734	Prothrombin
P00441	Superoxide dismutase [Cu-Zn]
P30086	Phosphatidylethanolamine-binding protein 1
P36871	Phosphoglucomutase-1
D6RF35	Vitamin D-binding protein
P26196	Probable ATP-dependent RNA helicase DDX6
O75128	Protein cordon-bleu
Q8IWX7	Protein unc-45 homolog B
H0Y8C6	Importin-5 (Fragment)
P62277	40S ribosomal protein S13
Q9Y230	RuvB-like 2
P00747	Plasminogen
D6RFI0	Sideroflexin-1 (Fragment)
P14618	Pyruvate kinase PKM
Q9H501	ESF1 homolog
P35237	Serpin B6
E9PMR5	Myelin basic protein
F5H6Q1	Ubiquitin thioesterase
P31937	3-hydroxyisobutyrate dehydrogenase, mitochondrial
P78527	DNA-dependent protein kinase catalytic subunit
C9JD32	60S ribosomal protein L23 (Fragment)
P30044	Peroxiredoxin-5, mitochondrial
P61160	Actin-related protein 2
P45974	Ubiquitin carboxyl-terminal hydrolase 5
B7Z510	Receptor expression-enhancing protein
Q6P2S0	Signal recognition particle 9 kDa protein
P61163	Alpha-centractin
P0CG38	POTE ankyrin domain family member I
O43681	ATPase GET3
F2Z393	Transaldolase
P23526	Adenosylhomocysteinase
A0A2R8Y7Z0	Catenin beta-1
P30837	Aldehyde dehydrogenase X, mitochondrial
E9PRJ5	NADH dehydrogenase [ubiquinone] 1 subunit C2
A0A0A0MT83	Isovaleryl-CoA dehydrogenase, mitochondrial
P01871	Immunoglobulin heavy constant mu
P17931	Galectin-3
P17174	Aspartate aminotransferase, cytoplasmic
E9PF16	Medium-chain acyl-CoA ligase ACSF2, mitochondrial
P19823	Inter-alpha-trypsin inhibitor heavy chain H2
P02747	Complement C1q subcomponent subunit C
M0QZ43	Sarcoplasmic reticulum histidine-rich calcium-binding protein
P05164	Myeloperoxidase
Q9H987	Synaptopodin 2-like protein
F8VWK8	Tetraspanin (Fragment)
O00151	PDZ and LIM domain protein 1
P60900	Proteasome subunit alpha type-6
P38606	V-type proton ATPase catalytic subunit A
E9PKG1	Protein arginine N-methyltransferase 1
J3KPD9	NME1-NME2 readthrough
Q92523	Carnitine O-palmitoyltransferase 1, muscle isoform
Q92945	Far upstream element-binding protein 2
O75208	Ubiquinone biosynthesis protein COQ9, mitochondrial
P28066	Proteasome subunit alpha type-5
Q9NR12-6	Isoform 6 of PDZ and LIM domain protein 7
P63220	40S ribosomal protein S21
Q9BZZ5	Apoptosis inhibitor 5
P51149	Ras-related protein Rab-7a
Q9C0E8	Endoplasmic reticulum junction formation protein lunapark
Q13884	Beta-1-syntrophin
P02008	Hemoglobin subunit zeta
A0A3B3IU89	Coatomer subunit alpha (Fragment)
P17858	ATP-dependent 6-phosphofructokinase, liver type
P25788	Proteasome subunit alpha type-3
P54920	Alpha-soluble NSF attachment protein
K7EM09	Transmembrane protein 205 (Fragment)
P62280	40S ribosomal protein S11
G3V4S9	Protein NDRG2 (Fragment)
Q15369	Elongin-C
Q9H6F2	Trimeric intracellular cation channel type A
P02765	Alpha-2-HS-glycoprotein
Q15691	Microtubule-associated protein RP/EB family member 1
P17568	NADH dehydrogenase [ubiquinone] 1 beta subcomplex subunit 7
P21980	Protein-glutamine gamma-glutamyltransferase 2
C9JM50	Keratin, type I cytoskeletal 19 (Fragment)
P41567	Eukaryotic translation initiation factor 1
O75339	Cartilage intermediate layer protein 1
P10599	Thioredoxin
Q96DC8	Enoyl-CoA hydratase domain-containing protein 3, mitochondrial
P06744	Glucose-6-phosphate isomerase
A8MU46	Smoothelin-like protein 1
E7EQG2	RNA helicase
P62318	Small nuclear ribonucleoprotein Sm D3
P43686	26S proteasome regulatory subunit 6B
Q6YN16	Hydroxysteroid dehydrogenase-like protein 2
J3KQN4	60S ribosomal protein L36a
P07996	Thrombospondin-1
H3BNC9	40S ribosomal protein S17
K7ERQ8	PCAF_N domain-containing protein (Fragment)
H3BT71	RNA-binding motif protein, X chromosome
Q96FJ2	Dynein light chain 2, cytoplasmic
A0A8I5KYB4	Dual-specificity mitogen-activated protein kinase kinase 1
O00217	NADH dehydrogenase [ubiquinone] iron-sulfur protein 8, mitochondrial
A0A7I2V4Y4	Alpha-actinin-1
P31939	Bifunctional purine biosynthesis protein ATIC
P30153	Serine/threonine-protein phosphatase 2A 65 kDa regulatory subunit A alpha isoform
Q32MZ4-4	Isoform 4 of Leucine-rich repeat flightless-interacting protein 1
Q9BTV4	Transmembrane protein 43
P52564	Dual specificity mitogen-activated protein kinase kinase 6
Q9Y2X3	Nucleolar protein 58
P50461	Cysteine and glycine-rich protein 3
F6R962	Target of Nesh-SH3
D6RFN0	COP9 signalosome complex subunit 4
Q13045	Protein flightless-1 homolog
P55884	Eukaryotic translation initiation factor 3 subunit B
C9JFR7	Cytochrome c (Fragment)
P69892	Hemoglobin subunit gamma-2
Q6P5Q4	Leiomodin-2
A0A087WXM8	Basal cell adhesion molecule
O14773	Tripeptidyl-peptidase 1
Q15365	Poly(rC)-binding protein 1
J3QLR7	Small nuclear ribonucleoprotein Sm D1
P34931	Heat shock 70 kDa protein 1-like
J3QRR0	von Willebrand factor A domain-containing protein 1 (Fragment)
A0A7P0T997	Acetyltransferase component of pyruvate dehydrogenase complex
C9J406	MIC complex subunit MIC60
P09871	Complement C1s subcomponent
Q7Z6Z7	E3 ubiquitin-protein ligase HUWE1
Q99715	Collagen alpha-1(XII) chain
A0A499FIX8	Extended synaptotagmin-2
Q9UMS6	Synaptopodin-2
A0A7I2V5S2	Nucleophosmin
P36578	60S ribosomal protein L4
P12236	ADP/ATP translocase 3
P46734	Dual specificity mitogen-activated protein kinase kinase 3
A0A7I2V3T0	CD9 antigen
P78417	Glutathione S-transferase omega-1
P06702	Protein S100-A9
D6REB3	Transcription factor HES-4
F8W6I7	Heterogeneous nuclear ribonucleoprotein A1
Q13098	COP9 signalosome complex subunit 1
M0R0R2	40S ribosomal protein S5
Q9BYV2	Tripartite motif-containing protein 54
A0A1W2PPU6	Lysosome membrane protein 2
G3V4U0	Fibulin-5
F6V6Z1	Mitochondrial amidoxime reducing component 2
Q00872	Myosin-binding protein C, slow-type
E7EX73	Eukaryotic translation initiation factor 4 gamma 1
Q13310	Polyadenylate-binding protein 4
R4GNH3	26S proteasome regulatory subunit 6A
B4DEQ0	Electron transfer flavoprotein-ubiquinone oxidoreductase
P04003	C4b-binding protein alpha chain
Q86VP6	Cullin-associated NEDD8-dissociated protein 1
Q15772	Striated muscle preferentially expressed protein kinase
A0A0C4DGQ8	Dehydrogenase/reductase SDR family member 7B
Q6UVK1	Chondroitin sulfate proteoglycan 4
P61088	Ubiquitin-conjugating enzyme E2 N
Q9UL25	Ras-related protein Rab-21
Q9NS69	Mitochondrial import receptor subunit TOM22 homolog
P11766	Alcohol dehydrogenase class-3
F5H5N1	NADH dehydrogenase [ubiquinone] iron-sulfur protein 7, mitochondrial
Q6GMV3	Putative peptidyl-tRNA hydrolase PTRHD1
Q9ULM3	YEATS domain-containing protein 2
P07384	Calpain-1 catalytic subunit
E7EQV9	Ribosomal protein L15 (Fragment)
A0A3B3IUA2	Ribonucloprotein
A0A087WWI4	Hypoxia up-regulated protein 1
P26373	60S ribosomal protein L13
Q9UQ80	Proliferation-associated protein 2G4
Q6S8J3	POTE ankyrin domain family member E
V9GYX7	Actin-related protein 10 (Fragment)
Q9H7C4	Syncoilin
P30085	UMP-CMP kinase
Q9Y305	Acyl-coenzyme A thioesterase 9, mitochondrial
I3L4J1	Vesicle-fusing ATPase (Fragment)
H7C3P7	Small monomeric GTPase (Fragment)
E7EPV7	Alpha-synuclein
Q9GZM7	Tubulointerstitial nephritis antigen-like
Q9H223	EH domain-containing protein 4
O75489	NADH dehydrogenase [ubiquinone] iron-sulfur protein 3, mitochondrial
A0A7I2V2D2	Plasma protease C1 inhibitor
O00159	Unconventional myosin-Ic
P54578	Ubiquitin carboxyl-terminal hydrolase 14
I3L0S1	Phosphoribosyl pyrophosphate synthase-associated protein 2 (Fragment)
Q12988	Heat shock protein beta-3
Q12846	Syntaxin-4
Q08211	ATP-dependent RNA helicase A
Q8IUE6	Histone H2A type 2-B
Q13203	Myosin-binding protein H
E9PNJ4	Stromal interaction molecule 1
O43920	NADH dehydrogenase [ubiquinone] iron-sulfur protein 5
C9JAZ1	Metaxin-2 (Fragment)
F5GXS0	Complement C4-B
Q14152	Eukaryotic translation initiation factor 3 subunit A
P62241	40S ribosomal protein S8
Q8WUM4	Programmed cell death 6-interacting protein
Q5VTU8	ATP synthase subunit epsilon-like protein, mitochondrial
Q9NR31	GTP-binding protein SAR1a
P15090	Fatty acid-binding protein, adipocyte
Q16654	[Pyruvate dehydrogenase (acetyl-transferring)] kinase isozyme 4, mitochondrial
P05141	ADP/ATP translocase 2
Q7L576	Cytoplasmic FMR1-interacting protein 1
A0A7P0TAU9	Alkylglycerone-phosphate synthase
P62714	Serine/threonine-protein phosphatase 2A catalytic subunit beta isoform
Q9Y6C2	EMILIN-1
P07196	Neurofilament light polypeptide
O00757	Fructose-1,6-bisphosphatase isozyme 2
Q8TDC0	Myozenin-3
H0YNG3	Signal peptidase complex catalytic subunit SEC11
Q8NBS9	Thioredoxin domain-containing protein 5
P36955	Pigment epithelium-derived factor
Q96IU4	Putative protein-lysine deacylase ABHD14B
P16152	Carbonyl reductase [NADPH] 1
E7ETR0	RuvB-like helicase
Q9H3N1	Thioredoxin-related transmembrane protein 1
Q96AE4	Far upstream element-binding protein 1
A0A7I2V4E4	Eukaryotic translation initiation factor 4H
P62266	40S ribosomal protein S23
Q9NTI5	Sister chromatid cohesion protein PDS5 homolog B
I3L0K2	Thioredoxin domain-containing protein 17
D6RAA6	Transmembrane protein 33 (Fragment)
B4DY09	Interleukin enhancer-binding factor 2
P98179	RNA-binding protein 3
Q5JWE9	Guanine nucleotide-binding protein G(s) subunit alpha isoforms short
E9PQY2	Prefoldin subunit 4
E9PB61	THO complex subunit 4
Q96MF6	Coenzyme Q-binding protein COQ10 homolog A, mitochondrial
A0A7I2V4F0	ATP-dependent RNA helicase DDX1
Q15124	Phosphoglucomutase-like protein 5
P03891	NADH-ubiquinone oxidoreductase chain 2
O95278	Laforin
P11166	Solute carrier family 2, facilitated glucose transporter member 1
Q99832	T-complex protein 1 subunit eta
P04179	Superoxide dismutase [Mn], mitochondrial
Q96LW7	Caspase recruitment domain-containing protein 19
A0A804HK65	Peroxisomal multifunctional enzyme type 2
Q5VXH5	PRAME family member 7
A0A7I2V535	Non-POU domain-containing octamer-binding protein
Q9BZF3	Oxysterol-binding protein-related protein 6
A0A7I2V2S3	Exportin-1
A0A2R8Y4M1	Chloride intracellular channel protein 5
Q9UBQ7	Glyoxylate reductase/hydroxypyruvate reductase
Q9NVH1	DnaJ homolog subfamily C member 11
Q8IWE2	Protein NOXP20
O00264	Membrane-associated progesterone receptor component 1
P00352	Aldehyde dehydrogenase 1A1
O43776	Asparagine--tRNA ligase, cytoplasmic
P05546	Heparin cofactor 2
Q16853	Membrane primary amine oxidase
A0A0B4J259	Lysozyme C
P13797	Plastin-3
U3KQL2	Acylphosphatase
Q8N241	Heat shock 27kDa protein family, member 7 (Cardiovascular), isoform CRA_c
J3QRU1	Tyrosine-protein kinase
Q99653	Calcineurin B homologous protein 1
A0A087WTF3	Ankyrin-3 (Fragment)
P00488	Coagulation factor XIII A chain
P49755	Transmembrane emp24 domain-containing protein 10
A0A087WVV1	Proteasome subunit beta type-2
A0A286YEY4	Immunoglobulin heavy constant gamma 2 (Fragment)
F5H3W0	ATP-dependent DNA helicase Q1 (Fragment)
A0A7P0Z497	Peptidyl-prolyl cis-trans isomerase
Q562R1	Beta-actin-like protein 2
P20618	Proteasome subunit beta type-1
F8WDN7	Phosphatidylinositol-3-phosphatase SAC1
P62136	Serine/threonine-protein phosphatase PP1-alpha catalytic subunit
A0A7P0T8D4	Sorting nexin
P07737	Profilin-1
Q5SZF2	Exopolyphosphatase PRUNE1 (Fragment)
O00186	Syntaxin-binding protein 3
P83111	Serine beta-lactamase-like protein LACTB, mitochondrial
E5RHH5	COP9 signalosome complex subunit 5
A0A7P0Z3Z5	DNA damage-binding protein 1
Q9UIQ6	Leucyl-cystinyl aminopeptidase
O75643	U5 small nuclear ribonucleoprotein 200 kDa helicase
H7C2W9	60S ribosomal protein L31 (Fragment)
Q9H0E3	Histone deacetylase complex subunit SAP130
Q8WZ73	E3 ubiquitin-protein ligase rififylin
Q9HDC5	Junctophilin-1
Q9NR28	Diablo IAP-binding mitochondrial protein
K7ER96	Thioredoxin-like protein 1 (Fragment)
Q08722	Leukocyte surface antigen CD47
Q9UHP9	Small muscular protein
Q99735	Microsomal glutathione S-transferase 2
P27695	DNA-(apurinic or apyrimidinic site) endonuclease
P21964	Catechol O-methyltransferase
Q9NPJ3	Acyl-coenzyme A thioesterase 13
P23142	Fibulin-1
Q14195	Dihydropyrimidinase-related protein 3
K7EQA1	Programmed cell death protein 5
F6XZQ7	Glutathione S-transferase
Q96HC4-2	Isoform 2 of PDZ and LIM domain protein 5
P01876	Immunoglobulin heavy constant alpha 1
Q86UB9-2	Isoform 2 of Transmembrane protein 135
P12956	X-ray repair cross-complementing protein 6
P15088	Mast cell carboxypeptidase A
K7ELC7	60S ribosomal protein L27 (Fragment)
Q14714	Sarcospan
Q15063-5	Isoform 5 of Periostin
Q07065	Cytoskeleton-associated protein 4
P02763	Alpha-1-acid glycoprotein 1
P41091	Eukaryotic translation initiation factor 2 subunit 3
E5RI99	60S ribosomal protein L30 (Fragment)
P56192	Methionine--tRNA ligase, cytoplasmic
Q12931	Heat shock protein 75 kDa, mitochondrial
Q9UJU6	Drebrin-like protein
P05109	Protein S100-A8
P00167	Cytochrome b5
Q14847	LIM and SH3 domain protein 1
F8VQZ7	Methionine aminopeptidase 2
E9PLL6	60S ribosomal protein L27a
A0A2Y9D025	NADH dehydrogenase [ubiquinone] 1 alpha subcomplex subunit 6
P35625	Metalloproteinase inhibitor 3
A6NMZ7	Collagen alpha-6(VI) chain
A2VCK2	Doublecortin domain-containing protein 2B
P04083	Annexin A1
M0QYT0	RRM domain-containing protein (Fragment)
F5GYV2	Septin-10 (Fragment)
B0QY64	SUN domain-containing protein 2
A0A0A0MTH3	Integrin-linked protein kinase
P48059	LIM and senescent cell antigen-like-containing domain protein 1
Q8N3D4	EH domain-binding protein 1-like protein 1
P13667	Protein disulfide-isomerase A4
Q9Y4G6	Talin-2
A0A0B4J239	Dolichyl-diphosphooligosaccharide--protein glycosyltransferase subunit DAD1
Q14165	Malectin
A0A140T8Y2	Guanine nucleotide-binding protein-like 1 (Fragment)
O00429	Dynamin-1-like protein
N0E644	Casein kinase II subunit beta
A0A1W2PR36	Guanidinoacetate N-methyltransferase
H0YAS8	Clusterin (Fragment)
C9JYN0	Synaptophysin-like protein 1
Q9H4B0	tRNA N6-adenosine threonylcarbamoyltransferase, mitochondrial
P10720	Platelet factor 4 variant
P11182	Lipoamide acyltransferase component of branched-chain alpha-keto acid dehydrogenase complex, mitochondrial
H0Y8G5	Heterogeneous nuclear ribonucleoprotein D0 (Fragment)
E9PFN5	Glutathione S-transferase kappa
A0A0J9YXZ5	Ras GTPase-activating-like protein IQGAP1
Q8NBU5	Outer mitochondrial transmembrane helix translocase
A0A087X253	AP complex subunit beta
Q71UM5	40S ribosomal protein S27-like
P09417	Dihydropteridine reductase
M0R1F3	Non-specific serine/threonine protein kinase (Fragment)
Q96GP6	Scavenger receptor class F member 2
P51991	Heterogeneous nuclear ribonucleoprotein A3
Q12906	Interleukin enhancer-binding factor 3
P61158	Actin-related protein 3
P03928	ATP synthase protein 8
E7EQB2	Lactotransferrin (Fragment)
Q9P0S9	Transmembrane protein 14C
A0A1W2PSE7	HLA class I histocompatibility antigen, A alpha chain
G3V582	Gephyrin
P28072	Proteasome subunit beta type-6
A0A7P0T8Y5	Dystrobrevin
Q9HAV7	GrpE protein homolog 1, mitochondrial
A5D6W6	Fat storage-inducing transmembrane protein 1
A0A7P0TAE9	Calnexin
P00390	Glutathione reductase, mitochondrial
Q9BQS8	FYVE and coiled-coil domain-containing protein 1
E7EW31	Proline-rich basic protein 1
Q13885	Tubulin beta-2A chain
Q8N0U8	Vitamin K epoxide reductase complex subunit 1-like protein 1
Q9P0L0	Vesicle-associated membrane protein-associated protein A
A0A804HHW9	Isoleucine--tRNA ligase
O00505	Importin subunit alpha-4
P49257	Protein ERGIC-53
E9PF17	Versican core protein
D6RGF4	ATP-binding cassette sub-family E member 1 (Fragment)
Q9Y613	FH1/FH2 domain-containing protein 1
Q9UI09	NADH dehydrogenase [ubiquinone] 1 alpha subcomplex subunit 12
P61201	COP9 signalosome complex subunit 2
Q93034	Cullin-5
Q9UNZ2	NSFL1 cofactor p47
J3KNC7	Cytochrome b5
F5GYR0	Actin-binding LIM protein 2
A8MXP9	Matrin-3
G3V4T2	Polyadenylate-binding protein 2
B4DT28	Heterogeneous nuclear ribonucleoprotein R
Q9UDY4	DnaJ homolog subfamily B member 4
Q15370	Elongin-B
O75955	Flotillin-1
Q58FF6	Putative heat shock protein HSP 90-beta 4
Q9BW30	Tubulin polymerization-promoting protein family member 3
J3KNV4	Integrin alpha-7
P50914	60S ribosomal protein L14
K7ELL7	Glucosidase 2 subunit beta
P08603	Complement factor H
H3BNT7	26S proteasome non-ATPase regulatory subunit 7
A0A140T902	Tenascin-X
K7EMN2	6-phosphogluconate dehydrogenase, decarboxylating (Fragment)
Q5U5X0	Complex III assembly factor LYRM7
Q9UHY7	Enolase-phosphatase E1
Q9NWV4	CXXC motif containing zinc binding protein
H0YH33	Serine-threonine kinase receptor-associated protein (Fragment)
K7EKE6	Lon protease homolog, mitochondrial
A0A6Q8PHC2	Septin-9
Q13618	Cullin-3
Q86UT6	NLR family member X1
O95782	AP-2 complex subunit alpha-1
Q5SWX3	Calcium/calmodulin-dependent protein kinase
Q9BYV6	Tripartite motif-containing protein 55
P52907	F-actin-capping protein subunit alpha-1
Q13796	Protein Shroom2
Q15582	Transforming growth factor-beta-induced protein ig-h3
A0A2R8YDP2	Casein kinase II subunit alpha
K7ER16	Phenylalanine--tRNA ligase alpha subunit

## Sheet: Duchenne_Commons
PROTEINS COMMON TO DUCHENNE - 801
Codes	Protein
P12882	Myosin-1
P12883	Myosin-7
P05976	Myosin light chain 1/3, skeletal muscle isoform
A0A0A0MTS7	Titin
Q9UKX2	Myosin-2
Q96A32	Myosin regulatory light chain 11
P35609	Alpha-actinin-2
P02585	Troponin C, skeletal muscle
P20929-2	Isoform 2 of Nebulin
P09493	Tropomyosin alpha-1 chain
P68871	Hemoglobin subunit beta
P02768	Albumin
Q14315-2	Isoform 2 of Filamin-C
H0YFD6	Enoyl-CoA hydratase
P17661	Desmin
O14983	Sarcoplasmic/endoplasmic reticulum calcium ATPase 1
P69905	Hemoglobin subunit alpha
Q00872-4	Isoform 4 of Myosin-binding protein C, slow-type
P51884	Lumican
P12111	Collagen alpha-3(VI) chain
P08590	Myosin light chain 3
P06732	Creatine kinase M-type
P62805	Histone H4
P20774	Mimecan
P07585	Decorin
P48788	Troponin I, fast skeletal muscle
P11055	Myosin-3
P54296	Myomesin-2
Q16778	Histone H2B type 2-E
P10916	Myosin regulatory light chain 2, ventricular/cardiac muscle isoform
P16615	Sarcoplasmic/endoplasmic reticulum calcium ATPase 2
P31415	Calsequestrin-1
P11217	Glycogen phosphorylase, muscle form
O60662	Kelch-like protein 41
P12109	Collagen alpha-1(VI) chain
P01857	Immunoglobulin heavy constant gamma 1
C9JZN9	Troponin T, fast skeletal muscle
Q9NP98	Myozenin-1
Q05707	Collagen alpha-1(XIV) chain
P06576	ATP synthase subunit beta, mitochondrial
Q16777	Histone H2A type 2-C
Q13642-1	Isoform 1 of Four and a half LIM domains protein 1
P25705	ATP synthase subunit alpha, mitochondrial
P04406	Glyceraldehyde-3-phosphate dehydrogenase
A0A8I5KV04	LIM domain-binding protein 3
P07355	Annexin A2
P21810	Biglycan
P52179-2	Isoform 2 of Myomesin-1
P63316	Troponin C, slow skeletal and cardiac muscles
P08670	Vimentin
A0A6Q8PFJ0	Prelamin-A/C
P11142	Heat shock cognate 71 kDa protein
P13929	Beta-enolase
A0A8I5KSD5	Plectin
Q71UI9	Histone H2A,V
P12235	ADP/ATP translocase 1
P51888	Prolargin
Q14324	Myosin-binding protein C, fast-type
P09382	Galectin-1
P04075	Fructose-bisphosphate aldolase A
P04792	Heat shock protein beta-1
P07451	Carbonic anhydrase 3
P68371	Tubulin beta-4B chain
Q9BXN1	Asporin
J3QTR3	Ubiquitin-40S ribosomal protein S27a (Fragment)
Q08043	Alpha-actinin-3
O75298	Reticulon-2
P12110	Collagen alpha-2(VI) chain
P01834	Immunoglobulin kappa constant
P01009	Alpha-1-antitrypsin
Q09666	Neuroblast differentiation-associated protein AHNAK
K7EQL4	Troponin T, slow skeletal muscle (Fragment)
Q9Y623	Myosin-4
P00338	L-lactate dehydrogenase A chain
O75923	Dysferlin
A0A087WT47	Troponin I, slow skeletal muscle
A0A2R2Y2Q3	Tropomyosin 3 nu
[truncated: 724 more rows]

## Sheet: BMD1
PROTEINS OF BECKER PATIENT 1
[truncated: 1,279 more rows]

[truncated: 3 more sheets: BMD2, BMD3, Becke_Commons]
