# Supplementary material for: Label-free proteomic analysis of Duchenne and Becker muscular dystrophy showed decreased sarcomere proteins and increased ubiquitination-related proteins
Source: Sci Rep. 2025 Jan 26;15:3293. doi: 10.1038/s41598-025-87995-5 (PMC11770181; doi:10.1038/s41598-025-87995-5)
Supplement: Supplementary file 11 — Supplementary Material 11 [file 41598_2025_87995_MOESM11_ESM.xlsx]

## Sheet: Total Proteins
TOTAL PROTEINS FOUND
Accession	Description	Abundances C1 - 1	Abundances C1 - 2	Abundances C2 - 1	Abundances C2 - 2	Abundances C3 - 1	Abundances C3 - 2	Abundances DMD1 - 1	Abundances DMD1 - 2	Abundances DMD2 - 1	Abundances DMD2 - 2	Abundances DMD3 - 1	Abundances DMD3 - 2	Abundances DMD4 - 1	Abundances DMD4 - 2	Abundances BMD1 - 1	Abundances BMD1 - 2	Abundances BMD2 - 1	Abundances BMD2 - 2	Abundances BMD3 - 1	Abundances BMD3 - 2
A0A0A0MTS7	Titin	8.46242e+08	4.17313e+08	1.14013e+09	6.92464e+09	3.80036e+09	2.1405e+09	1.84133e+08	3.45008e+08	3.07246e+07	2.35501e+07	4.2003e+08	4.96982e+08	2.21516e+08	2.11135e+08	2.54471e+08	3.73765e+08	4.21998e+08	1.06623e+08	1.05815e+07	1.6889e+07
Q8WZ42-13	Isoform 13 of Titin			29150.3	268759				4027.78									30583.2	17303.9
P12883	Myosin-7	2.792e+09	1.33285e+09	1.11538e+09	1.25572e+10	5.73764e+09	3.60569e+09	2.24825e+08	3.92251e+08	4.40435e+07	3.86867e+07	7.79027e+08	9.34321e+08	4.5507e+08	3.18779e+08	9.62075e+08	1.3123e+09	7.86026e+08	1.84881e+08	4.34444e+07	9.59451e+07
P12882	Myosin-1	1.10686e+09	5.26769e+08	1.00734e+09	9.23231e+09	6.70574e+09	4.12064e+09	4.07194e+08	7.15018e+08	5.71827e+07	4.24997e+07	2.85709e+08	3.41904e+08	1.96517e+08	2.44961e+08	1.00375e+08	1.27763e+08	9.19974e+08	2.30893e+08	8.78747e+06	1.39014e+07
P20929-3	Isoform 3 of Nebulin	107665	56520		706624	118482	28254.6	1494.24	29167.8	49303.2	19998.5	8274.98	9398.69	53869.7	63989.9	10036.6	14531.1	11930.9
P20929-2	Isoform 2 of Nebulin	2.08423e+08	1.02939e+08	2.489e+08	2.24367e+09	4.80565e+08	3.13334e+08	4.45349e+07	8.11535e+07	1.11087e+07	8.12831e+06	6.84089e+07	8.01457e+07	8.61039e+07	7.84368e+07	6.51995e+07	9.09689e+07	1.03739e+08	3.11413e+07	4.33603e+06	6.83556e+06
Q9UKX2	Myosin-2	8.43574e+08	4.56524e+08	4.58521e+08	4.48256e+09	1.09965e+09	6.42655e+08	1.79738e+08	3.15687e+08	1.47948e+07	1.732e+07	2.74401e+08	3.02866e+08	1.45264e+08	1.50864e+08	7.90214e+07	1.03361e+08	5.59835e+08	1.21335e+08	7.8193e+06	1.52547e+07
P13533	Myosin-6	12258.1	4229.39		2.60642e+06	341087				1331.49				11742.9	14611.5
P13535	Myosin-8	4.46374e+06	2.24899e+06	3.05404e+07	5.32154e+07	1.36898e+08	7.56725e+07	1.30549e+06	2.8944e+06	1.59797e+06	1.19236e+06	6.84238e+06	9.57264e+06	6.07065e+06	7.22428e+06	1.99072e+06	2.66626e+06	3.087e+06	773222	287122	231645
Q9Y623	Myosin-4	1.76249e+07	6.096e+06	2.21013e+06	2.10373e+08	2.3565e+08	1.24956e+08	2.14902e+06	2.0795e+07	124221	93934.7	2.41277e+06	2.67082e+06	65312.3	87283.6	451745	702596	1.36484e+07	78958.7	58044.9	34265.8
Q14315-2	Isoform 2 of Filamin-C	8.33275e+07	4.28017e+07	5.77305e+07	5.80968e+08	2.65261e+08	2.05793e+08	2.39278e+07	4.12936e+07	3.27781e+06	2.31424e+06	3.00357e+07	3.85802e+07	1.97777e+07	1.99601e+07	2.4393e+07	3.0733e+07	5.70399e+07	1.49758e+07	1.94585e+06	2.15658e+06
P11055	Myosin-3	2.20811e+07	1.0649e+07	9.98712e+07	3.22317e+08	1.3257e+08	6.70783e+07	1.54011e+07	2.06269e+07	704545	558119	1.06258e+07	1.26985e+07	4.43316e+06	4.14531e+06	2.6814e+06	3.28842e+06	2.91204e+07	1.04559e+07	236333	870629
Q8WZ42-6	Isoform 6 of Titin				219648	53183.1		538.507						13016.2
A0A8I5KSD5	Plectin	2.3469e+07	1.08979e+07	5.89205e+07	1.86819e+08	8.38069e+07	4.35811e+07	5.37148e+06	9.66175e+06	823669	708277	6.39342e+06	7.71306e+06	2.87933e+06	3.00815e+06	5.15287e+06	6.56816e+06	8.3663e+06	2.53978e+06	282137	638997
P35609	Alpha-actinin-2	2.73539e+08	1.31721e+08	1.82581e+08	1.87849e+09	4.71028e+08	3.00986e+08	5.66326e+07	1.02303e+08	9.17094e+06	7.09314e+06	9.99301e+07	1.12715e+08	6.98075e+07	8.60489e+07	6.88805e+07	9.38451e+07	1.19858e+08	1.83068e+07	3.89655e+06	7.01815e+06
P54296	Myomesin-2	9.98169e+07	4.73622e+07	2.72756e+07	5.84554e+08	3.6049e+08	2.22022e+08	1.40187e+07	2.72054e+07	877476	676359	2.3044e+07	2.67838e+07	1.67076e+07	1.45253e+07	1.75562e+07	2.40067e+07	2.85938e+07	7.11319e+06	742246	1.01523e+06
Q00872-4	Isoform 4 of Myosin-binding protein C, slow-type	1.6073e+08	7.52677e+07	9.18124e+07	1.17039e+09	3.09842e+08	2.20452e+08	2.06313e+07	3.45271e+07	5.81105e+06	4.70328e+06	5.91511e+07	7.41781e+07	4.99572e+07	5.11283e+07	4.52215e+07	6.12501e+07	4.25658e+07	1.01266e+07	1.47231e+06	2.736e+06
Q00872	Myosin-binding protein C, slow-type	389374	200696		1.3921e+07	5.0313e+06		18160.3	31800.2	3302.09	2830.35		12758.4	4113.69	4939.79		5057.75			5659.22	22394.8
Q00872-7	Isoform 7 of Myosin-binding protein C, slow-type			123083	140394							81300.4	78231.6			60605.6	60219.1		2534.51	1923.31	1329.27
P17661	Desmin	4.1325e+07	1.79279e+07	4.68426e+07	2.56413e+08	3.02751e+08	2.11848e+08	2.27744e+07	4.06029e+07	6.43521e+06	4.84491e+06	3.26691e+07	4.00458e+07	1.53744e+07	1.42381e+07	3.11174e+07	4.73323e+07	4.78738e+07	1.22584e+07	711769	908823
Q9UKX3	Myosin-13	561292	358697	1.35263e+07	1.02305e+07	1.1737e+07	7.08333e+06	924614	1.82669e+06	4826.58	18569.1	237933	285844			94231.1	116399	1.68754e+06	4733.41	2038.99	29167.5
P12111	Collagen alpha-3(VI) chain	6.38525e+07	2.56022e+07	7.20513e+07	6.22708e+07	1.81649e+08	1.10034e+08	1.90487e+07	3.19613e+07	7.5054e+06	5.52853e+06	1.58888e+07	1.61517e+07	2.33015e+07	1.78358e+07	9.16076e+06	1.06986e+07	4.96607e+07	7.10559e+06	1.31117e+06	3.70268e+06
Cont_P68138	Actin, alpha skeletal muscle	2.31806e+09	1.12347e+09	3.61306e+08	8.3834e+09	5.32247e+09	3.67897e+09	3.01667e+08	5.11182e+08	8.45662e+07	6.22379e+07	7.56342e+08	9.27319e+08	4.84424e+08	4.92927e+08	4.71278e+08	7.12613e+08	9.04894e+08	2.45364e+08	5.46451e+07	6.62367e+07
P11217	Glycogen phosphorylase, muscle form	1.13021e+08	5.2636e+07	1.8518e+07	2.1885e+08	2.55728e+08	1.6828e+08	1.14299e+07	1.7264e+07	6.47554e+06	4.76724e+06	2.02616e+07	2.42938e+07	1.62727e+07	1.32423e+07	1.68099e+07	2.29645e+07	1.73779e+07	4.11388e+06	741848	950028
P52179-2	Isoform 2 of Myomesin-1	3.49365e+07	1.81948e+07	1.82884e+07	2.18617e+08	1.08047e+08	6.28631e+07	6.74324e+06	1.17724e+07	1.44921e+06	688623	1.08939e+07	1.35158e+07	1.1822e+07	9.74343e+06	1.00851e+07	1.30222e+07	1.20098e+07	2.65555e+06	653678	953248
P62736	Actin, aortic smooth muscle	2.30397e+06	1.03297e+06	121567	8.98161e+06	2.52093e+07	1.62565e+07	801219	1.57766e+06			4.5113e+06	5.97976e+06	33446.8	6745.16	3.38221e+06	5.96232e+06	4.9175e+06	2.13339e+06	145592	175403
O14983	Sarcoplasmic/endoplasmic reticulum calcium ATPase 1	4.68323e+07	2.2563e+07	6.7926e+07	5.50358e+08	3.82753e+08	2.55131e+08	2.15639e+07	3.46518e+07	3.86173e+06	3.43205e+06	2.10982e+07	2.51896e+07	2.86076e+07	2.53384e+07	7.67886e+06	9.77521e+06	2.39602e+07	2.32902e+06	590963	743659
P16615	Sarcoplasmic/endoplasmic reticulum calcium ATPase 2	6.4009e+07	4.03977e+07	1.08788e+08	6.2138e+08	2.57621e+08	1.64609e+08	1.28401e+07	2.26818e+07	2.17206e+06	1.58176e+06	2.84871e+07	3.40104e+07	9.92195e+06	9.05544e+06	2.45339e+07	2.94126e+07	2.07299e+07	5.79172e+06	870312	1.12378e+06
Q08043	Alpha-actinin-3	1.12536e+07	5.81227e+06	6.89632e+06	7.10575e+06	1.60495e+08	6.12758e+07	2.76581e+06	4.98696e+06	132107	107143	261821	340049	1.34411e+06	953856	196612	372192	573036	269441	45522.7	180026
P11532	Dystrophin	3.40234e+06	1.77521e+06	2.89248e+07	2.35244e+07	3.84807e+07	2.10875e+07	1.11328e+06	1.41024e+06	1.06919e+06	633278	941061	1.27581e+06	1.2189e+06	1.3247e+06	1.03564e+06	1.27861e+06	1.44984e+06	550330	79634.6	76261.3
P98160	Basement membrane-specific heparan sulfate proteoglycan core protein	3.94397e+06	2.16376e+06	9.28517e+07	1.0854e+07	2.45481e+07	1.35699e+07	2.02846e+06	1.6305e+06	1.11205e+06	454569	1.04299e+06	1.22786e+06	757909	957537	1.36083e+06	1.726e+06	5.66085e+06	4.41924e+06	951067	177700
Q14324	Myosin-binding protein C, fast-type	1.23677e+07	6.40555e+06	1.57887e+07	1.19499e+08	1.08601e+08	5.05463e+07	4.13417e+06	7.7044e+06	754986	538183	1.71691e+06	2.32334e+06	4.91711e+06	4.41021e+06	925441	1.28656e+06	4.53766e+06	1.0712e+06	256454	353685
A6NGQ3	Non-specific serine/threonine protein kinase	2.95023e+06	1.40824e+06	2.65334e+07	2.93807e+07	1.73474e+07	8.467e+06	949315	1.47931e+06	130707	134022	1.48201e+06	1.60485e+06	739770	970142	1.66668e+06	2.35374e+06	1.51877e+06	522252	174937	392016
Q09666	Neuroblast differentiation-associated protein AHNAK	3.93996e+06	1.80753e+06	4.06202e+06	1.19756e+07	1.41314e+07	2.42509e+07	2.39414e+06	5.98495e+06	603132	416036	1.64768e+06	1.65979e+06	420295	769485	1.68616e+06	2.40135e+06	5.61481e+06	3.94851e+06	1.66234e+06	1.16501e+06
P21817	Ryanodine receptor 1	4.94773e+06	2.57014e+06	1.68226e+07	3.65671e+07	2.9142e+07	1.57239e+07	890542	1.56448e+06	124355	63233.6	1.07471e+06	1.21599e+06	410466	382252	1.34964e+06	1.03275e+06	2.02507e+06	614023	112208	126643
P24043	Laminin subunit alpha-2	2.26214e+06	1.14237e+06	5.92551e+06	1.8268e+07	4.19364e+07	2.1885e+07	1.15142e+06	1.80087e+06	443522	334969	1.31594e+06	1.70533e+06	2.23421e+06	2.18979e+06	1.03541e+06	1.45886e+06	2.93308e+06	1.06329e+06	55403.4	75494.8
P06576	ATP synthase subunit beta, mitochondrial	3.94234e+07	1.86033e+07	1.14194e+07	3.21414e+08	1.3036e+08	7.35864e+07	9.25381e+06	1.55541e+07	325911	252095	2.21859e+07	2.44944e+07	1.31598e+07	1.02351e+07	1.84719e+07	2.10265e+07	1.88254e+07	4.40306e+06	1.00829e+06	1.2355e+06
P11277-2	Isoform 2 of Spectrin beta chain, erythrocytic	3.14397e+06	1.39051e+06	9.98301e+06	5.21054e+06	1.15046e+07	6.45481e+06	1.45893e+06	2.52697e+06	84789.7	77981.3	1.54724e+06	1.57177e+06	280008	280683	1.17938e+06	1.69664e+06	2.94457e+06	816303	60710.3	42281.3
Q5VTT5	Myomesin-3	4.44499e+06	2.32678e+06	1.7109e+07	5.40439e+07	1.33491e+07	8.52631e+06	1.6564e+06	2.60419e+06	380573	258310	4.26857e+06	4.78421e+06	3.34665e+06	2.65816e+06	3.22353e+06	4.27975e+06	8.17299e+07	2.8519e+07	106057	129519
P21333	Filamin-A	3.21416e+06	1.36069e+06	2.27337e+07	7.15373e+06	3.58043e+07	1.99714e+07	1.59929e+06	2.82205e+06	556929	281024	859285	1.00615e+06	1.84075e+06	1.42057e+06	742991	803375	3.74824e+06	719181	63884.7	82499.4
P35573	Glycogen debranching enzyme	1.2227e+07	5.68514e+06	5.14748e+07	6.45908e+07	3.16536e+07	1.76276e+07	1.60438e+06	3.02236e+06	347538	283733	3.40472e+06	3.638e+06	1.10366e+06	1.40681e+06	1.51938e+06	2.22364e+06	1.44419e+06	488675	116468	162389
A0A8I5KV04	LIM domain-binding protein 3	5.04637e+07	2.239e+07	4.78404e+07	3.54811e+08	4.08396e+07	2.96165e+07	7.62419e+06	1.11924e+07	409432	257927	1.38121e+07	1.70044e+07	2.9279e+06	3.58363e+06	1.31429e+07	1.899e+07	1.08892e+07	2.43249e+06	1.25268e+06	1.16735e+06
P25705	ATP synthase subunit alpha, mitochondrial	3.54977e+07	1.82202e+07	4.58666e+07	2.16427e+08	1.0772e+08	6.48986e+07	7.88122e+06	1.33205e+07	3.84745e+06	2.87253e+06	1.28705e+07	1.51471e+07	2.28331e+07	2.36143e+07	1.01069e+07	1.3725e+07	1.71849e+07	4.58543e+06	299107	564510
H0YFD6	Enoyl-CoA hydratase	1.64175e+07	9.02588e+06	1.51182e+07	2.92729e+08	1.67701e+08	1.15074e+08	2.37179e+07	3.84375e+07	3.47196e+06	2.60058e+06	2.26937e+07	2.74728e+07	7.5222e+06	9.19327e+06	1.1135e+07	1.55931e+07	6.35025e+07	2.09521e+07	304105	565931
P09493	Tropomyosin alpha-1 chain	1.62927e+08	9.56386e+07	2.71239e+07	8.29994e+08	6.07148e+08	3.27159e+08	4.35335e+07	8.05002e+07	5.40902e+06	4.18332e+06	4.93967e+07	5.62409e+07	1.50356e+07	1.69743e+07	3.87673e+07	5.98052e+07	8.22007e+07	2.9812e+07	264513	1.11944e+06
I3L4N8	Actin, cytoplasmic 2			1.1466e+06	1.38163e+06	1.56215e+06	1.20252e+06	509495	873571			292657	353985			225847	252520				1184.83
P08670	Vimentin	5.88375e+06	3.14684e+06	2.39337e+06	2.59756e+07	1.31476e+08	7.59536e+07	5.91123e+06	1.13044e+07	433061	310147	6.94324e+06	7.10134e+06	2.65606e+06	1.82469e+06	6.04257e+06	7.17891e+06	1.00061e+07	4.91686e+06	162740	1.06552e+06
Cont_P60712	Actin, cytoplasmic 1	3.79904e+06	1.66392e+06	355809	2.58542e+07	6.8216e+07	4.48548e+07	4.82386e+06	7.83027e+06	289500	207215	3.61457e+06	4.25963e+06	1.379e+06	1.63714e+06	2.01508e+06	3.35411e+06	1.19806e+07	231725	135279	904696
P10916	Myosin regulatory light chain 2, ventricular/cardiac muscle isoform	2.89008e+08	1.30178e+08	9.39611e+07	1.09605e+09	3.36364e+08	1.92442e+08	1.35184e+07	2.52859e+07	2.39109e+06	1.75694e+06	9.01429e+07	1.09743e+08	2.88208e+07	3.33014e+07	1.10363e+08	1.59908e+08	4.47428e+07	4.35905e+06	880725	7.10399e+06
P35579	Myosin-9	1.43919e+06	653984	7.30019e+06	1.80919e+07	2.36138e+07	1.17888e+07	939188	2.77234e+06	67208.6	52587.1	973072	1.10456e+06	447567	494987	609218	1.03304e+06	944952	959200	72920	116701
Cont_Q5KR48	Tropomyosin beta chain	2.84287e+08	1.29242e+08	8.7985e+07	1.29321e+09	7.66496e+08	5.42958e+08	5.26436e+07	8.18087e+07	8.80312e+06	7.27775e+06	9.59305e+07	1.07178e+08	4.74517e+07	5.85474e+07	9.27077e+07	1.31235e+08	1.26556e+08	3.31406e+07	758878	4.3036e+06
A0A6Q8PFJ0	Prelamin-A/C	5.16118e+06	2.73525e+06	3.28092e+06	3.18239e+07	7.67665e+07	4.1369e+07	5.89006e+06	1.06608e+07	1.5551e+06	781935	2.75123e+06	3.12587e+06	3.86753e+06	4.1414e+06	2.96245e+06	4.04523e+06	6.31651e+06	529597	109356	194549
P06732	Creatine kinase M-type	4.73456e+07	2.41157e+07	2.51127e+07	5.67083e+08	2.77539e+08	1.59521e+08	1.86324e+07	3.2596e+07	1.85683e+06	1.20227e+06	2.02434e+07	2.30769e+07	1.9521e+07	1.05679e+07	1.59696e+07	2.23484e+07	2.96849e+07	1.32826e+06	783222	1.2168e+06
O75923	Dysferlin	1.04393e+06	560792	6.30932e+06	1.11576e+08	9.03375e+07	3.15316e+07	2.13878e+06	4.36805e+06	902328	640766	4.04836e+06	3.59216e+06	641401	469206	3.64753e+06	4.3083e+06	5.26368e+06	1.80774e+06	92570.2	118647
P01023	Alpha-2-macroglobulin	937964	310386	5.54536e+06	2.95437e+06	1.19856e+07	6.83902e+06	2.01974e+06	3.85183e+06	345196	209383	968806	1.3715e+06	576948	595158	1.27886e+06	1.45558e+06	1.46475e+06	486870	142987	149458
P02768	Albumin	1.14066e+07	5.11137e+06	5.43937e+07	3.43742e+07	1.43993e+08	6.54307e+07	2.89076e+07	4.88841e+07	4.7942e+06	1.69871e+06	7.28188e+06	8.73394e+06	2.77056e+06	2.28577e+06	4.9275e+06	7.68984e+06	4.8731e+06	2.97808e+06	323258	535767
Q6ZN40	Tropomyosin 1 (Alpha), isoform CRA_f	135075	72444.9	1.16666e+06	53718.1	1.0322e+06	879908	37037.9		5288.88	4586.29	28142.4	31899.1	22856.9	21141.5	43847.2		141141
P05976	Myosin light chain 1/3, skeletal muscle isoform	4.37325e+08	2.13276e+08	2.56684e+08	2.06097e+09	1.82116e+09	1.24822e+09	2.00136e+08	3.79427e+08	1.77172e+07	1.12397e+07	1.92437e+08	2.0715e+08	1.79276e+08	1.21911e+08	8.95047e+07	1.29527e+08	4.41501e+08	8.22157e+07	2.35544e+06	9.04486e+06
Q05707	Collagen alpha-1(XIV) chain	3.10953e+06	1.3739e+06	4.77576e+07	1.27833e+06	1.19496e+07	1.08919e+07	9.83804e+06	1.38686e+07	666551	505606	4.27201e+06	5.14376e+06	682486	1.49454e+06	7.23491e+06	1.09494e+07	8.73793e+06	2.63041e+06	145875	293027
Cont_Q2KJD0	Tubulin beta-5 chain	521277	296614	4.17583e+06	1.10815e+07	1.52292e+07	1.11263e+07	806872	1.64296e+06	45756.1	28214.7	1.13366e+06	1.28252e+06	62913.9	55597.5	640417	687088	125446	6648.19	148758	26686.1
P08590	Myosin light chain 3	3.44826e+08	1.86398e+08	4.50995e+07	1.15053e+09	3.57496e+08	2.52754e+08	1.87993e+07	3.05119e+07	5.64009e+06	4.14174e+06	7.81766e+07	9.55339e+07	7.52462e+07	7.33381e+07	1.50304e+08	1.95813e+08	7.53578e+07	1.43832e+07	2.7108e+06	6.81369e+06
O75112-6	Isoform 6 of LIM domain-binding protein 3	72214.6		758388	648506		124622	3522.07	5172.24	21103.4	17655	4675.14	5657.49	53981.1	259202	27546.1	20038	11594.1	126493	3982.11
O60662	Kelch-like protein 41	1.5499e+07	7.42458e+06	2.3175e+07	8.93183e+07	4.46765e+07	2.7643e+07	1.09557e+07	8.82707e+06	307909	424383	1.05139e+07	1.11049e+07	3.3543e+06	1.36145e+07	1.23674e+07	1.72719e+07	9.83429e+06	2.90941e+06	142480	253753
A0A7I2V4Y4	Alpha-actinin-1	825418	294120	1.08641e+06	1.51913e+07	6.4427e+06	4.10601e+06	583491	955477	2013.22	2437.56	618155	660930	5668.32	12257.1	500798	771520	706653	225605	16195.2	14759.7
P35749	Myosin-11	1.21171e+06	499027	3.13667e+06	1.11283e+07	2.04758e+07	5.52044e+06	344808	640538	51027	22877	176805	284802	160608	131437	177442	282711	869577	194757	60669	19564.4
P31930	Cytochrome b-c1 complex subunit 1, mitochondrial	6.09035e+06	3.26569e+06	2.81838e+06	5.93123e+07	3.0252e+07	1.76529e+07	1.68184e+06	4.12219e+06	105025	142822	3.00756e+06	3.63462e+06	1.68954e+06	2.8983e+06	2.03374e+06	3.57183e+06	4.67684e+06	1.58775e+06	82292.9	169164
P05976-2	Isoform MLC3 of Myosin light chain 1/3, skeletal muscle isoform	1.49939e+07	7.38101e+06		113213896	75959592	58412884							17164.1						192076	449494
O43707	Alpha-actinin-4	347511	187954	1.72717e+07	1.60102e+06	4.80565e+06	2.03089e+06	126204	265096	33018.4	17736.1	169527	190904	26575	115262	56288.9	73274.9	238560	61182.3	14716.2	22112.2
Q96A32	Myosin regulatory light chain 11	2.84772e+08	1.53105e+08	1.02204e+08	1.91624e+09	1.16282e+09	7.0979e+08	1.10518e+08	2.0624e+08	1.45578e+07	1.12799e+07	6.23583e+07	7.67919e+07	4.80847e+07	4.5945e+07	1.85579e+07	2.07154e+07	4.33284e+07	8.1276e+06	3.78743e+06	6.60378e+06
A2A274	Aconitate hydratase, mitochondrial	1.04461e+06	221098	1.26218e+06	5.55885e+06	4.33963e+06	1.9444e+06	454733	902161	110465	88884.3	508682	663226	1.04427e+06	662715	378574	530223	793940	480641	18252.9	19233.6
P68371	Tubulin beta-4B chain	2.88047e+06	1.67518e+06	1.52519e+07	5.62581e+07	5.76296e+07	3.54192e+07	3.06721e+06	5.99141e+06	690016	483767	5.3072e+06	5.56139e+06	2.35083e+06	1.98307e+06	3.64999e+06	4.7086e+06	6.47081e+06	817364	613795	804131
A0A0D9SF54	Spectrin alpha chain, non-erythrocytic 1	912928	414730	1.46054e+06	2.64788e+06	6.65413e+06	5.18192e+06	439233	926444	47326.8	16220.8	321006	515705	182948	151645	221501	295448	529127	67424.9	23164	38100.1
A0A2R8Y6G6	Phosphopyruvate hydratase	9.53987e+06	4.91958e+06	1.04328e+07	6.14595e+07	2.42603e+07	1.08362e+07	1.94696e+06	3.71474e+06	118510	91805.8	1.16839e+06	1.33265e+06	270219	192743	1.27003e+06	1.8325e+06	4.19461e+06	469161	243403	325813
P12109	Collagen alpha-1(VI) chain	3.60815e+06	1.16201e+06	1.43375e+07	1.52975e+07	5.34258e+07	3.55453e+07	1.0861e+07	1.80094e+07	1.87392e+06	1.49849e+06	5.48289e+06	6.36997e+06	5.19119e+06	4.7206e+06	2.99592e+06	4.31742e+06	1.14986e+07	2.00255e+06	217617	411151
P11047	Laminin subunit gamma-1	974910	458803	892683	3.18527e+06	3.24684e+07	1.78899e+07	1.14966e+06	2.28962e+06	269846	175287	952406	1.20517e+06	783986	976871	558348	660108	1.84863e+06	488192	37940.2	65235.9
P13929	Beta-enolase	7.70551e+06	3.85191e+06	6.91796e+06	7.41478e+07	2.14167e+07	1.2724e+07	5.55529e+06	8.9642e+06	167371	136575	3.03331e+06	3.71239e+06	1.02252e+06	1.49069e+06	2.94207e+06	4.04042e+06	4.77858e+06	1.05154e+06	88732.8	107024
P07451	Carbonic anhydrase 3	1.43944e+07	6.32816e+06	4.9832e+06	3.97156e+07	2.87336e+07	1.76638e+07	3.15876e+06	5.34943e+06	565406	342887	1.35866e+07	1.54523e+07	2.09076e+06	1.95819e+06	4.79212e+06	5.73748e+06	1.85877e+06	951961	136606	110054
Q13642-1	Isoform 1 of Four and a half LIM domains protein 1	9.38844e+07	6.31306e+07	240969	1.68716e+08	1.42603e+08	9.92312e+07	8.82366e+06	1.35229e+07	5.37854e+06	4.51035e+06	9.15535e+06	1.29054e+07	2.89893e+07	3.27341e+07	5.53494e+07	6.40373e+07	2.28737e+07	3.09559e+06	149097	168457
P11142	Heat shock cognate 71 kDa protein	7.95913e+06	4.00631e+06	3.00462e+07	7.01307e+07	3.57762e+07	1.93614e+07	5.5952e+06	1.05577e+07	330002	245606	5.01621e+06	5.99657e+06	1.92123e+06	1.52897e+06	6.22816e+06	8.36942e+06	7.85795e+06	1.41393e+06	261574	397468
A0A2R2Y2Q3	Tropomyosin 3 nu	5.79254e+07	3.7966e+07	1.75685e+07	2.11191e+08	5.24115e+07	3.68896e+07	2.06001e+06	3.05553e+06	279328	197948	1.2244e+07	1.86555e+07	7.02908e+06	8.02002e+06	3.25688e+07	4.14622e+07	1.26189e+07	3.84486e+06	651092	687945
P01024	Complement C3	579219	193811	4.12739e+08	2.36373e+06	1.67983e+07	9.91399e+06	1.84389e+06	2.93218e+06	59295.1	43273.8	451515	542179	171285	289974	493019	638403	1.7953e+06	329792	76435.8	167235
A0A0G2JIW1	Heat shock 70 kDa protein 1B	8.9089e+06	4.37967e+06	2.65926e+06	4.80909e+07	3.98981e+07	1.94135e+07	1.80107e+06	3.5991e+06	389747	275443	2.6648e+06	3.0702e+06	484912	583878	2.10762e+06	3.174e+06	2.96237e+06	610306	215511	209252
Q13423	NAD(P) transhydrogenase, mitochondrial	3.80224e+06	1.73716e+06	1.06755e+07	3.98784e+07	1.18639e+07	6.43131e+06	911263	1.8817e+06	116606	231342	1.72512e+06	2.22862e+06	4.16206e+06	1.9441e+06	1.48634e+06	1.86598e+06	2.24993e+06	396084	120407	125685
P28331	NADH-ubiquinone oxidoreductase 75 kDa subunit, mitochondrial	3.89897e+06	1.7003e+06	4.32075e+06	2.83077e+07	1.38225e+07	5.39342e+06	695945	1.56143e+06	804341	384077	1.67717e+06	1.90654e+06	1.0301e+06	621156	1.12765e+06	1.38789e+06	1.57072e+06	666598	32155.9	56335.3
A0A0C4DFM5	Myotilin	8.81875e+06	4.69626e+06	780465	5.54222e+07	6.07648e+06	3.62844e+06	1.30308e+06	2.29667e+06	717391	482401	2.72031e+06	3.37368e+06	3.11049e+06	3.02612e+06	2.68743e+06	3.32395e+06	1.52438e+06	315623	67406.9	358388
Q9Y490	Talin-1	421715	189636	3.66596e+06	1.51541e+06	6.78778e+06	4.57731e+06	780220	1.59646e+06	231583	86466.1	392332	403808	237556	284124	302275	373801	1.33581e+06	252209	35441.6	52518.3
Q9UBF9	Myotilin		13386.8		2.83039e+06	60058.8	121011	13173.1	32811.1			180676	221109			166467	258806	40756.5
P49748	Very long-chain specific acyl-CoA dehydrogenase, mitochondrial	3.06643e+06	1.4272e+06	2.43543e+06	1.60681e+07	9.4125e+06	5.25067e+06	731790	1.35746e+06	129199	127358	1.43207e+06	1.95326e+06	3.18369e+06	2.67588e+06	858289	771091	1.07896e+06	138369	41202.7	88862.8
P17540	Creatine kinase S-type, mitochondrial	4.52762e+06	1.9396e+06	1.29017e+07	4.11336e+07	2.00871e+07	1.11073e+07	945268	2.12841e+06	207992	140302	776224	959849	3.03825e+06	740624	486871	743089	2.74724e+06	1.06408e+06	158884	113342
Q13885	Tubulin beta-2A chain	407343	240506	381517	1.95159e+06	1.3528e+06	1.34487e+06	102396	235851	3688.28	2276.95				4772.17	10825.3	11419.1	221680	51023.2	6686.69	22329.1
Cont_P81948	Tubulin alpha-4A chain	5.08339e+06	1.8943e+06	3.5793e+06	3.85623e+07	4.69183e+07	2.86369e+07	3.34792e+06	6.00374e+06	321006	205010	3.00767e+06	3.78598e+06	762034	658142	2.37548e+06	3.29604e+06	7.04412e+06	2.28604e+06	279517	383056
P69905	Hemoglobin subunit alpha	7.03113e+06	2.98071e+06	1.23476e+07	3.19744e+06	3.84647e+07	2.0838e+07	2.06617e+07	3.1969e+07	2.56936e+06	1.64993e+06	5.65569e+06	6.62889e+06	8.58314e+06	1.02067e+07	9.90439e+06	1.50899e+07	2.5244e+07	2.21619e+06	1.15316e+06	1.09264e+06
P02511	Alpha-crystallin B chain	7.9008e+06	4.25129e+06	1.56988e+06	1.14415e+08	6.65548e+07	2.23302e+07	1.08681e+06	1.62064e+06	127664	107389	6.04324e+06	6.88644e+06	8.14993e+06	4.08171e+06	1.67467e+06	2.44563e+06	1.13805e+06	105896	120752	317006
Q9NP98	Myozenin-1	1.55666e+07	7.70947e+06	2.73921e+06	2.69992e+08	4.35114e+07	2.83103e+07	9.92347e+06	1.75787e+07	238304	131067	1.30565e+07	1.36687e+07	5.21969e+06	1.52275e+06	7.35702e+06	9.52991e+06	1.8197e+07	6.21341e+06	230400	419856
C9JZN9	Troponin T, fast skeletal muscle	5.68639e+07	3.1642e+07	4.12681e+07	5.0774e+08	3.06002e+08	1.33865e+08	1.04394e+07	1.95765e+07	4.09173e+06	3.0552e+06	2.02796e+07	2.33502e+07	2.43638e+07	2.44925e+07	9.63465e+06	1.24039e+07	2.13364e+07	3.1198e+06	243134	1.32842e+06
P22695	Cytochrome b-c1 complex subunit 2, mitochondrial	4.73646e+06	1.94525e+06	1.35755e+06	4.63888e+07	2.10917e+07	1.10342e+07	1.95239e+06	3.39418e+06	545663	384374	2.89871e+06	3.69469e+06	3.78442e+06	2.72328e+06	2.47449e+06	3.25648e+06	3.30904e+06	415290	38235.7	85220.9
P21796	Voltage-dependent anion-selective channel protein 1	6.33421e+06	3.07052e+06	3.63661e+06	8.76359e+07	3.88731e+07	2.04803e+07	1.85692e+06	3.51333e+06	636697	527172	7.20281e+06	7.34046e+06	5.17883e+06	4.3721e+06	5.61944e+06	7.6458e+06	5.20672e+06	1.50948e+06	239271	351199
P08238	Heat shock protein HSP 90-beta	1.01617e+06	398878	8.06718e+06	2.40187e+07	1.26007e+07	5.28892e+06	413005	3.90517e+06	111004	41205.2	1.23594e+06	1.23251e+06	686316	311619	1.17539e+06	1.37455e+06	1.39143e+06	497259	133934	29020.8
K7EQL4	Troponin T, slow skeletal muscle (Fragment)	5.54165e+07	2.98093e+07	1.48099e+06	2.72384e+08	3.59561e+07	1.30094e+07	2.34753e+06	4.53461e+06	1.42176e+06	1.09512e+06	1.29093e+07	1.79704e+07	4.2885e+06	4.76111e+06	1.48704e+07	2.54153e+07	6.1581e+06	2.35471e+06	219216	612173
P04792	Heat shock protein beta-1	1.24175e+07	4.17035e+06	1.88568e+07	1.34314e+08	2.4507e+08	1.73016e+08	3.22766e+06	6.73229e+06	506534	362611	1.51651e+07	1.66581e+07	3.32396e+06	1.97714e+06	4.58211e+06	6.23404e+06	9.19693e+06	2.79982e+06	118857	151836
A0A2R8Y5V9	Tropomyosin alpha-4 chain	36778.8	9550.64	186490	131403	250981	140686	59826.2	108851		2291.44	23292.7	36771.2	11154	9584.18	34200	50124.6	74597.6	6050.01
Q9Y2J8	Protein-arginine deiminase type-2	3.47351e+06	1.61132e+06	2.91324e+06	3.7623e+06	2.65906e+07	1.38377e+07	756597	2.74891e+06	72733.5	65652	1.20241e+06	1.35311e+06	325440	164903	707602	1.0512e+06	1.04746e+06	321843	288961	337067
Q6ZMU5	Tripartite motif-containing protein 72	1.64531e+06	879959	3.08447e+06	1.08902e+07	2.7233e+07	1.64698e+07	1.1065e+06	1.58145e+06	75103.7	65996.3	1.16976e+06	1.23354e+06	688115	762870	620992	796568	1.23691e+06	948254	52742.3	85646.3
Q01082	Spectrin beta chain, non-erythrocytic 1	2.2068e+06	1.04829e+06	1.49267e+06	2.20988e+06	2.82659e+06	2.62388e+06	470396	958802	77248.8	57650.3	267872	348108	85895	76814	181152	143356	705078	260134	29215.8	74384.8
P14649	Myosin light chain 6B	1.84813e+07	9.72926e+06	4.14083e+06	8.52643e+07	1.10844e+07	1.04836e+07	1.04892e+06	1.50959e+06	599715	1.11978e+06	6.78433e+06	8.98728e+06	4.6116e+06	4.91903e+06	1.1554e+07	1.44168e+07	3.74979e+06	1.18135e+06	266522	206953
O75746	Electrogenic aspartate/glutamate antiporter SLC25A12, mitochondrial	1.95376e+06	1.02263e+06	3.15844e+06	3.10795e+07	9.5046e+06	5.5062e+06	654177	1.44816e+06	66352.4	67318.5	767807	785077	1.76512e+06	1.77109e+06	688925	926923	835828	166625	36187	36208.8
P02585	Troponin C, skeletal muscle	1.05094e+08	5.49354e+07	6.9473e+07	7.09226e+08	3.74342e+08	2.99305e+08	5.52479e+07	9.68597e+07	1.02758e+06	730549	3.37565e+07	4.40685e+07	3.9395e+06	3.67404e+06	1.09141e+07	1.62699e+07	4.26397e+07	1.14214e+07	851249	1.2067e+06
P06753-5	Isoform 5 of Tropomyosin alpha-3 chain	1.68729e+07	6.08889e+06	222835	1.49923e+07	2.46204e+07	1.66757e+07	861008	1.05935e+06	222372	156031	1.42219e+06	2.23031e+06	478279	368629	7.45174e+06	8.79623e+06	2.28656e+06	42063.8	7805.47	40602.4
Q702N8	Xin actin-binding repeat-containing protein 1	1.01841e+06	643631	798017	3.26323e+06	2.31062e+06	2.0726e+06	659104	977960	51616.5	65598.7	585431	765845	72110.8	118337	774065	1.05233e+06	216261	37571.4	11274.3	41875.8
P12235	ADP/ATP translocase 1	1.52403e+07	7.39343e+06	1.20235e+06	1.26611e+08	3.97932e+07	2.00857e+07	4.85339e+06	8.06349e+06	586413	455769	7.3902e+06	8.99171e+06	1.87311e+07	1.63111e+07	6.93713e+06	9.81022e+06	1.15693e+07	4.64995e+06	95476.3	171135
P08237	ATP-dependent 6-phosphofructokinase, muscle type	6.37082e+06	3.05619e+06	4.2021e+06	4.15581e+07	3.5474e+07	2.15445e+07	1.71882e+06	2.78189e+06	120943	76557.9	965080	974450	78569.1	247859	666639	986532	1.37113e+06	134629	51652.7	71973.6
Q16891-2	Isoform 2 of MIC	1.12873e+06	598004	6.88954e+06	1.98094e+07	1.09882e+07	5.3062e+06	514952	1.02366e+06	142493	50351.7	710582	1.02758e+06	737452	1.00665e+06	767796	931367	886727	198316	5704.48	7961.07
Q86TD4	Sarcalumenin	2.90829e+06	1.44352e+06	1.7015e+07	5.18873e+07	2.49949e+07	1.25833e+07	1.7635e+06	3.44473e+06	106235	78126.4	4.52634e+06	5.60189e+06	3.11109e+06	2.58127e+06	2.3147e+06	2.93119e+06	2.35683e+06	681323	216771	294335
A0A087WT47	Troponin I, slow skeletal muscle	2.77324e+07	1.49592e+07	9.39622e+06	1.96422e+08	2.14742e+07	1.34761e+07	2.12483e+06	4.29592e+06	449778	326009	1.86526e+07	1.92767e+07	1.11136e+07	1.07373e+07	1.15297e+07	1.65926e+07	3.08328e+06	752449	1.55566e+06	2.55208e+06
Q9GZV1	Ankyrin repeat domain-containing protein 2	1.55427e+06	792387	543184	5.20872e+06	3.43859e+06	2.62434e+06	165687	607557	22538.2	10862.5	252428	323286	569459	42917.6	250061	405412	390583	293703	36366.2	40346.8
P55268	Laminin subunit beta-2	1.28161e+06	357321	1.22399e+06	3.31698e+06	1.91109e+07	7.48729e+06	1.30813e+06	1.06019e+06	68980.6	56921.9	1.17446e+06	1.3225e+06	62386	199001	923465	1.47812e+06	3.80454e+06	445017	52701.7	62314.5
Q02218	2-oxoglutarate dehydrogenase complex component E1	1.8511e+06	890702	2.21282e+06	1.4797e+07	9.71344e+06	5.80826e+06	477066	725684	86784.5	57107.9	1.10123e+06	1.16186e+06	1.02693e+06	1.05775e+06	495181	749765	1.76054e+06	565331	37029.2	73630.6
A7E2Y1	Myosin-7B	15550.3		1.19733e+06	5.39776e+06	2.04807e+07	1.70099e+07	1.64148e+06	2.36098e+06	12488.9	11912.1	1.77188e+06	2.96288e+06	50460.6	121542	2.07386e+06	1.75884e+06	6.74558e+06	1.91398e+06	3560.34	33467.9
P31415	Calsequestrin-1	5.37978e+07	2.34643e+07	1.65139e+07	2.39252e+08	3.39663e+08	2.37904e+08	1.16576e+07	2.06695e+07	2.7682e+06	2.14105e+06	1.84318e+07	2.33583e+07	8.23266e+06	8.55475e+06	1.02276e+07	1.49189e+07	2.43296e+07	7.7895e+06	643242	781067
O14558	Heat shock protein beta-6	3.26621e+06	2.01146e+06	1.40841e+07	2.93844e+07	9.24815e+06	9.13008e+06	1.02204e+06	1.20463e+06	215356	168305	3.93593e+06	4.69946e+06	1.36126e+06	1.42796e+06	3.02908e+06	3.31707e+06	2.94638e+06	769073	207357	431096
P04406	Glyceraldehyde-3-phosphate dehydrogenase	1.08895e+07	5.19303e+06	6.98018e+06	9.63039e+07	2.73816e+07	1.34336e+07	7.65138e+06	1.30083e+07	15658.8	7791.85	4.97427e+06	5.75296e+06	791323	923889	4.43361e+06	6.06537e+06	4.68746e+06	238100	147925	422756
E7EVA0	Microtubule-associated protein	603424	174909	9.01877e+06	2.01721e+06	1.26937e+06	1.40949e+06	209398	408316	38880.4	31820.7	171749	205224	13501.8	30641.3	454418	668367	723855	158158	13803.1	5395.41
A0A804F6T5	Pyruvate kinase	6.75297e+06	4.04109e+06	4.63933e+06	2.99289e+07	1.55292e+07	9.46978e+06	1.82489e+06	3.17013e+06	496738	356167	1.09018e+06	1.17543e+06	1.71414e+06	993914	873040	1.06441e+06	3.63626e+06	375736	59985.7	621216
P13639	Elongation factor 2	736354	317610	1.53356e+06	6.49737e+06	8.77919e+06	4.54907e+06	375182	650804	462543	349182	363464	586876	3.21764e+06	3.67507e+06	584885	828060	506601	147843	16197.7	11753
B1AKY9	Sodium/potassium-transporting ATPase subunit alpha	1.29565e+06	648901	1.91295e+06	3.31335e+07	1.47311e+07	8.24663e+06	823853	1.62007e+06	105900	88871.1	1.10276e+06	1.3135e+06	289891	294066	798218	1.1613e+06	1.0456e+06	291228	32657.8	26710.8
P14543	Nidogen-1	1.5106e+06	648848	1.78162e+06	2.16329e+06	1.19799e+07	4.00356e+06	370293	1.01975e+06	20478.9	39356.5	558733	698218	212061	226484	442816	717726	581892	270842	18211.1	57164.4
C9JEU5	Fibrinogen gamma chain	336816	193188	1.4328e+06	684349	2.31618e+07	1.4492e+07	1.91205e+06	2.79856e+06	75619	76351.5	313671	400634	227805	247228	314745	451451	845189	204106	15871.7	25347.7
P07942	Laminin subunit beta-1	339157	190553	2.0939e+06	810663	1.03371e+07	3.10285e+06	210361	277612	215317	265896	470827	570732	439616	619327	421778	527874	1.51776e+06	486086	45974.8	36172
C9J406	MIC	105059	50743.5		691863	322386	214623	37195.8	61646.4		1908.18	49466	56077.8	5019.24	7153.27	27319.3	39076	59280.9	13079.6	1811.84
P07900	Heat shock protein HSP 90-alpha	862486	441192	1.52887e+06	3.55968e+06	1.26495e+07	9.27367e+06	708670	1.02503e+06	137667	116649	2.85059e+06	4.32071e+06	369510	422002	7.44083e+06	8.19882e+06	735155	196067	155883	27357.7
P07951-3	Isoform 3 of Tropomyosin beta chain	1.10292e+06	411583	874259	831268	533376	967468	8338.46	90055.3	18027.5	10771.5	18893.3	70535.7	14291.9	12538.3	56334	78433.4	68987.9	36232.5
H7C463	MIC			107663	338393			6630.74	14321.8			4837.62	8074.78			9301.92	10366.2	36249.1	10388.5	1136.82	750.661
O14958	Calsequestrin-2	4.40297e+06	1.97521e+06	2.35392e+06	7.5814e+06	2.90431e+07	1.85956e+07	1.49819e+06	2.727e+06	83802.6	106939	4.32748e+06	4.8386e+06	419115	346365	3.22769e+06	5.08855e+06	2.32639e+06	732330	41580.2	258964
Q53GG5	PDZ and LIM domain protein 3	1.06743e+07	6.58536e+06	4.72962e+06	2.69315e+07	1.26626e+07	1.85356e+07	1.01746e+06	1.76155e+06	62454.3	42907.1	2.45616e+06	3.35938e+06	51378.3	52685.8	1.52794e+06	1.99227e+06	1.52403e+06	289974	235929	216381
P55084	Trifunctional enzyme subunit beta, mitochondrial	5.8319e+06	3.0307e+06	3.12197e+07	1.10935e+08	1.12048e+08	7.20876e+07	1.2915e+06	2.19443e+06	331550	259369	2.32695e+06	2.90576e+06	4.40728e+06	3.03626e+06	1.75952e+06	2.54135e+06	2.08928e+06	537766	114756	136733
P14618	Pyruvate kinase PKM						762404			8506.88	6181.37	47914.7	62469.1	9231.83		18860.9	36212.4
O15061	Synemin	1.81487e+06	888158	1.00451e+06	1.78793e+07	7.42821e+06	4.28118e+06	516590	954953	109975	83305.1	657768	738331	456602	473664	704102	664131	957161	317646	24968.4	22659.1
P12110	Collagen alpha-2(VI) chain	879518	401338	1.6255e+06	4.53205e+06	2.02532e+07	1.30501e+07	2.64477e+06	4.22531e+06	1.53514e+06	1.41517e+06	2.48349e+06	3.0813e+06	1.87306e+06	1.79527e+06	1.00001e+06	1.41091e+06	5.58015e+06	985106	325800	537730
A0A0A0MS51	Gelsolin	1.52922e+06	634141	506314	8.71555e+06	1.45618e+07	8.18845e+06	1.55481e+06	1.39724e+06	310361	223776	1.62548e+06	1.98688e+06	983927	970016	1.53005e+06	2.01181e+06	2.21472e+06	227205	34082.5	67723
P07355	Annexin A2	818810	411371	571834	7.071e+06	2.36406e+07	1.43253e+07	6.8055e+06	9.31895e+06	577029	384768	2.95923e+06	3.14401e+06	3.68985e+06	1.6967e+06	1.69536e+06	2.06462e+06	4.40122e+06	1.21092e+06	45510.4	209375
P23109	AMP deaminase 1	3.6476e+06	1.62175e+06	2.14479e+06	2.56278e+07	1.60863e+07	6.06469e+06	253356	527246	95709.6	68065.2	1.12802e+06	1.34078e+06	404793	372276	390619	571655	766282	439709	24627.1	286596
Q6S8J3	POTE ankyrin domain family member E	89543.4	26955.2		637669	634214				2786.36				3269.7						4240.53	3925.58
F5H5D3	Tubulin alpha chain	274774	168334	955080	2.61628e+06	1.59243e+07	1.11075e+07	763191	1.28034e+06	10180.4	97825.2	706283	806948	973967	1.17819e+06	432711	547280	2.21514e+06	159096	181556	85546.5
P35555	Fibrillin-1	1.90101e+06	956688	748100	8.79948e+06	1.60457e+07	5.77346e+06	936422	1.6388e+06	180036	109519	221664	287915	353673	361210	121799	135063	336597	93211.1	8904.67	240467
A0A804HKG0	Alpha-actinin-2		1777.98	26468.1		260150	172661					5163.31	10281.9			4220.71	3106.94	9268.69	3480.85
P68871	Hemoglobin subunit beta	1.52267e+07	7.44849e+06	3.68273e+06	1.22491e+07	9.3278e+07	5.81282e+07	4.1704e+07	8.14574e+07	4.2885e+06	3.12547e+06	5.19098e+06	5.92014e+06	5.00916e+07	4.51337e+07	1.23903e+07	1.57689e+07	4.1114e+07	7.46842e+06	2.67081e+06	3.02721e+06
A0A087WVQ6	Clathrin heavy chain	426103	241153	1.83566e+06	1.13859e+06	7.38624e+06	1.94921e+06	230364	463202	55005.3	44440.9	291199	329480	106552	72611.3	238440	311658	346724	120682	53019.3	37129.3
P08133	Annexin A6	1.67184e+06	874559	5.3942e+06	4.06829e+06	1.51714e+07	9.60527e+06	1.97271e+06	3.5631e+06	47600.6	38949	2.02064e+06	2.15891e+06	134174	60014	676162	890556	1.02292e+06	235165	76692.3	113208
E7EUC7	UTP--glucose-1-phosphate uridylyltransferase	1.63121e+06	689538	1.03888e+06	2.98126e+06	3.56652e+06	7.90487e+06	391967	614311	35574.8	37541.2	518915	561627	465157	323628	473459	650472	645653	219505	40428.6	24113.4
A0A7P0T9C4	Cytoplasmic dynein 1 heavy chain 1	191677	143624	6.5427e+07	1.72551e+06	5.23983e+06	2.92277e+06	319972	603163	46355.1	33178.2	519855	739547	85823.7	166136	476231	632902	726473	105967	17481.9	16274
P48735	Isocitrate dehydrogenase [NADP], mitochondrial	5.13995e+06	2.33299e+06	1.21034e+07	1.76031e+07	1.25552e+07	1.74731e+07	1.60417e+06	3.16622e+06	403382	288233	1.74299e+06	2.27534e+06	3.48684e+06	2.97577e+06	1.17268e+06	1.63999e+06	4.52758e+06	426765	16382.9	44200.9
P62805	Histone H4	2.12893e+07	8.94866e+06	4.76813e+07	5.30972e+07	2.77572e+08	1.86068e+08	1.81444e+07	3.11812e+07	1.32109e+06	910541	1.77563e+07	1.95644e+07	6.10818e+06	7.30561e+06	7.62788e+06	1.10663e+07	2.40048e+07	4.65219e+06	1.08848e+06	994132
P60174	Triosephosphate isomerase	1.87313e+06	1.19012e+06	1.5638e+06	1.81902e+07	4.28414e+06	3.24626e+06	1.83867e+06	2.38197e+06	63535.7	98950.8	898025	1.44192e+06	403530	460122	858966	958684	647275	244563	65221.1	107512
P02787	Serotransferrin	1.9101e+06	706634	187076	2.27474e+06	3.23016e+06	4.2178e+06	1.63473e+06	3.87406e+06	75073.7	66609.9	522106	684304	103117	205530	624102	860505	419406	96194.1	33485.8	49435.9
P01009	Alpha-1-antitrypsin	677803	194509	4.80895e+06	4.50173e+07	2.16402e+07	1.24561e+07	2.50345e+06	5.10233e+06	19959.1	14698.9	1.03631e+06	987687	14653.2	109594	456226	686022	2.28709e+06	885109	20587.2	4683.36
P13807	Glycogen [starch] synthase, muscle	1.41902e+07	7.98332e+06	1.44867e+06	1.13595e+07	6.83517e+06	3.7714e+06	413918	966387	112324	112253	608905	745725	245706	243451	613225	865509	944698	227097	32503.5	47045.9
P04075	Fructose-bisphosphate aldolase A	2.99127e+06	1.88136e+06	6.08923e+06	4.39862e+07	2.0152e+07	3.65897e+06	3.68012e+06	5.56216e+06	118012	87104.9	901010	1.10017e+06	352264	199589	1.09842e+06	1.54755e+06	2.33101e+06	660294	31744.4	18381.3
A0A286YFB1	Troponin T, fast skeletal muscle	451245	245828		1.33999e+06	1.88588e+06	98620.8	39416.8	38241.1		161413	3761.37	88069	19268.3	1146.68	11709.3	75944.7	51286.3	40417.1	1478.49	847.141
P54652	Heat shock-related 70 kDa protein 2	933523	414641	222493	1.78358e+07	3.59516e+06	3.06824e+06	496269	1.08448e+06	101305	64402.8	43101.6	91272.7	86484.6	99570.6	267816	354349	268921	19494.3	11464.7	17707.2
A0A0J9YXN7	Perilipin-4	868385	355663	274239	8.1467e+06	5.05618e+06	3.06496e+06	833947	1.47471e+06	198108	152264	737991	820035	637582	676299	663225	1.03703e+06	3.46079e+06	906209	23923.8	14964.3
P21695	Glycerol-3-phosphate dehydrogenase [NAD(+)], cytoplasmic	602334	293647	1.58426e+06	5.87741e+06	5.11014e+07	4.36725e+07	1.67332e+06	2.45262e+06	185989	128486	487166	531179	1.26255e+06	1.33243e+06	270541	369895	1.95117e+06	308485	31712.3	14183.5
Q9Y277-2	Isoform 2 of Voltage-dependent anion-selective channel protein 3	6.72476e+06	3.71531e+06	493320	4.91871e+07	2.29522e+07	1.63977e+07	618181	710598	59772.3	34019.8	1.48788e+06	1.93242e+06	3.69914e+06	1.36287e+06	1.17948e+06	1.54942e+06	1.8329e+06	282807	157254	87825.6
P31040	Succinate dehydrogenase [ubiquinone] flavoprotein subunit, mitochondrial	1.15485e+06	424585	9.83298e+06	1.43774e+07	8.67099e+06	3.68802e+06	362455	823422	35415.5	25410.7	686221	863269	2.3738e+06	1.52865e+06	775477	1.07781e+06	951500	136215	4028.49	10371
Q9UMS6	Synaptopodin-2	3.24768e+06	1.46331e+06	1.13841e+06	2.46256e+07	4.84042e+06	3.58034e+06	364115	672785	10991	1742.67	346691	410227	4616.11	26859.3	399403	633036	405060	68839.9	42924.2	72752.3
O75083	WD repeat-containing protein 1	392685	148389	4.71896e+06	6.21984e+06	7517204	3.85842e+06	362652	668987	240940	175684	330401	360387	53704.3	102124	293020	399012	319130	198924	7221.25	18736.8
Q9UHQ9	NADH-cytochrome b5 reductase 1	1.55603e+06	607742	2.71455e+06	1.46159e+07	5.00709e+06	4.88616e+06	383219	757145	14241.1	26330.9	800816	1.05677e+06	431871	475208	981839	1.19794e+06	547168	230964	22013.6	23065.9
P30041	Peroxiredoxin-6	341487	138243	6.72612e+06	1.26611e+06	7.55173e+06	2.08389e+06	211341	405702	153199	99320.9	282671	355598	73730.8	64887.5	138247	235288	583837	284713	16826.7	5041.49
A0A087WVQ9	Elongation factor 1-alpha	26503.2	8077.69	237911		197488	494936	62443.4	64727.4		6638.73	97606.6	113487	12145.1	35781.5	31947.7	126919	139313	8642.21	2615.26	1409.43
Q02978	Mitochondrial 2-oxoglutarate/malate carrier protein	1.16004e+06	661321	2.50351e+06	1.53162e+07	9.40896e+06	4.59245e+06	317520	504003	165266	128731	837388	973597	2.05568e+06	1.62425e+06	547260	742504	788315	149807	20492.8	69564.5
Q562R1	Beta-actin-like protein 2	1.51955e+06	532193		6.35516e+06	299213	551378	37828.5	32464.8	21463.3	14601	101064	188489	664.496	60541.7	105480	146880	343898	1714.55	1047.38	4188.45
Q96HC4-2	Isoform 2 of PDZ and LIM domain protein 5	47505.1	47804.8	131332	721556	139693		25629.2	37764.1			51778	59149.5		42833.3	32489.4	37198	69040.3		6930.79	1767.82
P51884	Lumican	2.59794e+06	1.2011e+06	5.97706e+06	5.92532e+06	3.99054e+07	2.47588e+07	2.06302e+07	3.33517e+07	2.25475e+06	1.34653e+06	8.78587e+06	1.0236e+07	1.03054e+07	1.11234e+07	3.83458e+06	4.40936e+06	2.69659e+07	4.83908e+06	1.05186e+06	1.79428e+06
P02647	Apolipoprotein A-I	870946	402061	340446	1.5687e+06	3.29929e+07	1.63226e+07	845243	1.43067e+06	75588.7	54232.1	1.38459e+06	1.58376e+06	143595	117734	1.59778e+06	2.47079e+06	2.11823e+06	202459	65539.4	427115
A0A804HK76	Filamin-B	270795	133720	585130		447175	329932	31048.2	77029.5	10271.8	2844.09	8056.16	11309.2	17632.1	3249.22	16987.4	11818.4	23002.1	4377.87	2495.66	2062.27
P12236	ADP/ATP translocase 3	25836.5	15317	130272	238767	499315	259077	2749.72			2610.96	6431.05	11766.5	4532.5	3481.98	6033.68	8098.25		59521.1		4816.81
P18206	Vinculin	665396	248613	7.30246e+06	3.09398e+06	4.3765e+06	4.28909e+06	361027	654507	98462.2	83038.8	587639	775663	163212	374131	393797	549317	653095	449142	33699.3	14168.4
P01857	Immunoglobulin heavy constant gamma 1	2.33227e+06	1.11586e+06	2.27859e+06	2.93604e+06	8.44261e+07	3.74912e+07	1.07491e+07	1.68804e+07	1.55388e+06	1.11732e+06	2.09319e+06	2.59464e+06	3.10114e+06	2.33123e+06	1.83803e+06	2.62349e+06	1.3018e+06	327893	83846.3	535982
P00558	Phosphoglycerate kinase 1	1.48786e+06	717823	885804	9.81862e+06	5.60595e+06	2.6375e+06	695023	985461	51075.1	38166.3	572226	678699	46001.1	82268.6	325761	246734	301674	142984	4655.33	35617.4
P69891	Hemoglobin subunit gamma-1	202729	40533.1	1.41856e+06	742503	752414	1.96457e+06	523426	967677	96464	477151	242694	368498	1.06455e+06	1.06381e+06	453105	548074	463782	50022.2	6690.24	3959.22
Q96HC4-3	Isoform 3 of PDZ and LIM domain protein 5	2.2258e+07	1.10598e+07	1.78304e+07	2.09409e+08	6.17835e+06	7.49917e+06	1.81613e+06	6.54226e+06	107552	89960.2	4.14983e+06	5.32508e+06	1.3141e+06	1.01241e+06	3.49069e+06	3.72108e+06	2.60855e+06	183496	143503	227243
P63316	Troponin C, slow skeletal and cardiac muscles	7.01558e+07	3.06357e+07	3.5748e+07	2.78891e+08	5.8365e+07	4.0641e+07	5.93802e+06	1.18319e+07	1.49357e+06	1.20273e+06	4.68715e+06	4.34735e+06	8.0354e+06	8.83941e+06	9.91259e+06	1.18861e+07	7.94867e+06	1.6557e+06	483521	724575
A0A0A0MR02	Voltage-dependent anion-selective channel protein 2 (Fragment)	6.62632e+06	3.0641e+06	1.48964e+06	4.17634e+07	2.5864e+07	1e+07	920149	1.31953e+06	21070.4	108233	3.19917e+06	3.49163e+06	1.52857e+06	292298	2.19853e+06	3.5302e+06	3.13379e+06	485404	173285	98999.8
Q9NZN4	EH domain-containing protein 2	445823	220636	1.42633e+06	913116	6.35469e+06	3.05905e+06	295855	631381	85108.6	68302.6	367127	375167	66810.1	88785.9	180904	310859	774397	332594	2641.6	10593
P69892	Hemoglobin subunit gamma-2			31228.4		5141				8257.65	6505.39	2928.97		5278.6	15311	4708.45	5603.88	157458	961.283
Q9NZQ9	Tropomodulin-4	4.55925e+06	1.9163e+06	1.97989e+06	5.58761e+07	1.05194e+07	8.16789e+06	1.03371e+06	1.4507e+06	1.51786e+06	1.09294e+06	2.2774e+06	2.88997e+06	1.83498e+06	576622	2.12361e+06	2.66575e+06	2.89097e+06	310135	34657.1	48261.2
P00568	Adenylate kinase isoenzyme 1	2.87012e+06	1.36398e+06	3.29453e+06	1.13635e+07	3.61721e+07	1.45832e+07	1.17155e+06	2.48351e+06	23323.4	13119.8	2.08222e+06	2.32612e+06	514194	865910	516743	668550	2.79532e+06	769794	45983.7	70648
Q9UKS6	Protein kinase C and casein kinase substrate in neurons protein 3	1.81979e+06	675650	34917.1	4.97297e+06	6.27527e+06	2.56366e+07	124045	224855	108604	48818.1	348631	1.64854e+06	1.0698e+07	1.17395e+07	835511	1.23696e+06	400769	106697	21819.8	11227.2
Q15063	Periostin	12984.9	4757.77	879862	848304	4.88751e+06	3.52389e+06	295696	917674	37361.6	25359.9	287198	349357	122239	166686	527972	662197	338354	94492	28408.7	31464.5
E7EPM6	Long-chain-fatty-acid--CoA ligase	1.08917e+06	494722	595623	1.44216e+07	4.81575e+06	2.36626e+06	600464	1.07448e+06	19406.6	74957	372627	481408	899019	666046	257613	629971	5.39791e+06	1.14789e+06	23018	10346.1
P11021	Endoplasmic reticulum chaperone BiP	1.91853e+06	725353	2.54238e+07	3.55063e+07	4.54054e+07	2.805e+07	608224	6.34587e+06	4046.13	5688.41	512625	629802	30332.5	39875.6	391079	562443	1.03588e+06	318938	31194.7	33742.7
Q15063-5	Isoform 5 of Periostin			360752		301755					5675.13	12053.5			25167.8	4698.42			133650
O00499	Myc box-dependent-interacting protein 1	621141	348596	779524	7.23482e+06	6.71515e+06	3.79271e+06	646943	1.05583e+06	16592.6	9753.4	1.02929e+06	1.29228e+06	197763	72617.7	547755	688874	336271	42064.9	13746.9	15721.3
A0A7I2V599	60 kDa heat shock protein, mitochondrial	689903	346585	2.15357e+06	1.63726e+06	2.89731e+06	1.87939e+06	405830	767415	48499	60097.1	423673	484024	877856	1.24124e+06	325953	427953	938919	92775.3	29577.4	41416.2
P09382	Galectin-1	1.05551e+07	5.69609e+06	894173	5.6513e+07	5.81345e+07	4.25092e+07	4.12659e+06	7.81197e+06	1.19579e+06	793854	4.34322e+06	5.25462e+06	3.97039e+06	4.2843e+06	2.39152e+06	2.96424e+06	181608	241758	352173	1.27315e+06
P02671	Fibrinogen alpha chain	367540	148215	745179	2.51024e+06	1.66037e+07	1.00275e+07	1.6692e+06	3.49621e+06	48444.7	27209.4	246557	144766	113682	158091	221943	141816	165390	26675.2	20966.3	14125
P35580	Myosin-10	2475.98	1797.22			125380	77318.5	17476.3	37628			21778.9	23711.7			3477.76	2539.9	27194.3	18924.1	952.295	2197.84
Q03252	Lamin-B2	871806	547898	573385	7.25605e+06	9.37322e+06	4.7825e+06	421312	645736	40425.1	23840.4	236894	352377	196279	170090	301868	254902	1.43933e+06	82466.4	45229.6	7379.32
E9PJH8	Serpin H1 (Fragment)	132694	85934.2	1.25314e+06	520095	2.0746e+06	1.01468e+06	265594	407431	262321	190690	80036.8	176448	16428.3	106608	151910	252285	639160	29913.6	6612.27	9798.74
A0A7I2V2G2	Stress-70 protein, mitochondrial	422792	248342	1.11927e+07	1.63172e+07	4.45865e+06	3.36338e+06	241972	772271	118357	99770.6	183451	246056	466428	327639	211579	222947	1.52949e+07	5.52769e+06	265779	264465
P0CG38	POTE ankyrin domain family member I	42152.5	23840.2	184136	290123	1.41693e+06	689751	143970	133987			785957	1.03647e+06	8615.57	1019.35	279115	349594	110057	16170.1	3800.48	43288.4
Q16082	Heat shock protein beta-2	785069	319316	1.42506e+06	3.06154e+06	1.07661e+07	5.19965e+06	413225	725620	47704.9	49459.9	655403	867150	50523.7	26322.2	667456	1.01776e+06	386586	68719.8	25432	14150.2
P55072	Transitional endoplasmic reticulum ATPase	1.5181e+06	778187	310218	8.87891e+06	6.14348e+06	3.02868e+06	286301	766005	135727	105213	343764	408059	209289	198105	263347	328083	400110	214877	55277.2	69892.9
Q9H987	Synaptopodin 2-like protein	510973	264376	1.73965e+06	7.66531e+06	300271	248305	238473	371747	9631.51	10223.2	716443	493728	7688.27	139981	576990	659323	522461	54436.2	49925.7	11769.3
P20774	Mimecan	556398	250015	2.32074e+06	5.95412e+06	1.16499e+07	8.32322e+06	1.79024e+07	3.10994e+07	2.84868e+06	2.25281e+06	2.50864e+06	2.63991e+06	1.18326e+07	6.28608e+06	2.41155e+06	3.03135e+06	2.0297e+07	4.60293e+06	151972	263919
P02730	Band 3 anion transport protein	76255.7	36154.7	765432	273530	737390	379106	118465	195413	34266.3	18236.6	57738	59962.7	509968	491739	53507	59555.2	229259	218134	846.238	96187.2
C9J2C0	Tubulin alpha chain (Fragment)	633620	252338	138857	1.45595e+06	898315	479263	86874.9	135068	17947.7	4059.26	99380.6	122726	21680.2	44304.6	34813.1	95059.5	153038	57511.8	202147	17438.9
Q05639	Elongation factor 1-alpha 2	2.00097e+06	915884	2.51893e+07	4.55815e+06	1.64832e+07	1.23373e+07	1.7165e+06	2.49497e+06	464196	454588	2.00334e+06	2.56781e+06	2.53939e+06	2.96722e+06	1.70256e+06	2.20445e+06	2.88787e+06	168762	34552	56026.6
Q99715	Collagen alpha-1(XII) chain	268816	154901	151938	47940.6	120746	355543	97142.3	157599	58013.4	44503.6	72917.2	79581.5	4654.59	169283	78123.1	79982.2	174227	40546.7	1.36726e+06	39187.7
O75306	NADH dehydrogenase [ubiquinone] iron-sulfur protein 2, mitochondrial	897029	517835	1.26787e+06	6.93345e+06	2.01717e+06	2.55497e+06	105186	446707	206702	123379	272690	365730	2.5011e+06	1.89523e+06	229332	403586	480461	74528.6	9067.06	2418.4
P24752	Acetyl-CoA acetyltransferase, mitochondrial	6.66069e+06	2.89617e+06	911429	5.21507e+06	1.51571e+06	1.29519e+06	959330	1.64958e+06	83115.2	59193.6	1.05756e+06	1.27599e+06	2.03809e+06	2.19069e+06	978289	1.24046e+06	1.80505e+06	193631	70101.6	67832.2
Q14195	Dihydropyrimidinase-related protein 3	65293.1	65665.8	385088	814113	588730	158538	129678	152815	4958.83	1848.43	237397	271588		45259.6	134198	264554	601100	387631	250242	4258.69
Cont_P02769	Albumin	192619	100516	465756	459079	305952	383969	81868	351756	9.31568e+07	4.28112e+07	2.17219e+06	4.79162e+06	948158	930599	1.23501e+06	2.42816e+06	612174	2.26243e+06	4764.08	6390.5
Q16555	Dihydropyrimidinase-related protein 2	587976	305269	2.83519e+06	330612	3.01012e+06	2.25697e+06	394870	329068	11096.1	12390.3	269249	402962	78609.7	126147	368032	436978	236887	49622.5	20425.7	18043.1
Q9NPC6	Myozenin-2	2.38911e+06	975896	542194	6.67192e+06	750551	372422	78837.6	143699	186559	141114	1.67224e+06	1.66707e+06	266568	330779	1.18552e+06	2.42651e+06	442828	199561	23628	49706.3
P30101	Protein disulfide-isomerase A3	163234	326824	6.68779e+06	920978	5.66327e+06	2.89926e+06	464656	725885	66124.3	38729.7	204135	127674	265466	73198	159646	181887	2.30743e+06	883729	24441.5	34778.2
P22314	Ubiquitin-like modifier-activating enzyme 1	168272	54586.8	9.05904e+06	647308	4.28189e+06	2.19594e+06	241044	452082	69378	41628.7	1.79523e+06	1.85296e+06	60490.3	3262.5	776020	1.32452e+06	4.13507e+06	1.18818e+06	3069.19	5462.29
P11216	Glycogen phosphorylase, brain form			232014	1.91985e+06	958181	565188	54889.7	101117			68053.7	48633.2				10401
P02042	Hemoglobin subunit delta		10098.3	216202		357136	364224	603797	1.0342e+06	1432.17	3333.11	46399.7	51141.6	341586	355969	71715.5	124017	466030	185097		1159.82
Q14112	Nidogen-2	94268.2	111726	1.22453e+06	696986	9.55498e+06	5.11043e+06	826112	1.46805e+06	120688	82943.2	242312	291518	150581	221261	196894	252875	1.55661e+06	142111	13164.3	13014.8
P02751-1	Isoform 1 of Fibronectin	368365	284050	983723	1.38749e+06	2.11706e+06	813571	612916	1.07741e+06	92185.9	63845.1	183802	154267	18470.9	207149	99660.9	132764	1.02566e+06	299804	18860.7	102938
F8W8F5	Calpain-3	974126	357269	1.19826e+06	461400	1.79056e+06	985480	78187.5	113277	25861	15624.1	137650	145670	134781	126454	250826	174765	134426	58862.7	8922.03	3427.73
P00338	L-lactate dehydrogenase A chain	2.60053e+06	1.11945e+06	6.31004e+06	1.85495e+07	1.15027e+07	6.10522e+06	2.14843e+06	4.77978e+06	72079.3	82937.2	458600	596628	803192	922735	281974	336079	1.52809e+06	288570	47134.5	55501
O00151	PDZ and LIM domain protein 1	467384	242696	2.28001e+06	6.40994e+06	1.7035e+06	2.16062e+06	495955	631913		9465.69	499564	638493	7590.57	5697.9	342324	424831	493310	200936	23031	35290
P05023	Sodium/potassium-transporting ATPase subunit alpha-1	70124.9	31189	272527	6.15002e+06	1.52828e+06	894643	38783.9	152672		16089.5	13493.8	24388.1	15135.6	121165	32473.1	63723.7	101995	53520.3	1421.83	16145.4
A0A7P0T997	Acetyltransferase component of pyruvate dehydrogenase complex	1.67819e+06	784298	4.31821e+06	1.35314e+07	7.1166e+06	3.51513e+06	545702	811093	15930.2	13314.2	900035	965995	5034.46	56840.9	523489	749554	924218	198059	44697.4	88577.1
P06727	Apolipoprotein A-IV	4.07618e+06	1.56016e+06	5.3645e+06	1.13177e+06	2.4582e+06	1.11579e+06	153642	397532	286069	138144	128714	164862	131257	633654	168573	164060	1.41489e+06	101698	7080.15	33610
A0A8J8YWN6	NADH-cytochrome b5 reductase 3	674594	280681	4.50179e+06	6.4412e+06	1.75082e+07	1.16472e+07	1.69974e+06	2.92002e+06	13212.2	13516.8	1.64997e+06	1.867e+06	196617	232444	919802	1.41535e+06	2.2913e+06	344454	4664.8	12550.5
Q9Y4G6	Talin-2	72786.8	39720.3	1.06623e+07	1.80836e+06	602247	1.22782e+06	33919.5	55153.5	28943.1	17197.8	82154.1	74204		11031	39136.3	52745.7	98239.4	73428.3	2583.26	1989.61
P07954	Fumarate hydratase, mitochondrial	192240	76742.8	588758	2.02541e+06	2.33617e+06	1.18926e+06	36233.1	240832			584076	847699			247560	736665	191976	134916	2216.72	33065.1
P34931	Heat shock 70 kDa protein 1-like					148173	101015		37241.4	3477.06	1726.9	34112.3	42537.5	5071.15	1667.57	127950	154222	68767.2
P54289	Voltage-dependent calcium channel subunit alpha-2/delta-1	543090	268304	1.62555e+06	7.63492e+06	4.74566e+06	2.48767e+06	312898	650608	34317.2	14741	455985	550527	251413	188358	263163	255535	457462	145643	42066.8	117204
Q8IWX7	Protein unc-45 homolog B	340537	186317	597634	8.15052e+06	1.0466e+07	1.57925e+06	77148.2	184320	21514	13173.3	171003	214681	9563.36	20381.8	121833	151047	4.02107e+06	121433	7427.79	16307.7
P02675	Fibrinogen beta chain	255052	101894	45529.7	743750	1.06588e+07	7.16479e+06	402707	903367	47301.3	34017.1	222347	143803	377439	133448	150536	291005	385879	194200	74786	51254.5
P11177	Pyruvate dehydrogenase E1 component subunit beta, mitochondrial	1.98491e+06	1.14844e+06	1.20432e+07	1.90518e+07	6.81249e+06	4.73171e+06	930022	2.03437e+06	626227	466047	742109	842725	117652	208396	882276	1.11399e+06	1.63835e+06	87419.4	3585.82	116452
F8W1R7	Myosin light polypeptide 6	208153	100955	226178	1.21001e+07	7.94548e+06	5.94665e+06	494039	1.03411e+06	23049.4	15169.7	464504	550169	576999	693565	437563	574315	903321	359037	2707.47	18105
P47756	F-actin-capping protein subunit beta	3.10057e+06	1.53574e+06	417246	4.71064e+07	9.30103e+06	4.49762e+06	738530	1.32049e+06	578416	462402	1.03843e+06	1.51725e+06	1.18595e+06	1.31822e+06	928309	1.37333e+06	429881	136385	47895.8	37252.7
B0QYF8	Myoglobin (Fragment)	1.55628e+07	6.68157e+06	594337	7.46785e+07	1.23807e+08	3.96914e+07	1.37183e+06	3.01766e+06	413102	266959	3.80335e+06	3.31441e+06	557184	590152	4.43243e+06	4.90356e+06	809931	209898	8050.15	217610
Q5T4U5	Medium-chain specific acyl-CoA dehydrogenase, mitochondrial	392634	171246	1.16885e+06	822276	1.37622e+07	9.61946e+06	523669	818773	148781	113718	385791	560880	979221	823481	372239	512471	193925	3.64216e+06	5198.04	3145.37
P07585	Decorin	1.89163e+06	703240	709747	6.03448e+06	3.00075e+07	2.28202e+07	1.68064e+07	2.69667e+07	8.56134e+06	5.92095e+06	4.62354e+06	5.83035e+06	1.03197e+07	1.10106e+07	3.84417e+06	4.96863e+06	2.78128e+07	682663	381287	525816
A0A7P0TAE1	Endoplasmin	134914	64971.4	1.34911e+06	3.07296e+06	3.7809e+06	4.30277e+06	284732	447890	15376.5	4688.97	218713	293206	269978	127414	187796	241328	3.52835e+06	27739.3	3111.46	6429.43
P48047	ATP synthase subunit O, mitochondrial	3.48128e+06	1.63431e+06	7.57182e+06	2.92489e+07	1.40107e+07	6.37391e+06	826660	1.17209e+06	311239	542461	1.63803e+06	2.0554e+06	5.36611e+06	5.93627e+06	1.84953e+06	2.45195e+06	3.36152e+06	199123	36543.6	57746.4
Q9Y281	Cofilin-2	1.06174e+06	489737	2.60304e+06	6.32369e+06	1.78201e+06	1.28896e+06	700391	906308	46634.8	52740.3	726040	805062	91735.6	124379	1.04674e+06	1.2317e+06	554865	84392.2	5735.8	12056
Q9Y235	C->U-editing enzyme APOBEC-2	1.25908e+06	542355	2.07263e+06	9.92527e+06	5.94341e+06	4.83007e+06	1.04814e+06	1.56474e+06	280214	197587	2.16448e+06	2.43114e+06	680996	748380	1.39324e+06	1.91712e+06	496275	159423	47609.4	72466.5
P42765	3-ketoacyl-CoA thiolase, mitochondrial	41721.6	23954	841447	1.94323e+06	2.77607e+06	1.22008e+06	118412	396077	2792.47	8451.33	164291	183794	1.45738e+06	967164	131532	115488	694847	188879	3437.92	2165.5
P50395	Rab GDP dissociation inhibitor beta	16788.9	8374.04	62431.7	293890	572413	335300	117201	221907		4382.04	39879.2	68229.8	16606.8	23166.7	75055.9	69772.8	60231.4	30784.6	5950.75	3629.29
E9PK47	Alpha-1,4 glucan phosphorylase			10029.2	573286
Q2TBA0	Kelch-like protein 40	1.07076e+06	456622	1.62165e+06	8.95511e+06	6.58829e+06	3.03353e+06	312636	843526	140710	103519	494382	568167	190847	449124	454794	672989	270040	98100.3	5156.95	17634.5
P47755	F-actin-capping protein subunit alpha-2	3.26961e+06	1.55487e+06	2.6306e+06	1.53707e+07	9.14327e+06	4.13878e+06	233739	260381	3249.53		1.78929e+06	1.84258e+06			409163	590228	281319	150579	21261.6	59197.8
Q6NZI2	Caveolae-associated protein 1	447841	355373	1.74568e+06	7.59039e+06	8.74538e+06	5.25834e+06	1.12464e+06	1.86848e+06	236766	7408.5	520630	518144	300538		369366	299263	1.08312e+06	248424	4462.96	65423.2
A0A804HL40	Leucine-rich PPR motif-containing protein, mitochondrial	290499	154770	1.42303e+06	1.00284e+06	2.56156e+06	1.44208e+06	166716	341479	17352.7	12269.5	299852	340545	34261.8	29596.7	211944	262991	42647.8	28238	3659.28	6578.31
Q8NI60	Atypical kinase COQ8A, mitochondrial	954182	503283	71737.7	6348601	1.87451e+06	995979	109812	153960	10182.5	2830.64	206988	212108	67411.4	18298.5	169855	226903	136096	49442.6	31845.2	12480.5
P61981	14-3-3 protein gamma	715859	306531	1.90868e+06	1.35596e+07	1.40325e+07	6.10171e+06	1.19661e+06	2.42639e+06	116726	85871.2	226201	303467	837430	578496	490194	642304	975479	149651	4250.86	31983
Q13011	Delta(3,5)-Delta(2,4)-dienoyl-CoA isomerase, mitochondrial	749673	363471	1.55976e+06	3.62791e+06	1.42771e+06	3.7989e+06	545157	739333		17266.4	279848	385029	710546	722555	155565	191714	536215	155325	26392.5	5379.6
Q7Z406	Myosin-14		36371	369198		1.4681e+06	743759	26487.6	52979.8	33584.6	9659.52	49350.6	41772.1	38602.6	14382.8	41748.4	55335.1	79634.5	47091.3	73565.5	4189.47
P13489	Ribonuclease inhibitor	920290	223128	3.13979e+06	814837	3.10124e+06	501647	84590	202996	3971.66	5641.11	50635.2	73847.1	17715.6		33077.6	55970.3	309209	214971	22618.6	14371.5
E9PHG3	Histone-lysine N-methyltransferase SMYD1	1.54555e+06	633548	7.99833e+06	8.85279e+06	9.1116e+06	3.95389e+06	161294	301174	208583	138066	683077	815694	346102	435665	581399	972836	1.00905e+06	103395	11489.2	6187.79
E9PAV3	Nascent polypeptide-associated complex subunit alpha, muscle-specific form	1.44016e+06	663718	1.14099e+06	3.61033e+06	3.79099e+06	633249	60474.7	97278.6	11081.5	9955.89	67917.1	75135.9	117105	136994	214907	270529	428981	45249.3	30367.8	25909.1
O75155	Cullin-associated NEDD8-dissociated protein 2	266066	157613	444061	5.03474e+06	3.47563e+06	2.13744e+06	282323	565950	10293.3	20259	190590	205609	13416.4	33459.8	108764	113399	141297	59054.6	866.865	13733.6
P49411	Elongation factor Tu, mitochondrial	416077	165598	1.23607e+06	9.41701e+06	4.99645e+06	2.06928e+06	82917.1	178933	94814.1	54878.6	174717	320964	918456	1.05123e+06	13001.2	99533.5	212831	41726.4	3867.95	2864.02
P48788	Troponin I, fast skeletal muscle	2.05491e+07	1.18427e+07	3.32632e+07	2.00437e+08	7.29462e+07	4.95539e+07	1.58791e+07	2.49695e+07	37045.4	28154.1	1.31864e+07	1.50767e+07	3.28104e+06	3.75141e+06	2.8885e+06	4.19697e+06	3.21717e+07	1.00815e+07	271911	181600
Q9BUF5	Tubulin beta-6 chain	45319.2	25659.5	292050	284999	3.53676e+06	2.43467e+06	177099	364149	35799.1	26958.9	1.19457e+06	1.2129e+06	25728.9		442213	510782	701022	12075.4	22802.5	3776.76
P50990	T-complex protein 1 subunit theta	233946	135918	3.67681e+06	1.40843e+06	1.97891e+06	1.71793e+06	187639	417510	65307.1	18261.8	98467.5	145002	89647.9	152431	94508.9	162823	350804	66044	23290.9	20220.1
P12956	X-ray repair cross-complementing protein 6	1.94568e+06	1.09154e+06	126837	835522	2.81453e+06	1.01014e+06	36856.2	87987.1	14180.8	4416.07	62610.1	66455.6		31167.9	35178.5	44685.6	127563	55583.8	135922	6877.5
O75367	Core histone macro-H2A.1	331720	159696	1.78923e+06	916008	8.49834e+06	4.74577e+06	506041	1.07859e+06	32906.4	28967.3	618807	715712	413143	451190	384536	496242	660766	147675	22634.2	35383.9
Q16698	2,4-dienoyl-CoA reductase [(3E)-enoyl-CoA-producing], mitochondrial	2.31674e+06	1.03256e+06	1.63766e+06	2.18148e+06	2.11214e+06	1.12686e+06	203837	326099	6223.21	4781.58	362398	396157	313982	317332	294839	448039	3.21129e+06	61759.2	52528	36076.4
P28289	Tropomodulin-1	603954	411682	352564	3.78721e+06	5.25958e+06	2.51016e+06	131739	374607	32190.1	5507.69	84484.5	140872	30142.6	29028.3	76229.7	42628.7	277726	41489.4	2675.2	22195
F8VVM2	Phosphate carrier protein, mitochondrial	2.20718e+06	969889	230957	1.81567e+07	1.23646e+07	4.64713e+06	628097	1.0346e+06	244576	199480	525179	668421	2.66404e+06	2.24997e+06	653801	480870	1.34583e+06	131070	16823.3	31447.3
P05388	60S acidic ribosomal protein P0	215593	107858	3.18798e+06	5.39987e+06	4.93612e+06	3.40963e+06	200665	699100	71314.9	50830.5	322209	332113	20833	7780.43	315334	345430	313074	97439.7	24937.9	23527
Q96AQ6	Pre-B-cell leukemia transcription factor-interacting protein 1	2.8192e+06	1.37644e+06	346803	3.92232e+06	5.16304e+06	1.00339e+06	65094.7	158792	71483.6	42989.6	90086.1	110321	290701	223675	56064.1	77409.6	230255	83100.1	2283.99	13850.3
P30153	Serine/threonine-protein phosphatase 2A 65 kDa regulatory subunit A alpha isoform	71332.9	55608.2	362278	1.58878e+06	4.60838e+06	1.87746e+06	40705.1	142862			72996	50284.4	5565.71		48505.8	43507.3	236062	24996.6	16546	20510.6
P30043	Flavin reductase (NADPH)	94106	46035.2	87150	1.05778e+06	7.19569e+06	2.16045e+06	84252	203768	16952.7	13003.5	129108	171280	232314	17392.9	59108.3	82193.8	321731	44793	7657.5	1313.83
P35232	Prohibitin 1	937010	473743	2.15376e+06	1.10244e+07	6.99836e+06	3.88284e+06	566012	974765	2.15091e+06	1.48128e+06	544976	693966	1.19133e+07	1.32144e+07	270196	370967	199881	66358.5	4467.82	45755.5
A0A087X0K0	Collagen alpha-1(XV) chain	183534	103650	852571	2.18258e+06	5.46085e+06	4.35485e+06	549316	1.01321e+06	120572	98836.9	786318	928864	178124	253648	740034	938182	1.02304e+06	134670	37701.3	37077.2
A6NMN0	Phosphorylase b kinase regulatory subunit	146487	44994	7.08387e+06	5.0717e+06	433880	304718	78538.6	148306	15067.5	15233.1	84380	94523.5	93375.3	48414.6	83128.1	35805.3	396404	71444.5	6495.39	12162.4
A0A7P0TA97	Protein disulfide-isomerase	166533	134281	1.92562e+06	1.89486e+06	6.8116e+06	3.29229e+06	277955	397696	62120.9	42408.2	287135	435621	99172.6	111744	238933	283309	561503	208208	51873	2388.18
P05387	60S acidic ribosomal protein P2	432108	186260	1.2287e+06	3.39726e+06	7.60416e+06	5.64817e+06	895470	1.93781e+06	24783.6	31465.9	509868	541990	45903.8	56219.5	531264	808311	1.55289e+06	312926	30188	33764.2
P01834	Immunoglobulin kappa constant	790772	481845	311832	1.2297e+06	1.19008e+07	9.03062e+06	2.52361e+06	4.80326e+06	2053.1		471349	580669	139473	113868	669909	908882	314780	57885.8	8807.5	291922
P51888	Prolargin	438886	240236	839025	1.19553e+06	1.23444e+07	6.84881e+06	4.32345e+06	8.06559e+06	152443	493974	1.33207e+06	1.41174e+06	695184	549087	1.05723e+06	1.315e+06	2.99031e+06	798754	143157	297705
P36957	Dihydrolipoyllysine-residue succinyltransferase component of 2-oxoglutarate dehydrogenase complex, mitochondrial	913244	365498	206081	7.1376e+06	3.68275e+06	2.66172e+06	271394	476858	52372.8	26138.1	500277	572067	75076.4	627603	367521	497619	823717	400593	120405	217442
P48681	Nestin	301697	148155	34315116	626829	1.03059e+06	651267	132126	302296	16133.4	6092.26	1.14538e+06	1.2328e+06	28349.5	20308	1.58656e+06	2.1213e+06	211614	201359	4256.84	8934.37
P55290	Cadherin-13	396342	187323	3.11605e+06	2.88373e+06	7.09379e+06	4.23494e+06	198671	366583	11500.2	5388.63	359515	370486	795870	819042	264346	307054	287596	140326	9591.18	22286.3
P40926	Malate dehydrogenase, mitochondrial	1.50841e+06	766317	245755	4.71029e+06	2.62179e+06	1.52818e+06	688877	1.50474e+06	23284.9	12496	1.43819e+06	1.5171e+06	193718	79779.9	657817	743089	1.48635e+06	390560	67255.6	118065
P36542-2	Isoform Heart of ATP synthase subunit gamma, mitochondrial	2.45095e+06	1.33043e+06	2.10307e+07	1.93173e+07	9.70597e+06	3.90932e+06	689361	1.14091e+06	125779	33532.5	171727	219508	3.03692e+06	2.7728e+06	131292	119951	215092	3.04312e+06	94210.1	62641.3
P38117	Electron transfer flavoprotein subunit beta	118318	47133.3	4.76286e+06	470038	648954	323560	125542	233615	108787	74072.8	156856	162582	143147	263504	119269	179160	393777	143464	4958.87	2733.74
P40123	Adenylyl cyclase-associated protein 2	616332	292568	18239	6.32934e+06	6.48957e+06	4.14436e+06	320362	546731	3131.24	8619.18	655241	638367	116333	108940	537634	813512	631852	446334	7254.28	3444.83
E9PK25	Cofilin-1	659368	320608	24997.9	1.83433e+06	3.11666e+06	1.72456e+06	398985	646191	20947	14382.3	293175	305395	159571	121017	200295	295161	184664	243883	17996.9	22010.1
P08559	Pyruvate dehydrogenase E1 component subunit alpha, somatic form, mitochondrial	650365	296762	941814	9.28167e+06	4.05997e+06	2.97582e+06	178644	306931	28539.7	18758.2	782997	856992	1.2566e+06	741371	330664	435295	245572	21195.5		42501.2
A0A087X0X3	Heterogeneous nuclear ribonucleoprotein M	430747	167687	707080	1.84683e+06	2.58031e+06	1.40751e+06	52446.5	76585.2	54987.5	34468.1	132692	153093	171219	62414.2	109551	148756	143184	39596.6	6372.91	13203
Cont_P04264	Keratin, type II cytoskeletal 1	1.79396e+06	917683	9.95035e+06	1.8051e+07	9.11422e+06	4.09707e+06	341078	734099	81456.8	46605.8	1.08801e+06	1.3686e+06	308644	150675	1.00985e+06	1.05907e+06	495195	136003	54146.7	66505.5
P78371	T-complex protein 1 subunit beta	65039	13981.4		4.09101e+06	2.59036e+06	1.40996e+06	56881.1	454323	28238.1	23943.3	126272	91041.2	327925	14080.2	63363.3	82751.7	147613	58440	4926.08	7967.46
Q16795	NADH dehydrogenase [ubiquinone] 1 alpha subcomplex subunit 9, mitochondrial	1.08815e+06	551593	2.01926e+06	4.8513e+06	5.17119e+06	1.36126e+06	190119	303669	23618.4	11883.8	166043	196247	86169.3	97903.3	80139.9	65097.2	167710	59481.1	13283.7	43571.4
G3V0I5	NADH dehydrogenase [ubiquinone] flavoprotein 1, mitochondrial	322318	151185	1.20988e+06	4.67338e+06	3.44399e+06	402514	53617.7	371880	6255.47	4818.6	260263	314382	717535	82852.6	137945	191137	100460	40771.2	5905.21	8127.65
Q99623	Prohibitin-2	576774	281261	510258	6.57253e+06	7.28158e+06	2.93949e+06	182370	267469	52412.9	38803	590653	597580	263710	289245	456736	600907	642626	119275	7883	109098
E9PLK3	Aminopeptidase	110533	50362.2	100983	993012	1.29815e+06	1.62594e+06	177633	385055	75550.7	74385.7	871418	1.06763e+06	141608	125200	85330.8	115816	196134	77661	18263.4	7049.55
Q5VWP3-4	Isoform 4 of Muscular LMNA-interacting protein	125212	72167.2	2.84253e+06	2.28833e+06	1.7609e+06	1.01096e+06	728403	1.51012e+06		4059.87	658439	687244	29830.3	8658.64	539739	757830	1.13586e+06	366844	937.247	4389.03
Q9NQC3-3	Isoform C of Reticulon-4	301356	109502	326463	2.03316e+06	7.91435e+06	5903244	3088.39					24977.1			8726.07	13535.2	49869.4	17302.8	5273.71	10389
Q92614	Unconventional myosin-XVIIIa	225819	94615.5	172916	4.93331e+06	1.85255e+06	859053	59750.7	112140	22944.7	20080.5	51697	64950.8	45221.6	190568	79047.7	408476	121430	52668.6	3176.42	6386.35
P04843	Dolichyl-diphosphooligosaccharide--protein glycosyltransferase subunit 1	66706.2	44951.9	1.0084e+06	4.55221e+06	5.38014e+06	3.24267e+06	872803	1.58156e+06	4166.15	5917.73	403610	410734	155146	164752	245359	275211	125734	35999	19257.9	25737.9
Q9BXN1	Asporin	243727	171920	678471	345920	1.32971e+07	8.05423e+06	2.90683e+06	4.6464e+06	344470	234225	328442	379425	182719	300904	165589	286062	789992	243187	371592	1.05632e+06
P50991	T-complex protein 1 subunit delta	125329	66476.6	402083	447589	1.68314e+06	502005	324347	546923	59591.5	40568.9	700089	504887	14784.5	57252.9	116432	184516	43789.5	23644.1	21217.4	8691.3
O75390	Citrate synthase, mitochondrial	961310	406146	4.74245e+06	2.98107e+06	3.51378e+06	1.62818e+06	666033	1.3468e+06	22262.8	16754.8	541180	567526	856927	466381	510021	697632	801367	354047	16472.4	3222.68
P60842	Eukaryotic initiation factor 4A-I	71047.4	32568	552072	242062	573668	818117	527648	136556	20034.4	15130.7	126552	92042.4	74508.1	77232.1	91002.9	109028	576635	46570.8	1431.25
Q16777	Histone H2A type 2-C	5.67991e+06	3.21855e+06	2.08173e+07	2.79404e+07	7.09266e+07	5.27725e+07	9.09315e+06	1.46819e+07	72496.6	53600.9	1.01641e+07	1.23253e+07	19946.3	34815.5	4.67862e+06	4.11539e+06	1.55505e+07	5.04675e+06	4.08098e+06	7.59186e+06
Q9UHG3	Prenylcysteine oxidase 1	3.36772e+06	1.51595e+06	357324	9.82938e+06	9.29688e+06	5.02997e+06	287669	809633	71240.3	40117.6	381604	489521	556824	604752	247042	261043	486702	38196.8	29908.4	11245.8
Q00839	Heterogeneous nuclear ribonucleoprotein U	212390	125180	1.90041e+06	401177	5.82674e+06	3.61677e+06	146223	646962	9632.28	7658.47	168785	215497	14059.3	31587.4	135854	243909	411792	192491	2057.18	12752
P21810	Biglycan	270443	156649	153946	1.3088e+06	1.14556e+07	6.23176e+06	6.79632e+06	1.42696e+07	1.42653e+06	1.04002e+06	739085	710914	964526	1.02755e+06	986716	1.11806e+06	1.17497e+06	300023	376407	661727
A0A1C7CYY4	Myosin light chain 4 (Fragment)	246508	118581	454402	2.28633e+06	763504	64968.3		11352.5	979.032	71705.8	747593	912947	1.39773e+06		40532.9	60268.5	123490	40088.4	20308.1	47554.2
P16671	Platelet glycoprotein 4	25739	2893.8	1.7162e+06	8.56317e+06	4828824	3.79998e+06	1.8196e+06	3.53984e+06	3027.49	2971.84	106837	118905	834952	852524	219280	264754	1.66858e+06	339779	30902.5	21482
Q9NQC3	Reticulon-4	1.57496e+06	664003	1.52034e+06	1.49893e+07	1.27152e+07	1.95008e+06	29947.8	139531	44583.3	32948.2	217990	244306	1.04557e+06	236503	143072	146971	190506	14877.6	17272.7	14437
P05141	ADP/ATP translocase 2	56997.3	12546.9	164375		471722	367749	15594.3	35321.6	10047	2761.69			2097.15	2858.62	4253.31				1965.17	3590.42
Q8N335	Glycerol-3-phosphate dehydrogenase 1-like protein	547157	227078	3.32377e+06	819860	2.7717e+06	1.33689e+06	38623.1	20810.3	44187.9	44981	48642.4	75176	552413	490664	55487.4	78077	84975.2	30957.4	12996.5	3296.45
P00403	Cytochrome c oxidase subunit 2	3.29094e+06	1.73492e+06	1.10761e+07	3.08491e+07	1.49849e+07	9.25352e+06	547949	1.07719e+06		44939.6	1.83195e+06	1.83663e+06	79538.6	124720	997335	1.23964e+06	1.9023e+06	640790	27510.1	86920
P04083	Annexin A1	1.27812e+06	451831	594635	84737.5	1.96928e+06	1.10739e+06	891488	1.7367e+06			469602	539325		14155.3	201232	207521	300906	95083.3	32649.1	65196
Q16585	Beta-sarcoglycan	533816	279647	951458	992944	2.96779e+06	1.47911e+06	38042	48659	10545.1	9131.29	58377.4	56968.1	63170.1	53277.1	30887.4	44222.9	164465	34485.9	1438.39	3078.95
Cont_P00761	Trypsin	1.35965e+07	7.28016e+06	4.86836e+06	1.14125e+08	1.15916e+08	8.2644e+07	4.71257e+06	7.46284e+06	2.96053e+06	2.2974e+06	5.2017e+06	7.18942e+06	2.04068e+07	2.16685e+07	3.87599e+06	4.45056e+06	4.01392e+06	1.23979e+06	14294.2	97610.3
Q8N241	Heat shock 27kDa protein family, member 7 (Cardiovascular), isoform CRA_c	1.02815e+06	624304	1.0076e+06	6.56178e+06	3.54264e+06	1.60359e+06	116699	131258	3868.47		226358	295872	820.039	1350.65	203011	327187	417819	134299	73522.1	60480.5
O75947	ATP synthase subunit d, mitochondrial	1.32954e+06	633242	2.1398e+06	2.13826e+07	1.23524e+07	6.0331e+06	593435	1.08652e+06	242681	181153	873993	1.22968e+06	1.59475e+06	834990	686829	864239	1.07606e+06	327606	3581.65	158412
P09622	Dihydrolipoyl dehydrogenase, mitochondrial	436746	250132	1.91293e+06	6.27318e+06	3.73904e+06	2.56625e+06	439843	858834	43379.5	21979.2	430443	444603	830740	68745.3	259541	284479	482174	169075	19333.8	56483.8
R4GNH3	26S proteasome regulatory subunit 6A	171330	116334	1.43468e+06	675654	1.53882e+06	945338	185016	322771	6799.11	2826.67	187365	172296	4043.31	11515.9	123836	136100	206977	109584	13821.7	39349.7
P04844	Dolichyl-diphosphooligosaccharide--protein glycosyltransferase subunit 2	46749.7	26445.3	1.53415e+06	1.71317e+06	2.36139e+06	1.58291e+06	162616	372702	4385.23	3659.61	270185	289480	36837.6	41469.4	155104	174843	494967	175971	8907.32	65994.6
A0A8I5KYH4	Electron transfer flavoprotein subunit alpha	206066	90656.5	3.94412e+06	1.08197e+06	1.21807e+06	819433	180906	288329	17197.4	8882.09	135299	168599	244908	7993.65	113587	144375	266289	447507	4032.68	11027.5
A0A7I2V323	Heterogeneous nuclear ribonucleoproteins A2/B1	162911	68478.7	50828.4	642918	2.34818e+06	954266	67398.4	179102	69616.8	57093.9	32306	41358.2	14823.3	43957.2	33523.8	51632.6	299201	18256.2	2064.71
Q16363	Laminin subunit alpha-4	801574	491308	3.77358e+06	967876	1.43508e+06	409167	77603.1	760265	13664.5	9070.38	54161.5	55707.1	21285.3	37789.5	13462.5	69156.2	284376	49921.4	140843	28565.8
P32119	Peroxiredoxin-2	2.16141e+06	931995	1.75496e+06	2.09703e+06	1.25508e+07	1.79097e+07	498690	7.8277e+06	447790	329469	843904	937984	846144	817777	955009	1.14765e+06	2.4682e+06	391262	47607.7	85309.8
P51648	Aldehyde dehydrogenase family 3 member A2	293866	133305	1.00546e+06	1.86128e+06	3.83403e+06	1.70914e+06	221401	423843	50582	36077.8	186010	219238	145680	33836.8	133670	165694	479057	78873.1	9791.7	21598.2
P62258	14-3-3 protein epsilon	3.28518e+07	1.70233e+07	2.32618e+06	6.70319e+06	8.58155e+06	5.69106e+06	654237	1.15787e+06	74463.5	53548.1	733650	897270	465657	644240	1.07189e+06	1.25973e+06	777940	97427.7	272507	246204
A0A0A0MRM2	Nebulin-related-anchoring protein	100277	38989.5	811692	402477	142118	1.24645e+06	266056	440869	13248.8	13674.4	121456	177775	53346.2	80541.3	289187	435769	229619	43676.6	9270.14	7156.4
P21964	Catechol O-methyltransferase	88299	61126.1	1.06802e+06	453827	1.70036e+06	600849	106170	91697.5	4570.38	3851.13	88598.6	124653		57828.1	61466.7	57498.4	235453	59009	13714.2	28756.4
A0A5F9ZHM4	L-lactate dehydrogenase	99009.9	45948.6	2.39606e+06	1.10499e+06	1.04041e+06	4.10087e+06	114948	2.37735e+06	16123.6	25657	356699	418749	20755.4	168774	647091	807471	486783	82838.5	2025.35	3190.62
P16157	Ankyrin-1	64395.7	31011	2.96016e+06	3.7738e+06	351158	207554	118695	380990	4745.99	10462.5	56665.3	75504.4	29107.3	37843.8	22802.3	60073.7	520447	74123.9	18774.7	20326.4
P02549	Spectrin alpha chain, erythrocytic 1	62859.7	32000.3	13506	352184	561454	456959	15249.8	17300.3	22444.1	16465.7	33947.6	41891.2	263744	376654	31134.7	7732.46	115733	43404	2862.76	3037.1
O75489	NADH dehydrogenase [ubiquinone] iron-sulfur protein 3, mitochondrial	581052	261907	554576	5.0724e+06	3.94917e+06	1.88504e+06	158233	299619	2200.84	1501.73	422137	491081	2772.6	3593.3	293833	433965	6860.41	6118.92	5765.68	5775.12
Q8N142	Adenylosuccinate synthetase isozyme 1	233623	92553.5	178522	738117	1.01868e+06	718109	42107.5	39814.5	11504.6	4933.36	90257.1	115826	31852.9	38078.3	88517.3	154900	141676	127055	987.953	5221.79
P05091	Aldehyde dehydrogenase, mitochondrial	136056	96181.4	527066	824182	1.48232e+06	901208	181135	318999	66380.4	35090.3	83132.2	64639.1	14542.9	32493.4	80052.3	101220	307843	22877.6	9669.76	12348.8
P15259	Phosphoglycerate mutase 2	917686	437646	8.92471e+06	1.3887e+07	2.66386e+06	392529	45721.1	57651	35077.7	8165.41	80385	66702.3	96725.8	160496	31949.8	30117.6	219723	196644	6088.44	9593.98
Q9NYL2-2	Isoform 2 of Mitogen-activated protein kinase kinase kinase 20	125335	73583.7	2.10015e+06	1.12849e+06	1.23258e+06	573569	53951.9	118828	3871.74	5373.75	26792.8	22845.1	19959.9	23798.4	41503	42068.7	20968.6	3217.67	8888.5	5984.35
P43304	Glycerol-3-phosphate dehydrogenase, mitochondrial	173994	83948.2	706687	3.01503e+06	4.69478e+06	3.13714e+06	12892.9	62399.1	24673.4	22978.5	137632	159014	48615.1	46996.9	58255.6	87211.5	49139.4	16172.3		5155.85
P31937	3-hydroxyisobutyrate dehydrogenase, mitochondrial	206361	109941	5.22493e+06	556333	283091	288718	94030	148056	9123.91	6798.68	123634	146050	9082.63	8836.48	122993	140763	80709.8	15614.9	5619.69	23317.1
P05026	Sodium/potassium-transporting ATPase subunit beta-1	447094	259182	506250	6.58187e+06	3.32566e+06	1.87024e+06	107905	175880	42171.2	24469.7	4.35738e+06	4.8021e+06	74048	317810	1.65738e+06	2.54683e+06	112545	292960	2316.65	17120.6
P13073	Cytochrome c oxidase subunit 4 isoform 1, mitochondrial	5.18566e+06	2.06751e+06	3.52891e+06	3.33055e+07	1.40966e+07	9.40534e+06	647902	1.03311e+06	834151	614953	994001	1.44157e+06	8.74382e+06	9.53302e+06	1.54141e+06	1.74236e+06	2.08762e+06	113981	4242.44	27450
P62140	Serine/threonine-protein phosphatase PP1-beta catalytic subunit	70016.8	31881	54541.1	1.28696e+06	1.16939e+06	609212	102235	197921	2869.7	844.984	129220	134537	68115.6	66165.5	114426	145911	37284.1	63176.7	1238.4	5926.8
Cont_P15636	Protease 1	1.3609e+06	595693	350597	1.18872e+07	8.84828e+06	1.38741e+06	107917	151673	110137	65152.7	33836.4	93200.2	371781	151933	90510.4	111917	613207	141604	1817.04	3263.04
A0A6I8PIX7	Supervillin	611394	273233	612451	1.5085e+06	235885	170010	18183.6	47562.1	9230.27	3378.95	44604.9	65241.5	1.6164e+06	1.67635e+06	17597.3	12371.4	5893	16830.6	3379.83	8540.76
O60664	Perilipin-3	269653	117453	1.37271e+06	1.59112e+06	811230	595773	66710.1	133133		3899.69	188244	229222	19155	13665	109871	225752	312692	91286.3	6366.95	21525.4
Q06830	Peroxiredoxin-1	2.25153e+06	1.05349e+06	137959	1.81838e+06	1.92804e+07	1.01535e+07	645772	1.11541e+06	128139	94113.9	433495	571508	187682	330174	326888	527248	818201	37091.4	20243.7	15651.9
O95817	BAG family molecular chaperone regulator 3	561709	252627	1.39133e+06	3.04668e+06	1.99647e+06	678052	51734.7	80402	19185.6	26438.1	110251	113704	11758.2	31990.8	204828	293372	72023.2	34037.3	10131.4	4100.38
P20700	Lamin-B1	33070.5	20109.9	5.52016e+06	242408	1.64579e+06	572971	111362	240605	62907.4	14657	127245	75484.1	189599	162469	59086.8	101088	32514.8	75617.2	5026.39	8499.37
P13861	cAMP-dependent protein kinase type II-alpha regulatory subunit	237687	128461	5.80988e+06	833039	1.48428e+06	946256	105170	203635	6563.26	3458.65	134135	188134	106925	112656	160389	197399	248599	56806.2	15544.2	11839.5
A0A3B3IRN5	Fibromodulin	9872.07	5963.33	4.16783e+06	119305	90174.9	91921.6	382481	570684	154872	121913	466759	532554	77334.4	131391	326838	513917	1.18982e+06	352526	3237.36	3471.6
B4DUR8	T-complex protein 1 subunit gamma	724664	397300	348763	2.02177e+06	2.75598e+06	1.06026e+06	194244	336514	40748.9	34563.9	69244.4	69865.8	43891	20097.7	35454.4	72699.2	70209.2	23997.1	1790.78	6867.22
Q8NE86	Calcium uniporter protein, mitochondrial	117892	37827.1	72138.2	176518	758573	522482	40330.1	45311.6		1369.22	287940	253373	186679	198066	111581	98431.9	330187	80767.1	1071.1	19499.4
O14950	Myosin regulatory light chain 12B	213256	135855	1.91177e+06	3.81364e+06	7.53851e+06	3.13856e+06	466592	896251	3345.22	3576.18	325337	422281	381831	352142	310783	341641	106256	86817.9	12152.7	9276.15
Q13200	26S proteasome non-ATPase regulatory subunit 2	94049.5	45412.8	278319	437632	942137	550669	24571.5	86781.8	115705	84155.5	73878.6	79052.5	67940.2	91786.3	18576.7	24327.5	111547	34349.1	2743.69	10493.4
Q13554	Calcium/calmodulin-dependent protein kinase type II subunit beta	646020	304201	55024.6	1.052e+07	5.94848e+06	3586845	339030	394892	93295.6	110756	335015	356444	37096.7	67843.3	273252	391660	755373	240415	6358.15	4792.82
Q6YN16	Hydroxysteroid dehydrogenase-like protein 2	51378.4	7751.74	778.774	67628.8	1.19677e+06	18162.8	5841.41	4558.67	2195.94	18448.3	33485.4	40331	5984.49	72825	13621.2	10383.2	88775.5	5210.64	15386.6	6345.73
Q99714	3-hydroxyacyl-CoA dehydrogenase type-2	36691.1	40612	729863	157626	434052	946695	95704.6	189837	43023.8	30367.6	90205.4	110134	44753.1	47304.9	36007.9	43648.9	233857	41485.6	1.15104e+06	10492.2
V9GZ78	C-1-tetrahydrofolate synthase, cytoplasmic	40008.3	16316.1	198312	749245	1.93853e+06	944948	107434	143077	16983.6	11445.9	70654.6	65557.9	70912.6	58471.1	96163.7	115834	187105	224802	6879.19	1234.36
Q13557	Calcium/calmodulin-dependent protein kinase type II subunit delta	202238	96040		1.50673e+06	2.1939e+06	1.46622e+06	155577	243040			165741	195542			141873	182134	35617.6	2297.66	48408.7	57688.4
P30048	Thioredoxin-dependent peroxide reductase, mitochondrial	752063	381216	6.96774e+06	4.70934e+06	5.12544e+06	2.5705e+06	128656	262209	95018.3	65154.7	208076	265073	800488	868189	201875	353443	400396	171640	4029.87	2423.59
O00159	Unconventional myosin-Ic	39211	17632.4	241810	1.03763e+06	1.87045e+06	1.21308e+06	416686	758652	8405.22	10269.1	177987	183144	2722.13	4188.04	100741	114230	437071	12941.9	918.323
P30050	60S ribosomal protein L12	207275	150235	5.5893e+06	1.40455e+06	1.36995e+06	1.52575e+06	147332	144944	91190.9	62824.6	195255	199885	1.60483e+06	1.78144e+06	139226	192263	487390	89690.5	49316.7	47179.2
Q5VXT5	Synaptophysin-like protein 2	1.36686e+06	598815	681413	7.21341e+06	1.067e+07	6.77746e+06	387961	459796	28766.9	21555.2	746152	805959	20484.2	65711.1	502706	650556	813750	82755	74416.5	82304.7
Q14254	Flotillin-2	111844	62043.3	92502.9	315917	1.83641e+06	939589	37869.8	63832.6	2397.42	6859.02	27922.7	12393.9	25402.9	40342	36880.3	47754.7	178850	30977.5	17821.5	37298.8
A0A7I2YQU0	NADH dehydrogenase [ubiquinone] 1 alpha subcomplex subunit 10, mitochondrial	1.2167e+06	765246	662458	3.37133e+06	952807	756801	97025.8	184299	2144.99		355149	449892	112645	187671	199705	202744	39688.8	101273	11612.1	23625.9
P36871	Phosphoglucomutase-1	339414	138700	848528	3.96534e+06	2.3543e+06	1.55858e+06	264369	674653	2571.69	6435.22	376291	394887	9930.51	76924.5	235027	305979	256944	78070	4868.22	4004.66
Q9NZU5	LIM and cysteine-rich domains protein 1	239400	116523	28930.7	897015	106043	116834	217340	310248	31981	24320.3	142848	166337	172986	125025	236438	343228	22617.6	220171	17414.2	1328.33
Q9Y512	Sorting and assembly machinery component 50 homolog	282151	174925	850509	5936936	3.86622e+06	1.12531e+06	103719	183569	4950.28	2627.23	1.76901e+06	2.47817e+06	30515.5	27354.4	1.4139e+06	1.35441e+06	375065	143604	7011.37	15659.9
P50995	Annexin A11	24417.8		5.57806e+06	447465	3.32684e+06	1.5899e+06	130542	241290	1981.46	600.573	97075.7	114700			64293	68670.6	155576	5207.6	1704.21
P21912	Succinate dehydrogenase [ubiquinone] iron-sulfur subunit, mitochondrial	1.25351e+06	699082	2.56214e+06	1.00205e+07	6.43932e+06	2.98309e+06	546847	1.03767e+06	65528.6	50722.9	965610	1.11114e+06	433791	642049	656696	867144	125942	59627.6	61321.5	99492.1
Q14697	Neutral alpha-glucosidase AB	213427	120144	330995	594078	1.67688e+06	827602	52740.2	251597	3915.09	58744.5	64987.7	80872.9	54319.7	46923	97646.2	68850.7	337275	63940.8	14832.1	13669.1
Q16718	NADH dehydrogenase [ubiquinone] 1 alpha subcomplex subunit 5	259213	132320	35870.4	2.79927e+06	1.03844e+06	2.73054e+06	262200	581034	801708	628552	220250	262412	52232.3	138809	203167	295466	497635	59431.8		13479.8
P13010	X-ray repair cross-complementing protein 5	87904.8	83495	69001.8	973597	1.6932e+06	1.14185e+06	46543.4	66751.4	10749.9	17371.9	56467.7	136270	15142.6	41172.7	91420	117466	70754	27177.4	1112.05	11973.5
Q15084	Protein disulfide-isomerase A6	311155	70240.9	554411	7.10817e+06	6.07374e+06	3.00925e+06	187557	360723	7409.14	2316.63	256073	322959	10672.3	37407.9	162959	286365	154755	99983	3420.09	16958.7
P30044	Peroxiredoxin-5, mitochondrial	137002	67410.8	126830	419095	1.48989e+06	1.27265e+06	143397	252271	8224.54	10851.4	275768	303528	8983.02	71436	126992	163470	400266	142869	99514.6	3153.81
Q15365	Poly(rC)-binding protein 1	708215	350690	9667.21	1.36176e+06	2.95801e+06	1.26196e+06	43463.6	91000.5	20187	7279.97	33705.5	46823.4	5157.77		38957	54991.7	149024	15208	26794.4	39702.9
P08574	Cytochrome c1, heme protein, mitochondrial	1.12969e+06	499436	1.04727e+06	5.80645e+06	5.50452e+06	2.05635e+06	288512	487633	52147.6	30626.1	319396	451689	33192.9	9815.61	68780	76219.5	420849	8531.44	2955.33	40375.1
Q5SWX3	Calcium/calmodulin-dependent protein kinase	110210	67230.5		923359	1.51087e+06	869898	59534.9	103951	1522.22	757.503	29018.6	39500.4		797.779	20306.8	23916.9				4216.1
P47985	Cytochrome b-c1 complex subunit Rieske, mitochondrial	1.08736e+06	544661	1.8129e+06	6.59131e+06	4.14679e+06	1.98237e+06	108908	263085	16324.7	5746.85	332884	400090	1.23368e+06	959534	369315	536393	88423.2	20252.6	3569.08	669.042
P08865	40S ribosomal protein SA	66293.3	31247.6	379898	377354	1.044e+06	742801	27048.6	38019.5	115879	89231.4	233100	269692	246527	43874.3	161190	208567	186058	35991.6	7638.09	5841.83
P43155	Carnitine O-acetyltransferase	764415	287234	716382	5.76519e+06	3.41464e+06	2.38232e+06	172760	275776	19726.7	17313.1	149190	232609	773281	170439	181688	257659	115989	36707.9	5194.44	2971.55
Q9Y394	Dehydrogenase/reductase SDR family member 7	42920.9	16772.6	96127.7	4.80353e+06	4.76018e+06	2.90773e+06	211975	378989	7598.95	7667.1	175979	311839	16067.4	128872	259100	280480	13753.3	2693.52
O95292	Vesicle-associated membrane protein-associated protein B/C	619578	274495	583922	5.02667e+06	1.70981e+06	3.50965e+06	182405	276102	346360	267091	18570.2	27730.9	325374	55602.2	45042.7	138254	1.44793e+06	187288	71530.9	104867
A0A5F9ZHM9	Calcium/calmodulin-dependent protein kinase	102060	64617.1	380345	859322	1.14557e+06	126663	17793.5	30519.7			50315.6	54430.3			7758.19	5513.66	11007.4	4173.19	4518.38	16763.3
Q6UXV4	MIC	268618	132729	1.16884e+06	2.10714e+06	422263	447251	45123.8	102492	67961.7	45418.5	96164.1	110017	94924.2	104023	98772.7	90239.9	493906	99491.4	1581.88	9536.9
P62424	60S ribosomal protein L7a	768249	135574	442950	1.10526e+06	3.12062e+06	2.1019e+06	72075.4	164092	36618.4	30280.9	99715.8	140236	35868.7	77652.5	71350.1	59942.8	198234	34062.7	17671.3	13844.6
A0A7I2V5M5	Nucleolin	74276.8	27958.9	50468.4	239533	509726	175460	48145.9	52718.9	14335.4	4395.72	60514.9	77497.6	40562.1	12856.8	65767	72800	67199.6	27206.8	8024.64	3964.68
P07919	Cytochrome b-c1 complex subunit 6, mitochondrial	775926	437154		1.68436e+06	2.37044e+06	1.50812e+06	76262.7	204280	48529.8	35583.5	186232	193185	308636	391974	124935	181091	13706.7	1579.82		9999.61
P17174	Aspartate aminotransferase, cytoplasmic	32143.3	14291.3	766397	2.21194e+06	724036	409890	73222.1	414348	1223.49	1409.15	45684.9	36068	8003.56	2257.74	42210.4	46499.5	114745	40094.9	4854.62	5806.11
Q8NDY3	Inactive ADP-ribosyltransferase ARH2	92897.2	33920.5	336423	61944.8	1.69558e+06	260574	85907.3	102567	41468.8	62582.2	31632.1	56901.7	107248	140149	30140.7	28131.8	268827	23436.4	955.554
P07099	Epoxide hydrolase 1	168517	61244.7	42987.2	1.23725e+06	7.16249e+06	2.28084e+06	178406	181119	7236.53	8373.27	411137	431820	104799	136596	337167	422701	163123	47613.6
Q04446	1,4-alpha-glucan-branching enzyme	21042.2	28722.8	186287	259192	634043	362939	45644	131246	13552.9		42060.2	75634.3	33619.9	29394.4	90940.5	93369	113767	53930.1	4208.5	2110.85
Q07021	Complement component 1 Q subcomponent-binding protein, mitochondrial	377154	220746	76843.2	1.52423e+06	2.80749e+06	1.44332e+06	336143	571253			272816	303691	58451.3	59447.2	264139	348704	461044	150562	1141.63	25481.3
P61978	Heterogeneous nuclear ribonucleoprotein K	126253	54675.7	1.34701e+06	366413	1.85106e+06	1.23762e+06	106134	248862		1312.48	144544	122160			89943.3	103534	377292	121385	8602.41	13673.1
P48643	T-complex protein 1 subunit epsilon	504842	71649.6	410394	229225	643343	245603	65639.6	106989			59092.9	69199.9	34617	13610.1	24921.5	21397.4	112976	52878.4	12177.5	22816
Q86TC9	Myopalladin	220137	83701.4	23872.6	2.01338e+06	980479	670514	37114.9	126571	199716	134030	162623	216585	45957.1	62971.1	145965	130636	58061.9	29818	9352.67
A0A286YFJ8	Immunoglobulin heavy constant gamma 4 (Fragment)	34030.2				5.75262e+06	154133	6434.53				121481	136661	76011.6	79769.3	102904	155014	14134.1	55256.6	798.994
P08572	Collagen alpha-2(IV) chain	1.89178e+06	949131	279746	314569	1.54151e+07	8.88767e+06	196023	350990	3376.83	4188.87	4835.8	12037.4	62326.8	53054.5	26709.4	14222	213491	2904.83		11132.2
O94919	Endonuclease domain-containing 1 protein	174672	94334.6		2.01087e+06	1.85673e+06	839092	130597	175372			129981	171159	13651.2	31056.8	69245.6	97762.8	192357	22364.8	4168.16	3476.45
P24539	ATP synthase F(0) complex subunit B1, mitochondrial	1.39429e+06	761771	3.54109e+06	7.22848e+06	4.31486e+06	1.99206e+06	118873	209689	23304.9	17003	119662	119091	237885	313863	92636.4	86251.4	247042	203330	4834.01	6360.56
Q14152	Eukaryotic translation initiation factor 3 subunit A	101367	58676.4	7.53922e+06	377991	929525	659475	76324.1	47773.4	2295.15	1146.76	117714	148475	2341.58	9145.39	90598.3	190130	47785.9	12548.2	1200.02	4677.53
P36578	60S ribosomal protein L4	172604	10340.9		604118	1.97794e+06	1.78251e+06	54198.2	105014	9027.23	5395.04	22746.5	27406.3	4577.69	1921.64						19942.6
Q9UNZ2	NSFL1 cofactor p47	38814	5308.96	2.60817e+06	1.57046e+06	1.2636e+06	936261	96758.3	135562		2570.03	9977.56	23670.8		3272.06	4773.84	8719.34	27553.4	18430.9	6626.18	2049.14
P17612	cAMP-dependent protein kinase catalytic subunit alpha	1.90427e+06	921318	173893	685675	1.13381e+06	732334	63852.3	122957	24064.7	7393.84	81466.3	289345	83523.2	335838	100397	115250	68842.1	25897.9	519.262	5390.63
A0A024R571	EH domain-containing protein 1	14178.5	4104.65	353990	16690142	1.22528e+06	2.14737e+06	207960	157892	15171.9	136793	531424	652283	40893.7	444841	322846	372500	1.08534e+06	20520.4
P00325	All-trans-retinol dehydrogenase [NAD(+)] ADH1B	9665.99		175184	277608	3.27475e+06	2.68057e+06	88061.6	181843	11892.1	1331.81	76586.7	59190.7	20168.6	40550.2	20715.4	7937.33	41070.8	255257	4381.54
A0A7I2V5S2	Nucleophosmin	57264.9	24504.1	528547	632209	1.26559e+06	557055	169136	268657	1544.6	989.924	192364	274661	4581.92		99011.8	125186	166458	68138.7		7855.43
P04899	Guanine nucleotide-binding protein G(i) subunit alpha-2	305419	150721	3.02649e+06	1.28888e+06	2.72153e+06	1.2363e+06	462923	737154	54794.7	42544.5	15940.5	32549.8	16758.5	42652.7	38991.9	60223.7	289674	82291.6	23095.1	6630.37
A0A7I2V4F0	ATP-dependent RNA helicase DDX1	132903	68644.8	593136	116101	1.32474e+06	805185	49277.9	106968	18069.9	14322.4	106207	126215	1190.8	1302.25	84837.2	50151	17362.2	13220.2	14778	2889.02
Q5TEC6	Histone H3-7	101549	9067.71	179540	7.96041e+06	9.36224e+06	8.70084e+06	759246	1.68803e+06	268797	700238	449777	664257	3.81412e+06	3.02141e+06	617780	580963	1.73378e+06	260272	44574.3	28855.8
Q01995	Transgelin	303269	140628	127655	62876.2	2.43112e+06	1.45521e+06	99275.3	176702	4775.38	3473.92	128915	153056	21364.5	21198.8	32472.1	43703.4	87120.4	61471.1	14212.1	12703.7
A6NNS2	Dehydrogenase/reductase SDR family member 7C	296915	146051	1.68843e+06	4.10121e+06	1.4944e+06	941199	114899	488850	7192.3	11316.1	134639	138217	25061.3	28819.2	89813.9	87090.6	52837.3	30780.3	15194.6	15265.7
P62906	60S ribosomal protein L10a	93540.9	47709.5	257331	1.23336e+06	715176	155815	38556.5	54898.8	82334.2	46467.6	12212.1	42897.6	90740.8		14250.1	18733.1	57752.2	2987.71
Q0VAK6	Leiomodin-3	216084	94626.3	165673	7.48759e+06	6.09217e+06	4.3008e+06	97723.9	502740	9028.49	8064.71	142595	215589	69561.3	35682.8	142912	185898	1.52098e+06	5751.64	2495.9
E7EQG2	RNA helicase			12965453	186251		437953	7209.45	6399.75	134953	101581	62758.3	80362	6196.81	113438	63884.2	62052.8		8145.8
Q8N1G4	Leucine-rich repeat-containing protein 47	61908.3	25445.1	232137	591045	851157	626233	100879	172577	935.311	13452.3	76892	93145.2	13773.7	10166.5	74300.5	97142.1	93897.7	55472
O14880	Microsomal glutathione S-transferase 3	765156	244301		3.33069e+06	1.11592e+06	1.09141e+06	187247	432130	6647.25	4963.03	160808	311439	10352.9	2026.42	185461	284570	820179	265960	1757.14	3955.85
P84243	Histone H3.3	711904			1.70063e+06	3.91847e+06	685418	105802	222501	893.706	7574.27	24163.7	40701.8	82332.2	87316.4	23379.6	22816.4	170932	9110.79		4864.76
Q5BKX8	Caveolae-associated protein 4	1.75081e+06	867680	2.52379e+06	2.25779e+06	6.58764e+06	5.00028e+06	366914	543608	179927	143114	470300	611486	284069	1.02943e+06	404151	439427	804742	190089	14667.1	15604.7
P17655	Calpain-2 catalytic subunit	161569	59753.8	844211	66098.2	977488	803644	62474.4	113507	4506.44		92300.4	118348	14051.5	19025.4	92680.9	117998	90573.7	93927.5	29683.6	4526.75
P62136	Serine/threonine-protein phosphatase PP1-alpha catalytic subunit					59078.7	38921.7	14381.6	29349	1750.42		13488	9337.84	645.371	1039.34	4666.1	9713.11		16148
P24844	Myosin regulatory light polypeptide 9					530092	299657	4398.99	10253.1			9998.44	11180			18107.9	11007.2
P50213	Isocitrate dehydrogenase [NAD] subunit alpha, mitochondrial	27662.9	5143.06	4.23744e+06	71482.9	623657	196191	5576.99	72668.6	11292.9	1310.61	4765.82	14298.1	21366.2		19720.2		57508.9	27424.3	4591.35
A0A4W9A917	Immunoglobulin heavy constant gamma 3 (Fragment)				33020.4	260928		4658.43	7245.44	3158.56
P40227	T-complex protein 1 subunit zeta	248090	74411.7	6.08827e+07	478022	1.99225e+06	776516	168526	299417	8762.67	5700.18	105125	131602	100690	96878.2	170352	220271	167842	74917.8	4939.86	6819.33
Q9Y224	RNA transcription, translation and transport factor protein	56087.2	41839.4	37013.5	208812	475225	173746	3521.78	10784.7								2250.81	248608	7095.53	12300.3	18595.9
P20674	Cytochrome c oxidase subunit 5A, mitochondrial	2.29485e+06	1.02441e+06	438876	1.24216e+07	4.63036e+06	3.68868e+06	468106	816717	143757	98065.4	746722	872443	1.64623e+06	1.52518e+06	662599	1.02692e+06	402146	65569.6	88703.8	47553.9
P02786	Transferrin receptor protein 1	470453	236534	2.22464e+06	594370	12140268	657415	103678	77141.7	12519	9606.91	51469.6	76879.6	48557	49869.2	48516.7	41276.8	66715.1	50424.7	44760.5	29261
E7ESP9	Neurofilament medium polypeptide			1.21987e+06	400649	330339	251109	7391.41	28340.6	3596.24		23962.6				8661.99				2840.37	1238.14
J3KSS5	Coronin	11679.5	5116.8	515939	177198	68954.5	12378.5	25530.5	52057.6			40642.3	56988.7			43201.8	30387.7	4642.75	3626.86	787.214	1173.63
P23297	Protein S100-A1	1.01534e+06	518168	6.40279e+06	5.84746e+06	3.30838e+07	21174688	284407	486190			4.46188e+06	4.91702e+06			1.04684e+06	1.14986e+06	260950	76375.2	160342	427525
P0DP25	Calmodulin-3	1.60727e+06	758432	639025	1.25388e+07	1.58009e+07	1.05691e+07	125202	802737	60314.1	44713.7	343443	512639	361772	56835.4	397963	813149	661739	127593	85430.3	76481.5
P19367	Hexokinase-1	662617	396137	506085	7.55329e+06	4.35399e+06	3.61754e+06	364541	590590	43698.7	31815.4	642673	733073	2.96705e+06	3.33005e+06	462416	612906	253202	70726.9	6838.32	16660.6
F5GXS0	Complement C4-B	22874.8	13882.7	454278	27325.9	1.07884e+06	158178	43552.4	90726.1	79077.6	37423.1	114734	47325.4	2361.97	1385.23	32397.3	114456	81960.2	54791.8	5095.11	8625.01
G3V4S9	Protein NDRG2 (Fragment)	528528	159419	38811.1	75758.2	281598	164227	7583.07	16077.2	4109.73		18948.3	16411.7	6675.97	35208.4	4698.13	10157.5	14420.9	17543.8		4051.52
P27348	14-3-3 protein theta	398216	112593	137541	1.35884e+06	1.05504e+06	286966	41889.3	70372.4			47313.7	92640.3	39469.9	34312.4	63372.7	67966.5	80350.7	35388.8	25278.4	32218.7
Q02252	Methylmalonate-semialdehyde dehydrogenase [acylating], mitochondrial	281910	123958	157704		145265	264929	94692.5	36768.7	19769.6	14776.6	120467	73175.4	17555.5	25463	49402.1	26767.3	65700.7	28189.4	14532.3	16042.5
Cont_P35908	Keratin, type II cytoskeletal 2 epidermal		22594.7	677546	546359	1.13264e+06	710327	7106.44	18590.7			310853	333932			325458	397057	514934	194582	1652.84
Q9UBQ7	Glyoxylate reductase/hydroxypyruvate reductase	28098.3	12120.3	25433.1	309657	293605	160280	11468.5	82013.6	1844.75	1815.27	19475.1		1028.59	915.233			12741.9	4402.07	1303.04	2429.03
P26641	Elongation factor 1-gamma	61536.4	48902.5	163890	318951	1.48671e+06	709365	34080.4	95516.8	22454.1	18694.5	27361.3	45042.9	41192.8	30319.6	72946.1	86451.4	70135.1	13104.4	75399.8	5767.9
P51991	Heterogeneous nuclear ribonucleoprotein A3	83432.2	1.6005e+06	202528	97163.7	2.0427e+06	1.07808e+06	62033.8	108450	1570.78	60416.5	124104	131516		6770.69	57767	99532.1	54673.4	26701.7	2525.68	3139.9
P01008	Antithrombin-III	76610.7	33596.8	3.04106e+06	167251	2.72183e+06	1.25065e+06	57666.9	286721	16550.5	9301.05	32490.5	31882.1	15820.4	33568.8	41874.8	31726.7	3.38956e+06	1.3287e+06
Q8N3V7	Synaptopodin	134095	62621.8	218299	5.68249e+06	376387	633239	82858	160614	2483.58		113635	134467	30336.2		192476	211436	265846	64184.8	4996.53	472.163
Q6QEF8-5	Isoform 5 of Coronin-6	403129	183768	374726	2.22171e+06	62448.2	996771	166160	308090	18333.2	20509.2	74658	117576	17820.7	46082.6	52481	61022.9	301921	97438.6	3169.56	4151.6
P08758	Annexin A5	89290.2	40327.2	242082	916332	3.01967e+06	934562	219822	692294	7691.98	1661.12	73108.6	119960	39482.5	51535.9	42196.2	69718	67890.8	14456.3		8623.68
A0A7P0Z3Z5	DNA damage-binding protein 1	225214	44411.9	513698	756776	2.02232e+06	980035	68440.6	128073	48245.9	6973.1	141722	133219	562.839	4364.56	82494.3	79440.4	61792.5	37910.1	2226.69	1219.44
Q9Y613	FH1/FH2 domain-containing protein 1	8432.81	11376.6	894668	3.76531e+06	1.4934e+06	530751	24468.6	31322.8	2188.8		70102.9	84275.8		3687.17	28010	35135.1	37152.9	18495.7	3205.75	4333.46
A0A7P0TAE9	Calnexin	142166	67806.7	118582	494862	3.10505e+06	2.02442e+06	82910.5	85647.3	34665.4	14891	162524	226503		5316.82	97520	110994	62581.8	63754.8	10242.4	53081.8
P10412	Histone H1.4	329046	192660	2.78375e+06	5.75711e+06	1.68774e+07	1.40126e+07	1.05516e+06	1.24931e+06	1.41889e+06	1.09365e+06	1.54192e+06	1.99178e+06	1.12688e+06	2.10192e+06	1.56678e+06	1.77181e+06	1.90362e+06	110025	13013	40282.7
P18859	ATP synthase-coupling factor 6, mitochondrial	70223.7	38509.9		3.81295e+06	1.04598e+06		67746.8	62733.4			8544.14	14116	38914.6		8258.49	12713.1	5525.22		2676.96	847.918
F8W6I7	Heterogeneous nuclear ribonucleoprotein A1	192833	85275.1		5.35659e+06	4.34206e+06	2.13459e+06	229665	414988	45394.6	3544.02	399959	570618	4327.32	46597.8	203883	250914	821493	227111	1303.62	1052.28
P31946	14-3-3 protein beta/alpha	74210.4		32685.6	327848	364061	6247.07	13651.1	27657.7	7808.39	6522.87	1576.19	6363.71	64476.8	97337.2	4896.04	11621.7	44464.7	15383.9	12825.4	740.793
P15880	40S ribosomal protein S2	226548	116006	92787	809828	2.21531e+06	1.31008e+06	172802	324071			272479	358952	11340.3	18530.7	167030	211416		323717	4008	41144.2
O95831	Apoptosis-inducing factor 1, mitochondrial	200705	106615	251662	3.41115e+06	2.093e+06	1.7225e+06	35830.5	147796	79586.9	49706.7	140762	268010	237387	419952	650952	682305	33906.7	31407.3	5299.56	14982
J3QTR3	Ubiquitin-40S ribosomal protein S27a (Fragment)	7.67902e+06	5.13658e+06	69604.6	1.71148e+07	2.6803e+07	1.78322e+07	2.84486e+06	4.92005e+06	216236	132478	2.47302e+06	3.04004e+06	254007	162345	3.09394e+06	4.39787e+06	7.62136e+06	1.45058e+06	331879	264100
A0A7I2V5X6	Prostaglandin E synthase 2	50658.1	29603.5	1.3898e+06	1.27212e+06	388418	149538	51849.1	5221.18	978.608		40582.4	39213.1	113556	116728	14149.1	15164.6	187059	96676.9	14538.3
O15230	Laminin subunit alpha-5	6339.9	3168.41	122449		1.90194e+06	487742	17867.3	33011.1	7080.17	8056.57	8817.56	11173.8	23004.3	13859.8	9535.76	14763.6	201870	76968.6
Q14118	Dystroglycan 1	263475	108195	109209	974557	2.49066e+06	1.50723e+06	157531	239058	6067.24	13684.7	172334	213229	12420.9	40870.6	140506	153752	89473	19051.8
Q9NSD9	Phenylalanine--tRNA ligase beta subunit	46104.2	56526.1	2016820	336107	1.03961e+06	389614	54367.3	108273	5180.04	4783.22	30449.5	51190.3	309879	1012.87	37681	66902.3	125465	66105.1	3494.63	10866.5
P30084	Enoyl-CoA hydratase, mitochondrial	82778.2	47230	412926	1.08486e+06	522081	202196	47775.4	913729	1163.98		117946	139067	63032.1	66235.4	75045.3	110904	83742.7	28548.9	1659.28	1817.19
A0A286YEY4	Immunoglobulin heavy constant gamma 2 (Fragment)	73811.9	45901.8	254096		3.23321e+06	1.08837e+06		9569.79					693.907				27336.4	3396.24
O75323	Protein NipSnap homolog 2	291784	90972.1		5.7574e+06	873205	772702	61229.2	93619.8	11543.5	10597.4	52087.4	133856	2.19078e+06	1.21096e+06	109877	201284	66684.5	9140.26	2607.58	1441.54
F8VZX2	Poly(rC)-binding protein 2	121885	68265.2		779554	392247	207124	72256.5	131496	30018.8	22439.1	31859.7	42516.7	12557.1	9209.1	14342.4	21866.4	206430	78556	8565.3	3396.3
A0A3B3ISV3	Collagen alpha-1(IV) chain (Fragment)	409490	15095.6	372200	204425	6.09556e+06	685162	24938.3	48509.1	1218.81		22902.3	30632.8				24880.2		7.57434e+06	1080.19	1434.21
A0A087X2I1	26S proteasome regulatory subunit 10B	72478.5	32558	210988	906162	1.09941e+06	323794	79931.1	98418.4	13622.4	8292.93	31633.5	33194.1	114252	78017	41829.6	36009.2	251430	85122.4	2693.63	1766.91
P27338	Amine oxidase [flavin-containing] B	830345	464789	103425	4.52609e+06	2.73599e+06	1.09206e+06	83637.2	126404	11806.4	10718.3	71225.7	109161	18229.1	57110.2	89024.4	131350	54359.6	8517.82	38751.8	32059.6
P18124	60S ribosomal protein L7	197873	102255	526736	654185	1.08838e+06	1.09876e+06	54984.5	46101.2	32170.1	18495	110042	123633	89327.8	65430.6	47965.8	63880.5	12235.5	12009.3	1656.87	32968.5
P06744	Glucose-6-phosphate isomerase	23331.2	22229.8	1.02293e+06	2.22649e+06	964750	417794	692298	1.0635e+06	6846.68	661.362	366878	404755	6262.3	8125.44	176623	200296	20981.9	39621.2		3278.08
E9PCY7	Heterogeneous nuclear ribonucleoprotein H	27883.7	11153.1	94153	535291	1.43318e+06	998765	34078.2	46448.1		2014.35	98394.1	131561			58083.3	75828.9	16379	13854.5	47021.3
A0A1B0GVI3	Keratin, type I cytoskeletal 10	656737	244816	541520	2.73739e+06	2.62613e+06	411796	27957.3	18155.5	19350.7	17289.6	121915	176248	100507	95644.1	91284.6	97439.9	110942	41996.2	11676.5	9509.88
O95168	NADH dehydrogenase [ubiquinone] 1 beta subcomplex subunit 4	113989	51379	188687	5.38351e+06	977330	530647	70514.2	259890	73190.4	44229.6	192264	205903	85182.8	113085	152859	258348	380399	23529.4	1197.02
Q13326	Gamma-sarcoglycan	136281	49749.9	693492	45588.8	1.35556e+06	806135	46898.8	86568.6			19846.8	30186.7			23597.1	28918.2	112299	42743	4873.64	1897.8
O43678	NADH dehydrogenase [ubiquinone] 1 alpha subcomplex subunit 2	533613	219034	93080.3	2.45532e+07	971299	618025	6007.05	232987					429143	13909.8	6615.78		55868.1	8189.01	5568.15	5906.37
P05413	Fatty acid-binding protein, heart	4.69233e+06	2.57966e+06	990147	2.41235e+06	191926	212886	87684.2	110509	7587.11	5925.38	383394	632234	304111	261394	166162	218729	400666	61358.4	1490.08	26312.4
O75298	Reticulon-2	1.52997e+06	678483	484149	5.59072e+07	1.98434e+07	1.31332e+07	2.73091e+06	4.79171e+06	40204.3	37668.5	1.97062e+06	2.30894e+06	80398.3	94251	1.25993e+06	1.75495e+06	3.81974e+06	553804	5669.85	30735.6
E9PIE4	Mitochondrial carrier homolog 2 (Fragment)	275128	141497	910997	3.27592e+06	835299	513141	65236.9	142927	239921	171682	217745	199407	44321.1	104483	70293.9	103387	154154	109904	1425.32	5872.1
Q07065	Cytoskeleton-associated protein 4	36475.1	16435.5	1.08338e+06	19517.8	258331	3.30502e+06	409779	637107	211272	167012	96662.5	120495		23035.4	21791.2	580388	2.30301e+06	14295.8	3574.95	2056.33
P62195	26S proteasome regulatory subunit 8	136893	81668.8	748442	691722	809812	283049	4148.62	42723	30455.7	13603	66177	94477.1	23198.6	25870.4	31290.4	44562.3	15853.6	29340.1	2826.5	2521.42
E7EPT4	NADH dehydrogenase [ubiquinone] flavoprotein 2, mitochondrial	1.28238e+06	416341	2.62561e+06	9.83426e+06	4.29006e+06	2.56174e+06	114334	317639	22637.4	3706.77	195712	247544	27759.8	19068.7	282737	290740	365228	185538	104530	159160
C9JRZ6	MIC	333175	119908		4.19157e+06	1.86128e+06	1.10435e+06	106775	170332	74734.9	56382.4	120511	186584	632239	681770	202586	275684	366631	34108.4		1930.01
M0R0R2	40S ribosomal protein S5	66474.5	36266.9	26464.5	1.53956e+06	1.83957e+06	712953	51790	84879.8			135294	187231	4301.52		110989	126559	42601.9	13007	6661.16	40028.7
P46976	Glycogenin-1	2.48967e+06	1.30788e+06	257312	7.79941e+06	4.5517e+06	3.26545e+06	352799	666027	299894	222034	808562	1.0634e+06	1.15623e+06	785622	848555	1.06682e+06	280825	72900.4	11795.9	6182.87
Cont_P63103	14-3-3 protein zeta/delta	29139.9	21910	2.1796e+06	266046	257035	150276	145901	100573	6015.63	53708.1	106040	113506	84847.6	99477.5	112303	141282	96013.4	8202.79	2698.31	2699.7
P51452	Dual specificity protein phosphatase 3	101237	59048.2	647269	244918	296765	118243		35806.3	3641.99	4472.17	6973.07	23994.2	22588.8	5006.38			104829	38175.9	2025.9	1163.41
Q13838	Spliceosome RNA helicase DDX39B	29898.5	33909.5	462276	353358	1.11564e+07	485889	161497	266700	56733	39258.2	29328	27197.7	32098.8	7142.85	19363.5	23220.8	380754	38371.7	1085.42	2143.4
B4DT28	Heterogeneous nuclear ribonucleoprotein R	3259.19		25231.5		591557	1.31789e+06	50757.1	63559	18679	17354.1	82779.4	48678.8		2328.72	43975.4	80569.7	91679.2	28888.6	4929.92
A0A7I2YQN2	Heterogeneous nuclear ribonucleoprotein Q			1.56066e+06	59190.4	376460	138220	37909.9	53573.2	39530.5	30965.9	93115.9	139186	124606	129510	75544.5	191215	18978.2	8211.24
Q9BQ69	ADP-ribose glycohydrolase MACROD1	2.58337e+07	1.18338e+07		1.45172e+06	2.05618e+06	820902	31779.3	97309	9370.93		83295.3	61137.3	148492	159023	39015.4	46202.2	114877	10907.3	49943.7	43836.1
A0A5K1VW95	Malate dehydrogenase	757647	347672	210101	6.55954e+06	1.74679e+06	1.58842e+06	321109	446654	7564.08	3574.26	269588	360218	327792	422110	388038	507576	639927	49590.1	2074.39	7507.12
A0A7I2V348	Integrin beta	125715	36748.6	334041	1.41236e+06	2.74679e+06	285130	32917	186996	64313.9	40983.1	49540.6	51488.7	756096	73371.4	44772.9	62284.5	103594	29095.2	1890.27	7887.86
A0A0C4DGQ8	Dehydrogenase/reductase SDR family member 7B	66079.9	15711.9	605862	1.28348e+06	1.05167e+06	746332	42012.8	164940	3704.49	15499.2	109470	73493.4	3658.87		110890	124199	123053	18086.3	1302.6
P10644	cAMP-dependent protein kinase type I-alpha regulatory subunit	96034.8	47430.8	434374	594411	887793	258381	164253	263965	190766	4967.42	62841.6	79150.5	93903.2	72937.2	61781.9	122713	25348	35892.2	1798.19	4839.17
A0A590UJS6	Sarcolemmal membrane-associated protein (Fragment)	453903	222464	182136	1.18111e+07	4.98907e+06	1.00737e+07	301892	516831	403791	277546	2.85475e+06	3.16192e+06	2.29221e+06	2.4661e+06	1.60095e+06	2.13207e+06	711180	197431	9732.28	6716.83
Q9Y2Z9	Ubiquinone biosynthesis monooxygenase COQ6, mitochondrial	160716	58958	149844	337098	796036	163635	6316.59	27203.1		8239.31	32114.6	9348.02	13145.8	15030.3	17070.1	23883.1	39092.7	10066.3	1074.67
P45974	Ubiquitin carboxyl-terminal hydrolase 5	35782	14676.2	3.48707e+06	745304	938367	627807	14566.8	17088.3	8869.66	9358.66	50642.7	52738.1	8889.56	14950	50352.8	53353	56136	107076	5610.3	8711.88
Q16816	Phosphorylase b kinase gamma catalytic chain, skeletal muscle/heart isoform	46148.5	91052	62557.2	4.34e+06	1.95055e+06	978697	79989.6	157502	25108.4	4670.98	89708.7	120872	184800	199333	97584.7	122153	193976	8315.84		645.325
P41091	Eukaryotic translation initiation factor 2 subunit 3	842600	489995	42366.2	145978	387384	943091	35411.5	45672			16938.7	27833.8		22371.6	26833.3	35368	43488.5	17544.9	27073	20858.4
Q9Y2K3	Myosin-15			1715.06	237939	22691	4737.45		936.461	4455.32	3943.81	6261.63	6044.64	28334.5	20757.3	10597.6	11862	7517.07
P00738	Haptoglobin	244563	91594.4	222658	93250.3	2.70917e+06	1.35953e+06	841141	1.22158e+06	1007.37	3190.68	120999	157996	23408.6	13629	63937.9	110832	10169.3	12689.9	1513.34	5630.75
P62701	40S ribosomal protein S4, X isoform	332300	90963.7	568825	650100	2.64347e+06	987919	439636	876320	40192.8	25328.2	369761	449447	24839.8	1653.89	201401	282151	494980	174515	11444	22763.5
P54920	Alpha-soluble NSF attachment protein	694650	359393	1.14132e+06		654079	633364	32975.9	127620	6751.74			14257.5	6805.37	1350.33	11461.7	20712	44337.2	16217.9	1728.34	4286.76
Q16853	Membrane primary amine oxidase	56952.9	31110	93477		2.08356e+06	1.13449e+06	996059	2.12142e+06			132699	200795	876.388	1590.59	47737	51875.4	406238	127547	1095.96	6707.65
O00217	NADH dehydrogenase [ubiquinone] iron-sulfur protein 8, mitochondrial	41563.5	23333.1		1.47041e+06	1.18796e+06	677062	1966.89	37663.6			152524	175330	5671.82	6399.59	73198.2	61190.5	4834.64	11378.4	1026.47	1961.4
P01876	Immunoglobulin heavy constant alpha 1	95558.5	34635.2		137003	3.09749e+06	518718	75454.9	275059	3081.06		38804.6	19819		37018.3	62566.7	72369.9	33734.4	6612.8
P62937	Peptidyl-prolyl cis-trans isomerase A	402003	20559.8	18340.6	784038	2.13822e+06	1.61935e+06	357849	790646	33062	38209.2	267778	230034	54810.1	53305.4	195592	309819	243136	3812.34	7575.06	33101.9
P16403	Histone H1.2						1.01872e+06	16121.7	103055	134718	85468.7	39729.3	62773.5	251524	266305	57292.9	58778.1	65422.1	27100.9		1194.07
P08123	Collagen alpha-2(I) chain			198538	98066.5	1.90235e+06	440710	13113.6	27776.7	106765	74133.2	4474.25	16695.5	16833.2	8337.2			25079.7	19945.5	44813.5	55503.9
A0A5F9ZI26	Myelin protein P0	352676	147622	44281	563386	1.0586e+06	553691	150557	263075	192142	24973.3	183504	275372	191352	61352.9	172532	256820	591797	94489.5	11332.6	6360.2
Q9Y6M9	NADH dehydrogenase [ubiquinone] 1 beta subcomplex subunit 9	1.25002e+06	742072	59131.1	1.32872e+07	5.21239e+06	4.44839e+06	137920	492946	15428.2	12158.3	440747	544387	49700.4	30384	390265	461601	474556	197793	140309	183047
Q92523	Carnitine O-palmitoyltransferase 1, muscle isoform				1.62466e+06	253860	129398	4220.87	28757.4	16016		6225.47	18754.4	7392.91	7510.86			141401	9063.46	9769.86	29679.3
P04179	Superoxide dismutase [Mn], mitochondrial	54258.3	41992.4	5.02735e+06	637061	394003	269825	24766.4	48147.1		1063.01	63589.7	59566.3	1062.3	3173.21	65990.1	86648.8	102458	24597.3	2070.57	1119.72
H0YAS8	Clusterin (Fragment)	11740	3913.93	498792	247872	2.26074e+06	1.70916e+06	94585.1	100686			145297	174231		9213.83	84500.4	83458.2	1.70272e+06	606592		1587.81
P05386	60S acidic ribosomal protein P1	44619.4	24930.4	228196	1.58351e+06	2.34363e+06	1.59602e+06	352747	578782			352841	438539			193376	226531	224997	7506.33	2835.06	63392.5
P14854	Cytochrome c oxidase subunit 6B1	969900	410672		9.91889e+06	2.09608e+06	1.57795e+06	241076	377696		1349.78	75179.3	108828	785753	989.476	164182	270010	573143	181237	5839.8	10905.2
G5E972	Lamina-associated polypeptide 2, isoforms beta/gamma	68069.3	27525.6	328082	291518	829872	707037	81824.3	95237.7	28466.7	17785.3	66222.2	53570.1	86147.2	49479.4	84943	55641.6	479657	139357	636.931	660.468
E7EX73	Eukaryotic translation initiation factor 4 gamma 1	64377.5	37799.5	38161.3	362771	511619	98092.9	7599.61	27837.5	1091.8			8152.75	4111.72	7170.55	28726.6	43930.3	40618	5963.18	4933.17	3705.07
H0YI09	Putative methyltransferase-like protein 7A (Fragment)	381400	209853		2.48209e+06	3599091	2.1155e+06	64512.7	83658			106471	107201	141743	159188	41280.6	74355.1		45985	11741.9	37041.7
Q02641	Voltage-dependent L-type calcium channel subunit beta-1	183037	70451.5	1.69452e+06	2.88056e+06	1.65932e+06	651323	78144.7	172691	5054.18		124047	133954	12654		32803	93803.3	264514	2.45372e+06	1642.48
Q9H6N6	Putative uncharacterized protein MYH16	38110.7	18719.7					14899			926.972	87967.2	85274	12439.5		50642.8	75230.6	501197	208161	985.441	1282.94
P14927	Cytochrome b-c1 complex subunit 7	5.41149e+06	3.43801e+06		8.08469e+06	2.22481e+06	1.89818e+06	118122	230799	6041.54		285882	375214	623962	559622	176825	303318	26677.2	31207.3	53485.7	111190
D6R9Z1	Receptor of-activated protein C kinase 1 (Fragment)	2976.12	2306.27		126216	239135	62076.8	64892.8	145011			15099.2	25933.6			9311.4	5732.87	75682.1	1501.01	2207.95	4495.69
P00367	Glutamate dehydrogenase 1, mitochondrial	55952.9	18667.7	143097	926165	281662	728072	51394.7	97337.9	62988.6	42644.9	48654.7	54780.2	143563	152360	88537.6	111907	1.03488e+06	363939	635.258	1959.39
Q13310	Polyadenylate-binding protein 4	531180	16341.9	47696.6	32259.7	189309	275656	33862.8	53771.4	9545.11	8157.6	59362.9	70813.1	4080.63	2956.4	25778.9	30405.1	272236	25198.5		6519.55
Q99460	26S proteasome non-ATPase regulatory subunit 1	278218	134800	162290	850064	749081	138294	39867.3	72352.2			10008.9		10298.3	12160.5	17178.8	32233.4	55205.4	43252.8	108723	122703
P09972	Fructose-bisphosphate aldolase C			211887	1.97081e+06	918135	666351	586568	266490			25775.5	26752			41632.7	43006.8	66884.1	8956.89
K7EKE6	Lon protease homolog, mitochondrial	59132.7	15695.5	355749	167654	380542	90491.5	31723.7	40035	5357.51	3942.1	7860.91	29483.9		1042.76	6856.78	11848.3	132828	36902.7	1857.64	1839.19
Q13643	Four and a half LIM domains protein 3	518069	296040	1.41993e+06	3.0153e+06	1.23718e+06	602475	50185.6	60053.8	70937.9	53615.8	62153.8	87835.7	257878	338032	64233.6	86960.7	121168	2720.23	2244.43	869.812
A0A1W2PPU6	Lysosome membrane protein 2	109315	48909.8		149046	1.78194e+06	1.47158e+06	107751	134958	6651.81	3925.55	54790.9	90175	4219.99		31049.1	44044.5	82454.1	42587.3	1135.82	22673.1
Q12931	Heat shock protein 75 kDa, mitochondrial	14730.9	7526.37	1068091		260120	269992	43056.3	77510.9		1887.14	45193.2	52431		18161.4	20323	20234.5	40615.9	16430.7
P25398	40S ribosomal protein S12	44661.1	15398.7	179462	14606.2	270418	86537.6	55430.2	44316.1	167277	131741	197958	214553	30137.6	6300.05	151158	172894	73482.1	36730	2757.58	4692.24
P04632	Calpain small subunit 1	91752.1	17226.5	209850	94481.3	592709	548142	62674.5	120182	11269.5	5545.57	133073	248472	45505.6	459084	103433	149554	225694	16014.7
E9PK52	Band 4.1-like protein 2					84638	65864	9776.97	17972.4			37827.2	41249.7					4895.06	4824.97	1023.71	2147.62
P02763	Alpha-1-acid glycoprotein 1	183185	82617	33620.4		1.97508e+06	1.12629e+06	275786	444166	33089.5	24852.8	43503.6	55562.2		22809.1	69118.5	87126.5	59455.4	8785.11	3493.23	6499.8
Q9UI09	NADH dehydrogenase [ubiquinone] 1 alpha subcomplex subunit 12	410731	163126	1.24596e+06	3.76821e+06	1.18763e+06	3.56656e+06	351637	536726			512633	575644		3521.37	396231	608256	1.35207e+06	117128	30477.7	37457.6
P23786	Carnitine O-palmitoyltransferase 2, mitochondrial	125802	47140.7	18376.4	701423	380910	216280	25680	79631.5	32667.3	29489.6	18727.8	31872	115077	123450	17641.6	65538.2	59387.8	17398	1836.24
Q06432	Voltage-dependent calcium channel gamma-1 subunit	81934.8	34085.4	246485	252957	1.28906e+06	600433	33567.4	33322.2	9220.71	5057.46	30637.3	34113.1	13757.2	10984.6	21896.9	30385	141341	53764	1815.32
Q92901	60S ribosomal protein L3-like	1.67146e+06	787649	438421	1.13855e+06	1.12411e+06	554509	14040.5	28693	25060.1	20074.5	7305.97	6360.57	22263.9	10663.2		914.84	101703	12010.9	9149.3	9529.16
P62241	40S ribosomal protein S8	18608.2	8993.98	1.81544e+07	2.15686e+06	427107	399209	19417.8	48679.3	3065.4	2669.48	36178.5	42632.4	2321.33	2517.64	4330.29	29994.6	152089	37875		3026.62
P83111	Serine beta-lactamase-like protein LACTB, mitochondrial	130393	14528.7	90046.4	1.70742e+06	534687	19634.9	5069.78	47894.1	5536.86		4913.17		602.007	9328.66	23442.8	4981.88	88058.8	4252.12	991.306
Q15772	Striated muscle preferentially expressed protein kinase	13291.2	8610.13	132660	877085	140956	80531.1	10206.7	37632.9	1668.55	1297.61	74772.7	70661.8	3702.98		37739.3	41378.5	5447.59	5423.51	2248.53	2012.06
Q9NR12-6	Isoform 6 of PDZ and LIM domain protein 7	371723	167097	47641.2	2.03403e+06	528169		2671.06	56137.8			4723.15		7186.23	3594.84			12482.2	5934.92	1393.01
O00505	Importin subunit alpha-4	72659.3		353999	4.43728e+06	2.72313e+06	1.39615e+06	120313	208146			42032.3	55386.7		3815.97	79122.7	122652	925841	318251	3527.2
Q00688	Peptidyl-prolyl cis-trans isomerase FKBP3	157297	85275		156735	1.30597e+06	923280	24389.5	156191	5835.98	7954.54	38977.2	39961.2	33988.1	35501.7	59435.3	40038	83120.1	26935.4
P00505	Aspartate aminotransferase, mitochondrial	261008	130012	89086	2.08982e+06	529957	304540	156637	306294	32026	6774.95	110276	131385	570152	679545	88759.7	82339.2	564730	42410.5	1047.04	8967.07
P02749	Beta-2-glycoprotein 1			10080.8	19839.8	421586	255272	124777	174158			38511	47135.6			29148.2	38739.1	9459.44	4108.49	5965.9	2550.86
A0A087WXM8	Basal cell adhesion molecule	146456	6171.15	1.13297e+06	2.44218e+06	655783	538504	19293.1	144759	3463.55		17769.4	54602.4	5197.45	3122.18	49138.8	60107.2	224847	64555.5	18691.8	14889.2
Q71UI9	Histone H2A.V	3.53445e+06	1.53197e+06	3.76835e+06	1.17642e+07	4.51697e+07	2.96588e+07	5.10936e+06	8.83153e+06	4.28885e+06	3.24329e+06	3.85921e+06	4.76962e+06	7.54253e+06	7.89916e+06	1.12538e+06	1.67904e+06	1.05409e+07	2.92571e+06	3559.04	60388.8
P78527	DNA-dependent protein kinase catalytic subunit	10608.3	4359.72	416543	859825	978840	562664	25437.9	50166.8	38685.9	27326.3	136288	132352	9041.89	10292.3	70004.4	83664.8	47462.5	21248.5
H3BPJ9	NADH dehydrogenase [ubiquinone] 1 beta subcomplex subunit 10	482770	144237	161265	2.30562e+06	1.94149e+06	1.01059e+06	137860	236150	59601	35435	381655	471601	203348	292709	153808	262644	114575	171624	3707.73	1832.33
P31150	Rab GDP dissociation inhibitor alpha				179063	105074	92175.2											14800.7			582.468
P29692	Elongation factor 1-delta	80672.3	42339.3	406522	81376.6	237837	185128	35068.6	58321.7	95668.8	66109	324371	410932	74969.7	77102	366792	471299	56059.8	14987.4	1919.39	705.451
P51970	NADH dehydrogenase [ubiquinone] 1 alpha subcomplex subunit 8	451022	205791	189319	3.25126e+06	1.3746e+06	1.4929e+06	371303	732896	43146.8	24568.3	397910	461948	51019	61979.1	335964	544969	171484	11326.5	1123.26	3381.55
A0A2R8Y6Y7	Succinate--CoA ligase [ADP-forming] subunit beta, mitochondrial	19256.8	13975.2	60028	2.28223e+06	1.498e+06	471520	72062.1	126569	104603	56230.3	46205.8	29139.8	659834	661911	19381.5	17820.8	254747		1269.28
P02452	Collagen alpha-1(I) chain	445346	253043		1.47859e+06	1.49437e+07	1.37525e+07	441621	664249	1947.05		432900	696879	106617	113136	53469.3	69500.3	27116.2	9327.65	67381.8	13567.1
P19827	Inter-alpha-trypsin inhibitor heavy chain H1	77244	16820.2	2.09759e+06	40868.9	4.74854e+06	82836	29434.2	47093.8	52361.1	22722.7	3625.6	6743.78			4350.12		54277.9	4389.91	3912.38
Q9H1R3	Myosin light chain kinase 2, skeletal/cardiac muscle	351129	159640	853621	5.76065e+06	2.87093e+06	1.18583e+06	92058.8	151927	34697	21854.9	135450	147753	25733.4	107626	104049	128556	288003	26428.9		551.938
P24534	Elongation factor 1-beta		2083.41	75900.5	322296	748266	525670	28846.1	51274.7			42735.2	54722.4			30808.8	54844.3	68667.8
Q5HYK3	2-methoxy-6-polyprenyl-1,4-benzoquinol methylase, mitochondrial	25290.9	15248.8	65523.1	838209	422108	87951.4	7408.93	30961.6	2168.41	2057.9	58167.6	73707.4	87529.5	88716	58547	60855.9	197390	27687.4	3581.16	1100.38
B4DY08	Heterogeneous nuclear ribonucleoproteins C1/C2	93274.9	50373	2.26381e+06	1.71148e+06	2.3304e+06	5.13924e+06	945525	1.18004e+06	111876	79748.7	695538	742330	91936.4	238588	520599	791032	1.64456e+06	202885	40211.5	63151.6
O94905	Erlin-2	67178.9	42996.1	106196	4.04046e+06	1.79178e+06	1.14149e+06	70506.7	189184		1708.61	95777.2	149552	105854	103824	87199.4	107293	156153	7884.92		6533.53
P17987	T-complex protein 1 subunit alpha	92723.7	137184	10799	411877	1.0253e+06	649943	113839	141244	189915	157370	66053.1	110000	116096	22440	53778.6	48387.5	196876	70187	19031.6	9889.48
P34932	Heat shock 70 kDa protein 4	170977	72066.3	54187.3		260648	56865.5	23973	10595.5		3122.22	15236.1	18185.2			23822.4	29348.9	94077.3	43345.7	9940.98
Q13424	Alpha-1-syntrophin	46673.2	29053	496037	456839	404896	164328		17395.4			24392.2	28006.7			15225.8	28633.1	41858.8		2711.48	2537.32
P04004	Vitronectin	3290.7		57885.1	55025.3	1.58229e+06	1.02557e+06	37688.4	65313.9	23665.7	18976.5	37314.3	62309.4	74849.1	66323.7	43770.5	59458.2	19218.9	10140.1	1991.83	1255.18
A6NMZ7	Collagen alpha-6(VI) chain	7336.16	4355.04	283779	152779	242699	388472	18890.6	16408.2			16388.6	31626.5		14309.1	25990.6	50299.9	72711.8	14911.6	2631.76	64336.5
P61586	Transforming protein RhoA	65535.7	40716.6	1.12801e+06	1.34749e+06	886863	317784	58843.3	183661	20926	27643.5	36993.3	56867.4	225983	12826.7	14749.4	26543.2	280569		666.411	3238.52
M0QYT0	RRM domain-containing protein (Fragment)	9026.03	19708.7		440739	552317	133026	33440.8	14920.3	1978.53	1598.23	40812.1	24455.4		14074.8	16561.7	9645.82	72128.8	16987.9	1950.3	7814.46
P23396	40S ribosomal protein S3	117468	32544.4	1.72257e+06	264205	944793	775434	44721.1	131506			68601.2	116341	16399.8	4827.43	41765.5	94363	81568.3	13709.8	7612.17	5401.4
P20073	Annexin A7	85512.2	38759.7		3.2127e+06	1.21959e+06	672252	93992.6	179512	21416.1	18624.9	46888.7	40347.1	10537.5	20682.7	40258.6	65919.3	42946.5	28387.9	3251.74	5157.31
Q92629	Delta-sarcoglycan	336913	117499	196475	2.15475e+06	3.0081e+06	2.4679e+06	54850.7	204783	35217.8	29325.8	46128.2	88286.7	38393.4	57967.4	61524.7	78585.8	137358	67914.4	949.735	717.125
P16219	Short-chain specific acyl-CoA dehydrogenase, mitochondrial	92743.4	37156.1		470498	536007	233411	21901.2	55522.1	8138.94	3021.53	9882.64	1169.45	41353.4	37959.6	9546.36	3903.11	8553.61	8243.52	1653.26	1101.91
O15273	Telethonin	1.70522e+06	895536	237935	1.38793e+07	2.24925e+06	994757	177088	265840	89290.3	57535.8	491476	535434	25386.5	81038.3	589822	768841	9178.69	8397.95	12735	34622.7
P21980	Protein-glutamine gamma-glutamyltransferase 2		13448.7	381450	169677	691153	298248	27354.9	32282.9		1808.77	29141.1	19552.9	6575.47		18395.1	20407.7	30246.7	23386.1	4385.36	872.227
A0A1B0GU92	Peptidase A1 domain-containing protein			275654	538595	6.30211e+06	3.11531e+06	162614	248284	30594.3	22710.5	104610	110385	41451.8	45775.7	57994	60462.8	154701	21293.7	4271.42
Q9BYV2	Tripartite motif-containing protein 54			131698	117918	734404	681920	17212.5	84107.1	5050.24	1895.02	53101.1	72899.9	4283.55	7810.13	52469.6	54809.9			1168.11
P54136	Arginine--tRNA ligase, cytoplasmic	132833	79257.9	1.14584e+06	294458	263922	91094.7	39551	13838.3		6884.19		11272.7			4384.98	32931.3	23513.6	3071.17	11268.2	16762.2
Q9NR12-2	Isoform 2 of PDZ and LIM domain protein 7	709011	426628	3.24039e+06	9.02567e+06	4.03082e+06	2.81227e+06	47653.5	150720	253943	18648.6	62582.1	55999.5	88348.9	99430.6	39682.6	18315.1	47019.9	29813.1	9081.02	19226.9
P17568	NADH dehydrogenase [ubiquinone] 1 beta subcomplex subunit 7	72798.5	41618.8		2.18653e+06	462400	82028.1	2542.47	12929.8	4797.65	15051.1	55285.2	90390.2	6583.25	16701.9	53688.7	85977.5	142127	3324.09	799.674	1487.37
P07384	Calpain-1 catalytic subunit	285713	162604	2.16676e+06	726553	1.4481e+06	595693	39559.1	82224.6	4671.33	3612.1	188966	248880	3364.99	1416.23	119984	182988	138736	42388.8	2495.63	4069.97
A0A7P0T8Y5	Dystrobrevin	72422.5	25938.2	1.58521e+06	485798	815731	572917			4176.58	2742.03		5041.75		5830.13	5302.03	7535.81	7116.56	5245.41
Q86VP6	Cullin-associated NEDD8-dissociated protein 1	197434	104717	210596	137068	1.16521e+06	912612	131933	244214		2289.34	28884.7	27486.1	3766.06	3671.11	23912.1	32835.8	69047.4		8898.59	11158.2
P39060	Collagen alpha-1(XVIII) chain	61698.4	34390.9	60411.4	326857	1.28169e+06		44536.4	71792	10458	10019.4	13405.6	14663.1	22494.8		40703.4	51737.5	51890.6	7217.46	8978.79	3657.24
O75380	NADH dehydrogenase [ubiquinone] iron-sulfur protein 6, mitochondrial	276704	145261	307235	1.25247e+06	580620	181973	16151.8	34618	3634.89	703.144	42623.5	46042.3	499077	450744	32595.1	33671.6	118072	35734		642.734
A0A7I2YQK5	Inosine-5'-monophosphate dehydrogenase	12552.8	13457.4	297762	285802	1.3272e+06	758924	40523.6	80298.5	1686.06	1285.32	31248.7	24811.7			39578.4	46862.6	79925.9	23391.4		2023.52
O00231	26S proteasome non-ATPase regulatory subunit 11	107075	62003.5	546860	1.29265e+06	3.70919e+06	2.38173e+06	26260.5	33674.3	6793.59	10725.3	53223.4	87020.3	29444	24039.3	102193	86184.2	30968.8	39083.5	8572.36	25546.5
Q9UHP9	Small muscular protein	421597	202494		1.61265e+06	188174	38555.5	16995.7	18810.9			36082	61373.2		76672.5	16698.8	52976.6	32138.3	28553.9	9224.82
Q5SSJ5	Heterochromatin protein 1-binding protein 3	45501.3	20111.9	993882	497882	1.52425e+06	789097	34896.2	75755.5	15586	18887.7	52804.3	57385.9	15073.9	53251.9	31976.9	34504.9	58604.6	37935.7
H0Y8C6	Importin-5 (Fragment)	65143.3		308552	104876	8.44573e+06	5.58072e+06	355201	514879			217002	239540	9549.93	16058.6	174069	306167	1.39335e+06	3355.2	1277.59	2209.49
Q9BR39	Junctophilin-2				266737	77503.4	59650.9	30434.1	53433.4			29689.5	28687.8			21867.5	44657.7			2345.19	782.55
O14949	Cytochrome b-c1 complex subunit 8	587587	301848		1.20238e+06	115432	4.87378e+06	188552	317241	173145	132546	407846	524739	24255.2	46465.1	35069.3	13879.7	138883	114921	92945.1	1262.67
Q15907	Ras-related protein Rab-11B	171438	62253.3	7.56058e+07		545101	1.37329e+06	142280	205903	100757	71670	75967.7	91996.7	117248	493281	140967	182283	294429	17574.9
O00232	26S proteasome non-ATPase regulatory subunit 12	130308	100914	291105	140339	409682	255158	12813.3	57729.6	11366.4	1475.14	39542.1	26328.1	1.30355e+06	1.22301e+06	25244.6	18332	26708.6	130419	1700.78	1929.78
Q16836	Hydroxyacyl-coenzyme A dehydrogenase, mitochondrial	163985	41420.1	3.49896e+06	340195	368656	68036.2	107186	57785.6	4414.12	4543.67	122072	129003	180701	175347	66281.3	134876	43641.8	37282.5	2274.92
Q16586	Alpha-sarcoglycan	80412.9	39642.5		802069	1.01022e+06	46689.6	20423.6	89220.5	22960.2	17176.7	10070.9	9189.62	1.42657e+06	19323.6	10358.3	2228.76	50807.6	12651.2	825.362
A8MU46	Smoothelin-like protein 1	88152.3	5722.99	79099.1		415799	18899.7	11025.6	19554.2	4177.92		9435.19	9893.54	6207.95	7384.55	11082	13110.6		9615.41
Q9H1E5	Thioredoxin-related transmembrane protein 4	1466.04		130732	485002	452368	173418	5653.35	70766.8		1690.21	33978	24991.5	36270.3		22320.8	74649.7	21858.1	18276.8	5764.44
J3KN16	Proteasome adapter and scaffold protein ECM29			67665.2	72588.5			3666.39		4895.05	3822.22	12445.3	5906.54				26197.2	7870.94	4999.19	2329.52	735.232
B4DEQ0	Electron transfer flavoprotein-ubiquinone oxidoreductase	33481.6	7088.1		962012	150372	64473.4	21486.1	40805.5	30501.7	20876	8774.3	6743.56	3902.21	19921	6548.55		13382.9		4909.73
P00751	Complement factor B	5044.85				92815.4	110091	4951.12	7912.44											1504.55
A0A7I2V2S3	Exportin-1	7703.59	4854.67	79641.2	90876.1	524184	213543	12754.9	25473	12025.2	2956.77	37030.6	30921.8	1030.84	1134.96	24643.4	32597.8	294422	80252.9		921.907
P26368	Splicing factor U2AF 65 kDa subunit	17730.6	11968.3	558916	360032	791759	686798	59737.9	118143		723.504	35610	16925.6			12049.9	53061.5	205708	90908.4	2487.59	1571.31
P30837	Aldehyde dehydrogenase X, mitochondrial	461188	176344		855030	150378	275470	89294.9	148988	2557.73	14923.5	113448	135265	8407.62	41882.8	81672	116563	106652	8899.83	3065.72
P41567	Eukaryotic translation initiation factor 1	143266	73286.1	6.83341e+06	313707	327861	262122	6199.67	28635.6	1978.6	2223.42		9047.52	6511.12	10276.6	2804.56		78212.6	44890.3	1136.1	7761.16
P49327	Fatty acid synthase			298525	17650.5	169037	151982	11455.9			5452.9			11732.3	18413.1	11467.7		40065.5	31794.5	5681.76	1542.9
P25787	Proteasome subunit alpha type-2	25436.4	15668.8	37654.9	166513	138735	151429	15232.2	38047.2			37890.3	17661.1			7554.98	8651.92	5680.99	10294.2	16987.4	20428
A0A3B3ITX4	Uncharacterized protein	825257	427464	307173	8.01506e+06	5.23021e+06	3654058	28596.3	40682.9	5136.05	2146.49	439793	456118	1.42688e+06	1.61424e+06	438099	610227	41074.4	6033.78	20954.1	10467.5
Q9Y305	Acyl-coenzyme A thioesterase 9, mitochondrial	2.87055e+06	830157	380840		119033	234603	9909.59	11703.4	117836	1065.84	15706.7	38784.6	3107.63	11420.2	31022.6	33604.2	69920.5	7953.52	3211.14	21142.3
P63000	Ras-related C3 botulinum toxin substrate 1	80410.1	33523.9	475210	313169	882036	592395	61624.6	109614	22578.8	16431.6	20203.8	30288.3	169720	450164	69986.2	82416.5	17786.3	10676.2	3246.85
A0A0J9YXZ5	Ras GTPase-activating-like protein IQGAP1	34459.4	23910.6	220749	91995.3	604060	195230	14112.8	17819	598650	472534	15468.8	40302.8		7972.99	19928.3	14453.6	80114.6	8601.09	1085.42	1637.3
P61019	Ras-related protein Rab-2A	83014.3		164110	1.06553e+06	1.43035e+06	543818	76933.6	146194	1890.5	6205.11	67359	74788			74879.5	111874	314388	5457.52		3476.04
P07737	Profilin-1	54631.5	29715	310392	370481	488418	409173	34258.3	54947.9	4526.92	8500.97	25825.1	30858	640.64	9872.39	17832.5	28118.2	125234	44328.7	19507.4	18776.8
P51149	Ras-related protein Rab-7a	104546	35693.6	128146	1.30385e+06	2.00681e+06	388131	219587	316323	5024.92	10217.5	108319	118029	7122.49	16396.5	82876	112271	510992	192416	3988.02
Q15019	Septin-2	3878.97	7118.44	117574	3.78101e+06	858736	460947	103510	154203	1743.39	1624.86	82346.1	83546.3	79653.9	93185.4	50537.8	50786.7	161697	564149	4410.45	8362.21
Q96DC8	Enoyl-CoA hydratase domain-containing protein 3, mitochondrial	25839		6.97064e+07	56314.4	5098.36		6816.76	34191.9	12212.1	7798.72			6377.63	12185.6		7416.36
A0A7P0T9S6	Angiotensinogen	425322	221606			35373.9	138214	48438.4	95450.7			7954.46	8791.32			1155.21		113361	12036.8	1603.52	2604.15
P27105	Stomatin	51199	31102	274842	46229.3	669708	769804	76179.9	326997	7153.51	12098.3	59849.8	74691.5	13126	65232.8	24760.4		65142.7	9546.76	13615.7	9118.03
P16401	Histone H1.5		24186.5	972544	351942	123431	218407	60967.3	51015.7	45328.2	29648	152217	184463	204253	241840	74556.3	83082.7	143359	11336.7	2791.07	2661.56
A0A7I2V4Y9	Dynactin subunit 2	11641.2	12881.7	373479	517375	1.79671e+06	1.52253e+06	70286.9	820920			36559.5	54124.2			57102.2	72359	82720	105572	1436.12	757.289
O43242	26S proteasome non-ATPase regulatory subunit 3	75762.4	10974.6	122250	163452	486424	290416	21468.3	1595.58	8464.32	8047.21	26466.6	23837.8	23840.2	19502.9	14329.3	16597	47085.8	45089.2
P60900	Proteasome subunit alpha type-6	93505	60405.9		1.36578e+06	350751	97921.6	142895	300507	2512.63	11933.9	3227.01		7570.74	16708.5	14567.2	9179.94	259973	20204.6	4694.74	3458.14
P39656	Dolichyl-diphosphooligosaccharide--protein glycosyltransferase 48 kDa subunit	115191	71025.2	1.06774e+06	1.71582e+06	1.52976e+06	1.12797e+06	206007	361474	58054	50341.8	424507	322552	10043.3	97291.4	235826	288743	405047	119832		3001.45
Q5QNW6	Histone H2B type 2-F				15617097	7.63792e+06	5610751	1.69591e+06	3.28073e+06	6964.95	5885.1	1.52229e+06	2.21712e+06	5.86771e+06	5.03553e+06	957476	1.20701e+06	2.3878e+06		15331.3	18314.3
P10606	Cytochrome c oxidase subunit 5B, mitochondrial	1.84989e+06	1.07042e+06	751100	2.40174e+07	1.12716e+07	6.36573e+06	925692	1.60393e+06	3325.84	4538.46	1.4888e+06	1.80938e+06	2.34232e+06	2.49656e+06	1.50591e+06	2.19893e+06	3.66819e+06	1.12592e+06	2093.58	1703.78
Q53GQ0	Very-long-chain 3-oxoacyl-CoA reductase	101877	9783.12	612423	8.23726e+06	2.04781e+06	393097	77812.1	402631		4685.93	185734	236226			120476	112631	121212	1347.89	10986.5	3716.42
P40261	Nicotinamide N-methyltransferase		2140.38	228586				45233.7	58997.5	17381.1	1473.58	28054.7	148781	40499.5	28956.9	22594.9	38723.6	391268	129325	568.405	835.863
P02790	Hemopexin	90160.9	26765.9	221954	1.40124e+06	1.95361e+06	438153	22537.3			1228.54	16495.5	20048.3	28000.1		26843.2	29019.5	25668.9	8975.9	2144.68
P55010	Eukaryotic translation initiation factor 5	10276.9	3661.48	170224	183434	730745	476818	9318.65	73045.3		4331.83	13379.3	20410.5			42845.9	52450.2	4.70383e+07	1.2083e+07	1103.78
P20618	Proteasome subunit beta type-1	85527.1	20239.4	4.21655e+06	443965	616076	2.78448e+06	22455.9	11167.7	5164.7		12484.1	11541	660.343	13349.8	19863.4	51540.3	62438.7	17439.5
O14979	Heterogeneous nuclear ribonucleoprotein D-like	571047	260332		2.44232e+06	599951	467896	33199	52422.8	2355.38	17412.4	48929.1	22190.3	45401	2981.95	60508.7	71436	162894		1683.45
H0Y8G5	Heterogeneous nuclear ribonucleoprotein D0 (Fragment)	17423.5	12495.4	361114	179837		26769.2	3968.85	7166.83			8980.01	19220.1		8254.29	7944.45	9036.25	28185.7	17044.2	2616.31	2198.25
Q6IS14	Eukaryotic translation initiation factor 5A-1-like	459821	223931	322793	237550	5.54978e+06	2.86483e+06	137793	226472			29126.1	52368.3			68538	61944.9	8721.83	13958.7	3248
Q14764	Major vault protein			82281.7	68095.8	1635432	1.18257e+06		34986.2			22130.1				18396.5	22506.8	59179.4	17245.2	3569.42	1185.43
A0A0B4J2D5	Putative glutamine amidotransferase-like class 1 domain-containing protein 3B, mitochondrial	80845.8	54427.1	253722	1.55788e+06	1.35659e+06	638223	9642.61	135406	51277	42391.1	14416.7	16425.9	750300	800294			22464	8706.45		5385.62
P38606	V-type proton ATPase catalytic subunit A	89750.9	18540.1	955.235	331694	302442	224807	23226.7	31016.2	52073.3	40442.5		1327.04	7518.34	2052.44	21129.3	14921.2	72424.3	1481.05	3186.08	4746.58
P36955	Pigment epithelium-derived factor					382473	58435.8	6741.66	13059.7	5844.94	3415.51	19715.2	30146.5	1691.09	893.054	52529.4	75337.5		8204.5
A8MXP9	Matrin-3		3875.1	108859	88498.2	1.41279e+06	665757	55379.5	104160		1429.51	81432.1	71607.2		2670.2	55375.1	49472.1	123133	37212.4	3912.48	1670.2
A0A5H1ZRQ2	RNA helicase	183526	37286	30011.3	888790	983702	231901	22544.4	12824.9	95612.9	91432.9	16779.6	15690.9	197133	200766	12037		35816.2	5529.37
H0YHA7	60S ribosomal protein L18 (Fragment)	294170	165509	144008	960603	1.87901e+06	1.45775e+06	53599.5	50836.4	5805.92	4290.96	56216.8	36042.8	172777	169177	28158.4	15704.6	41568.3	35967	779.459	86339.8
Q16778	Histone H2B type 2-E	1.25602e+07	5.50977e+06		5.1216e+07	1.29901e+08	76328845	1.35725e+07	2.35809e+07	33592.8	26452.5	1.23829e+07	1.30208e+07	4.38969e+06	5.5098e+06	3.82999e+06	5.06038e+06	2.5319e+07	8.23252e+06	157982	1.87101e+06
Q9NSE4	Isoleucine--tRNA ligase, mitochondrial	36074.4	22661.3	186110	454569	525029	369520	14197.4	21879.5	2621.95	1973.22	446489	572288	874770	817572	449236	715492	1.0411e+06	699251	6124.81	2742.74
P30086	Phosphatidylethanolamine-binding protein 1	217890	72721.5	150063	1.30107e+06	266628	1.26552e+06	1499.89	3710.69				6225.17	9967.24		13198.8		15974.9	5858.57	5064.32	2000.01
E7EQV9	Ribosomal protein L15 (Fragment)	24551.5	23096.6	2.05756e+06	663373	739800	33801.5	1324.38	14255.1	2817.31	2111.44	22923.8	24242.8	3349.45	417.151	34580.4	49295	19995.9	1025.67	4065.46	10178.9
A0A0C4DGA2	Enoyl-CoA delta isomerase 2		1945.33				77829.3	18688.6	31043.7	56323.6	33002.6	28114.2	26730.6			15464	15909.9	38536.1	24300.7		2198.95
P49189	4-trimethylaminobutyraldehyde dehydrogenase	90264	68845.3	165921	43788.3	123298	82081	126178	211199			63302.7	77713.8			32796.4	57922.9		5743.38	3152.62	4953.63
Q9HDC5	Junctophilin-1	16927.7	6844.39	218389	1.35387e+06			1032.65		3457.06	5020.74	16108.9	23304.2		145353	63641.2	87851.1	14651.3	22518.5	3943.4	2202.68
P49753	Acyl-coenzyme A thioesterase 2, mitochondrial	6145.25	3058.93
P62191	26S proteasome regulatory subunit 4	21578.3	22732.3	63712.7	411710	268655	192713	3465.94		2555.78	2211.75	37126.4	15918	18986.8	15468.4	11636.1	7986.78	26142.8
Q6P5Q4	Leiomodin-2	421105	201983		157023	93957.3	21366	21903.7	17073.3	6365.15		26149	37874.3	5228.86	2393.44	36846.1	41510.7	43481.2		1735.96	3344.05
P62277	40S ribosomal protein S13			334812	200477	1.24957e+06	30401.5	17425.2	41668.1	2180.63	1854.07	135074	141521	9478.64	12006.8	32002.1	56055.7	101705	40301.3		897.852
H0YL69	Proteasome subunit alpha type (Fragment)	166692	100802		332338	553589	811486	29739.1	178389			50389.8	43625.9			125558	149695	155957	38461.5	8236.5	956.445
Q9P0J0	NADH dehydrogenase [ubiquinone] 1 alpha subcomplex subunit 13	482144	191375	59135.3	2.13838e+06	2.51721e+06	1.71792e+06	178425	415388	3194.18	1481.74	526833	420180	531248	487060	371531	387221	551009	123431	1272.85
Q5JWE9	Guanine nucleotide-binding protein G(s) subunit alpha isoforms short	6585.58	10440.7	120377	264240	1.1747e+06	106971	24882.9	53547	11300.3	7427.7	27284.7	18404.4	1229.76		5630.57	8558.39		26263.2	2193.35	2764.26
E9PFN5	Glutathione S-transferase kappa	27625.6	7482.18		158034	376484	351143	45258.7	70024.8		3322.09	26365.9	54332.5		8141.98	44835.6	56933	70808.5	26874.2	1836.44
Q96IX5	ATP synthase membrane subunit K, mitochondrial	380969	42724.1	201784	2.16781e+06	1.72254e+06	54759.7	12314.1	69221	2901.74	2813.32					43690.6	10790.9	18943.1	9598.49	5818.48
P46781	40S ribosomal protein S9	148240	82096.8	388625	389179	1.58596e+06	930171	69982.7	125738	35324.8	14199.5	168982	235813	372004	417876	103886	164146	134900	76484.7	37701.9	29712.7
Q12797-3	Isoform 3 of Aspartyl/asparaginyl beta-hydroxylase	650483	368621	797767	4.68695e+06	6329808	724140	140544	274615	2644.47	1147.52			862364	4287.87	8838.43	19149.8	740510	79365.5	5462.84	3814.9
D6RFN0	COP9 signalosome complex subunit 4	19923.3	11269.8		218174	656715	351607	69783.9	111269			78266.5	74206.4	5412.18	8367.42	80051.4	92610.5	89297.3	18651.6		989.91
O00299	Chloride intracellular channel protein 1	18128	10688		289649			40691.5	5328.43								13663.1	172132	12537.6	2473.27	3419.51
O95210	Starch-binding domain-containing protein 1	203269	116442	444441	826819	1.24977e+06	495528	6750.2	5855.93	10342.4	10344.8	69629.7	83153.5	10998.7	7905.63	48380.5	97001.1	37754.3	3499.46	1512.57	1564.96
I3L0S1	Phosphoribosyl pyrophosphate synthase-associated protein 2 (Fragment)	48656.8	14527.4			1.18777e+06	315058		4157.75	7445.94		6293.56	7808.98	2695.14					1813.68	3074.47	1378.55
K7EQA9	Hsp90 co-chaperone Cdc37 (Fragment)		11760.6		23380.7	170216	168253	18657	31643.9			19580	28276.3			27026.9	18217.8	16936.6	6694.69	4999.58
C9JAZ1	Metaxin-2 (Fragment)	58542.5	26882.4	397632	1.18076e+06	162024			16069.1	31580.8	2283.91	54445.8	67875.1	2521.81	10259.1	26159.4	42915		1532.85	8654.32	4902.32
P07196	Neurofilament light polypeptide	5387.49	2427.92	44494.2		74159.8	118714	7359.61	18494.4	1228.63		88477.5	83499	1966.26	5396.1	5803.49		20607	9587.91
F5GYR0	Actin-binding LIM protein 2	63057.9	49414.1	321621	90869.8	224125	373685	2879.51	116494			25119.9	28703.6		2678.17	20767.6		43627.2			1117
Q9BSJ8	Extended synaptotagmin-1	25140.4	13730.1	596489	749273	743602	504418	44008.8	101439			132616	118031			79366.7	81515.3	76045.5	25092.9	10564.1	14488.6
A0A7I2V2U8	Twinfilin-2	72936.5	11184.4	16648.4	25718.4	77309.7		14662.8	31171.1			25501.7	12895.2				19935.6	21099.4		1407.69	4872.08
P53597	Succinate--CoA ligase [ADP/GDP-forming] subunit alpha, mitochondrial	86858.5	46734.3	339528	682344	393687	105338	41695.4	25024.1		3727.73	16597.7	21477.5	191771	43526.8	13683.6	7683.05	114622	7728.92	1788.32	2921.28
P51553	Isocitrate dehydrogenase [NAD] subunit gamma, mitochondrial				492568	234646	57826.2			715.699		13483.3	14043.9	88338.8	4612.63	14345.1				5917.39	6641.87
Q9UDY4	DnaJ homolog subfamily B member 4			429958	932632	940061	147836	11660.8		79305.2	51767.7	38480	36343.5		2312.36	4671.11	4938.22	129091	21802.9
H3BNC9	40S ribosomal protein S17	68682.8	50494.4	93309.9	243881	301125	107688	28729.3	62867.4	3712.72		49421.9	75031.5	5915.46	956.706	30986.8	24891.6	14204.6	5844.39	1583.38	3763.03
P26038	Moesin	7274.26	4516.33		165241	662713	475373	125860	219588	22301.6	29028.1	193567	194762	12116.4	32899.7	94395.6	116336	254262	44602.8		2378.55
Q5W0H4	Translationally-controlled tumor protein			31872.3	570890	46638.1	37771.7	27776.6	12121.7			4054.74	1260.27	10656.3	4538.77	6867.9	2513.98	44876.2	1797.99	1376.88	1347.06
P00488	Coagulation factor XIII A chain	1604.2		85971.8	538716	1581623	3.56198e+06	447676	746003		1348.72	497205	519258	760.778	6670.97	300633	390190	35632.1	19883.9	12774.8	29337.8
P01011	Alpha-1-antichymotrypsin	36316.5		49918.7	482484	389744	67244.5	2203.59		1682.44	1455.29		8812.46			16711.2		15129.5	56171.2	2255.16
P02765	Alpha-2-HS-glycoprotein	42382	23046.6		204528	571154	88728.1	7315.17	6243.18		1609.39			6593.92	4546.96			8969.75	3101.99	570.891	771.533
P15090	Fatty acid-binding protein, adipocyte	3994.12	3553.81								1198.41	67513.7		2118.57	2280.44		1732.18
P50461	Cysteine and glycine-rich protein 3	88992.6	38636	313169	2.81275e+06	6.38475e+06	2.92288e+06	12177	8070.47	19990		12183.2	13922.1	5437.45	18412.6	8311.5	54436.6		18137.2	2217.02
O00429	Dynamin-1-like protein	47379.9	17711.5	690820	100138	185883	612073	46988.8	57376.4	14902.8	9113.06	46857.8	78625.3		10037.6	132302	174044	147785	18699.9	2303.82	1787.87
O43676	NADH dehydrogenase [ubiquinone] 1 beta subcomplex subunit 3	445644	258803		2.84522e+06	1.63489e+06	2.23291e+06	144019	249100	126903	97276.3	155703	246438	793355	810588	317172	444881	551880	199451		860.843
P50914	60S ribosomal protein L14		14962.2	265599	306751	878990	852533	9664.19	41779.9	8376.22	805.506	14965.6	28590.5		1688.75			24851	9051.44		10267.4
A8MX94	Glutathione S-transferase	17145		335004	103509	220472	130702	26081.2	64913.5				22705			3985.35		19007.7	11929	3337.13	1451.2
P15121	Aldo-keto reductase family 1 member B1	739913	331888	144987	485443	3.44847e+06	96992.8	39154	73594	5643.33	2714.37	119401	151880	94018.3	142768	37222	58724.3	64500.7	6730.68
A0A087WZX2	NADH dehydrogenase [ubiquinone] 1 beta subcomplex subunit 6	539434	295179	17080.6	236014	436755		16922.3	7540.86			38355.3	28265.9	10972.1	12847	28316.5	11626.2	54283.4	78445.2	21204	19728.9
A0A5H1ZRQ7	Immunoglobulin lambda constant 7 (Fragment)	365193	201812		1.16128e+06	8.51883e+06	4.93901e+06	24871.7	37886.1	10908.9	9559.45	101623	100636	41141	47437.2	24730.5	27592.9	76904.3		84682.4	70508.4
P45954	Short/branched chain specific acyl-CoA dehydrogenase, mitochondrial		4615.5	3.16765e+07	721204	280695	160484	13595.8	25150.1		5429.93	14445.6	24254.4			35999.1	16397	52426.3		28410.2
A0A2R8Y811	40S ribosomal protein S14 (Fragment)	217826	86845.1	824505	589082	354633	185794	22121.6	43527.8			31597.8	56839.1	132605		68127.6	73896.4	83126.7	28228.1	1959.62
F5H5N1	NADH dehydrogenase [ubiquinone] iron-sulfur protein 7, mitochondrial	89395.6	50914.6	344651	1.91576e+06	826503	175507	14971	79671.7	48459.6	22815.2	17573.8	36790.9	3426.01	2412.52	7308.39	19197.1	9583.51		2425.02
Q9P0L0	Vesicle-associated membrane protein-associated protein A	114552	54904.4	1.68954e+06	1.08039e+06	369599	335846	48787.3	70073.7						4005.7	27375.8	35832.6		10130.9
Q8WUM4	Programmed cell death 6-interacting protein	20476.2	16369.5	566670	72873.6	459358	111910	8644.41	8163.76	8280.51	7769.73	12322.8	18858.9	2166.73	29431.6	12334.1	15954.1	85092.1	5351.66	1789.59
B1AXG1	Non-specific serine/threonine protein kinase		3859.61	38899.8	238962	351497	145034	24031.2	94813.5	10999.9	7458.14	7834.43	34728.2	22152.3		9473.15	7076.26	53266	47486.5
B1ALM3	Voltage-dependent L-type calcium channel subunit alpha	326282	187718	1.17222e+07	1.94621e+06	892082	387125	36215.6	61599	1852.73		44989.3	51787.1	29227.9	26951.4	37261.4	46132.1	24281.4	10395		17113.8
P61163	Alpha-centractin	24252.4	17064.6	177322	1.14908e+06	758881	304559	2853.02	12111.9			4691.67		8664.92		12007.5	23294.4	12042		958.949	3852.98
P04114	Apolipoprotein B-100	18667.5	8382.35	65372.1		422757	287683	61266.9	97862.5	28909	12003.8	26961.6	8866.32	12013.5	196074	17334.9	32792.3	13661.4	14603.1	1661.61	1839.56
P28066	Proteasome subunit alpha type-5	300255	122440	190061	680251	750365	376313	22504	62200.8			37488.8	15938.4	7294.41	6447.29	49044.6	64101.7	5643.35	2102.12	963.407	9437.85
P19823	Inter-alpha-trypsin inhibitor heavy chain H2	22948.4	17469.3		295043	151024	98308.5	78979.2	124548	11843	9082.59	4737.85	34136.1	7818.12	7786.88	12277.2	8870.18	445807	350275	7652.96	12395.4
M0QZ43	Sarcoplasmic reticulum histidine-rich calcium-binding protein	411912	171224		1.75708e+06	2.78138e+06	1.41765e+06	155090	291934	8543.01		40207.7	44144.9	7747.84	14883.6	39582.1	45733.2	57895.3	60571.3	1593.26
P00734	Prothrombin	67353.7	6033.94	73243.3	38122.6	567268	449885	56508.2	89781	6094.96		9009.07	13468.8	10041.2	3451.97	18045.5		22718.4	9446.99	1685.54	1074.11
Q8IZP2	Putative protein FAM10A4	260754	122796			608430	381948	74393.6	140813		4512.44	120695	117741	25100.9	10327.8	104794	156075	22530.3	3428.78	2007.38	5248.62
O60884	DnaJ homolog subfamily A member 2		42304.3		1.2835e+06	553396	150295	4754.2	98769			7856.32	36994.9	12142.4	7034.26	18276.3	8588.94	28860.4	15755.1	6330.22	2255.52
B1ALA9	Ribose-phosphate pyrophosphokinase 1	24678.4		168095	573050	2.69073e+06	1.18932e+06	92109.9	55981.3	16014.6	11991.8	74751.9	106576	24447.8	54226.6	42154.5	28592.9	29866.8	10119.6	2517.02	1554.04
O94826	Mitochondrial import receptor subunit TOM70	282832	226871	61127.2	724490	500433	327100	85274.1	115682	926.648	4277.81	338322	473194	10928.4	24391.6	238657	289649	94744.9	54519.8	20836.9	37826.3
Q9BVC6	Transmembrane protein 109	133645	38010.9	370942	1.5594e+06	2.46787e+06	1.65253e+06	31361.5	10779.8	19765.3	9234.96	105935	113506	29893.7		52918.8	98783.2	46491.5	25713.3
O43674	NADH dehydrogenase [ubiquinone] 1 beta subcomplex subunit 5, mitochondrial	309947	190753	120995	1.39375e+06	796664	381360	1937.73	25952.3	5538.41	3141.01	26939.2		288118	6116.94	2233.24		111692	29203		5609.11
Q9BYV6	Tripartite motif-containing protein 55		5012.47			235596	156584		7841.93			6278.44	5848.3		787.995	3864.8	7535.26	6135.43		942.463
O43920	NADH dehydrogenase [ubiquinone] iron-sulfur protein 5	157762	79252.8	725928	420012	305742	245224	46369.7	220804	7781.09	663.914	152559	7216.31	2535.87		109054	42067.3	22545.3	28369.3	7176.88	20263.1
P52907	F-actin-capping protein subunit alpha-1	45769.5	20912.6	247041	714929	1.24767e+06	468872	35460.3	91482.2	4403.45	3383.34	105666	141991		683.376	59801.2	79210.4
A0A087WTF3	Ankyrin-3 (Fragment)	4005.38	2403.36		224163	125050	84109.4	10505.6	7453.65	951.026	948.588			784.062		8488.69	10549.6	14241.8	17022.1
V9GYM3	Apolipoprotein A-II	22461.8		673358	54967.4	163829	104621	57428.9	77754.7			58439.6	65642					28810.9	3603.95		1971.7
O75128	Protein cordon-bleu	33771.4	21041.7	423508	809887	499636	389454	18077.7	213869	386708	2403.86	79033.9	138587	9723.6		74279.5	59649.4	40777.3	5156.33
Q15691	Microtubule-associated protein RP/EB family member 1			1.34244e+06	26938.9		68496.1	14269.9	12990.5			7854.07	23269.7	6586.01	11564.3	16783.2	15502.1	8699.76		4120.98	10163.6
A0A7P0T861	Calreticulin	19510.5	64150.9	1.02038e+06	1.24106e+06	2333755	341713	30871.6	43859.3	1956.52	8777.82	50210.6	72981.4	30344.6	4935.59	33895	56860.4	4604.29	2567.93		1270.98
Q01518	Adenylyl cyclase-associated protein 1	42968.5	23883.9		151985	1.20557e+06	923014	222590	384907	10812.1	8665.25	135904	168311	246538	242863	96901.3	101069	217725	11074.5	12330.9	11396.9
A0A0A0MTH3	Integrin-linked protein kinase	98898.3	30340.1	175425	1.1369e+06	1.1262e+06	953739	18313.2	24384	2400.81	4232.69	36191.1	6512.21		12771.3	11130	37409.4	143362	14386.2
A4UGR9	Xin actin-binding repeat-containing protein 2	159549	70548.4	1.25987e+06	190251	181149	22482.3	79114.1	99221.3			19192.8	10039.5			48423	72571.9	37482.2	32784.6	10824.1	9406.22
D6RAT0	40S ribosomal protein S3a	35094	32658.1	337692	856823	509555	324612	41324	40286	6582.37	4321.95	12477.6	34933	39312.6	17269.5	54207.6	83313.3		3661.03	1657.18	1117.49
E9PLL6	60S ribosomal protein L27a	11427	3435.83	222367	985953	1.76663e+06	62302.2	2376.58	11638.1	16196.7	6065.56	55710.1	54089.3		15660.2	79129	138176	83940.2		1977.4	6784.66
O75955	Flotillin-1	33220.5	11664.3	143949		744923	207366	11215.5	28793.4			229432	198859		2103.15	81760.8	74417.3	72495	15606.5		6229.87
P01042	Kininogen-1	31563.3	14228.6	676842		819836	4.07904e+06	75547.2	825849	2608.48	2166.3	26121.6		11360.1	15769.1	39977.8	65580.4	209432	49278.6	1134.75
U3KQT1	S-formylglutathione hydrolase	88819.9	41053.2	151623	280574	94339	77750.2	15503.9	29598.8	6349.8	4441.5	9632.34	12484.1	21156.7	6913.29	12650.1	30726.6	44919.6	1419.4	5820.32	20116.6
P83731	60S ribosomal protein L24	104116	45014.6	194319	869206	1.63045e+06	352564	29578	57280.6	27522.3	17074.4	59259.9	102591	18634	1072.85	78281.3	147722	250048	82733.1	692.542	1481.57
Q16654	[Pyruvate dehydrogenase (acetyl-transferring)] kinase isozyme 4, mitochondrial	136366	58485.6	242301	502979	148541	127148	61476	128422			2179.89		2105.89	1810.61		1355.6	2564.76	2875.01	20522.1	621942
Q86TX2	Acyl-coenzyme A thioesterase 1	51977.3	34641	3.23415e+06	135238	445901	371799	51027.7	96848.8		1911.8	138506	174155	109839	277113	57116.7	72148	94515.3	33168.9
Q9Y3A5	Ribosome maturation protein SBDS	5457.29	3153.98	2.67078e+06					5178.01			8152.2		12983.9	9984.79	12776.7	19577.8		2817.13
A0A2R8Y4T1	Tensin-1	11260.1	11568.7	381859	343534	76505.1	85257.6	5435.38	36078			7714.77	10631.8	15596.5	14927.5	3093.89	27466.2	5761.58
P13797	Plastin-3	80081.7	41868.2			245670	191813	40689.5	59094.1	23702.5	1024.09	51599.2	40360.1	845.234			8538.5	94759.5	19975.4
Q9NRX4	14 kDa phosphohistidine phosphatase	15957.8	22767.7	311954	2.76622e+06	1.12961e+06	363656	30564.2	34917.8		4376.43	28791.6	33824.9	15715.7	15913.4	14388.5	9279.57	153175	40032.8	4511.8
Q96MG2	Junctional sarcoplasmic reticulum protein 1	49131.6	32169.4	1.55332e+06	2.17094e+06	1.26438e+06	1.00563e+06	58685.8	119113			142138	212677	60543.7	63185	119920	156280	246116	3378.49
Q04917	14-3-3 protein eta	1808.24	1080.48	32557.8			84245.1	3453.54	7488.32	1329.11		17078.6	5633.76			4641.93				2231.83	2215.39
Q13155	Aminoacyl tRNA synthase complex-interacting multifunctional protein 2	3547.92		421039	135884	55447.6	193819	8700.24	13480.8			23269.2	9570.12			44413.6	3668.37		1474.08	1054.25	1224.61
K7EMH1	60S ribosomal protein L22 (Fragment)	175727	74890.6	115801	471107	1.15072e+06	923245	60014.3	95245.5	62480.4	52263.1	39208.9	58778.3	111977	120049	72420.1	95033.2	358833	117459	4340.95	2916.16
D6RCF4	CDGSH iron-sulfur domain-containing protein 2	32921	11732.4	186722	116843	708246	48723.9	23551.2	20408.2	1483.63		35235.6				14647.5	69460.5	30914.3	41262.9	3208.4	2975.47
A0A2R8Y4Q3	Dynamin-like 120 kDa protein, mitochondrial	37083.1	21156.6	127676		263117	90828.8	5730.66				20770.5	30293.9			3614.81		29354.1		2126.57	104132
E9PKZ0	60S ribosomal protein L8 (Fragment)	18295.7	9797.29	66266.4	175884	562210	333934	18962.7	63013.8	24395.8	15283.4	32125.2	51791.7	112264	11675.5	31243	45734.5	98804.7	26985.7
P02656	Apolipoprotein C-III				236402	802205	653326	16312.7	24542.7			32547.5	38297.3			28738.6	30147.3				4779.4
P67809	Y-box-binding protein 1								5987.99					10071.9	13130
P56134	ATP synthase subunit f, mitochondrial	719572	325549	1.50219e+06	3.82632e+06	1.74131e+06	1.2643e+06	19037.7	43218.6	14936.3	11131.8	571285	679890	92971.6	4156.56	152468	204852	68400.6	12030.2	8558.95	22689.3
O14818	Proteasome subunit alpha type-7	68890.8	28696.4	660203	1.15937e+06	2.1567e+06	1.43622e+06	69152.8	120909	70033.2	56297.4	97390.9	114225	97636.1	107970	152609	194473	220429	2865.43		1772.32
Q32MZ4-4	Isoform 4 of Leucine-rich repeat flightless-interacting protein 1	341017	142455	79275.1	55027		126676	7060.24	51147.7		3792.45	8603.14	11036.9	5553.26		9060.22	11602.4	17438.3	12930.7	836.608	7380.5
X6RJP6	Transgelin-2 (Fragment)		2537.64	48725.1		11927.8			13064.9	2152.82	2001.31	10469.3	7826.5			1309.16	6551.48		4812.13
Q99584	Protein S100-A13	293342	90797.2	44693.2	577716	5.58112e+06	168044	4938.45		25154.3	28782.1	31963.4	32116.4	43740.6	70167.2		13796.6	98177.8	32224	631.011	5419.1
Q7L2H7	Eukaryotic translation initiation factor 3 subunit M	14032.1	10827.7			90999.8	58095.3			7111.98	3955.43	23688	18914.7			17243	16070.4		7300.25	628.428
Q9NUB1	Acetyl-coenzyme A synthetase 2-like, mitochondrial	71469.3		45016.2	31038.9			2559.91	3242.57			10014.9						84213.5	10885	6853.88
P04275	von Willebrand factor	10347.5	14208.2	17049.5	299962	684651	336781	40034.1	57140.4	5604.53	3708.21	56849.4	21896.3	17111.8	6404.35	37956.1	59302			1227.14	1880.86
Q13263	Transcription intermediary factor 1-beta	25283.5		186144	26625.3	354799	346167	29703.8	28640.3	3890.18	1599.2	4939.79		10211.5	7949.95		6988.84	79669.8	24400.1	1783.95
Q9H9P8	L-2-hydroxyglutarate dehydrogenase, mitochondrial	20784	12611.8	19508.5		101688	54754.7					22521.3	27666.8			9178.76	8632.16	6566.43			1731.98
P15088	Mast cell carboxypeptidase A	2715		126842	380794	3081731	2.15796e+06	85276.1	174710	11615.2	8344.04	192011	241843		27859.5	63371.2	90673.9	47682.7	10542.4	6512.45
P62081	40S ribosomal protein S7	29987.6	15957.1	177736	196547	584253	261478	18744.4	31192.7			3723.39	3362.98					25388	10052.7	2841.38	9536.66
A0A2U3TZL5	CD59 glycoprotein (Fragment)	406050	231176		2.84185e+06	2.01271e+06	1.49946e+06	74034.7	119139	1635.7	1483.42	80096.7	152810	497084	527177	99099	165241	14110.5	1965.85	2872.92	2050.3
P42126	Enoyl-CoA delta isomerase 1, mitochondrial	68073.9	45364.2		616704	1.12775e+06	577935	39871.5	71956.8	2754.01	3499.66	52321.8	56778.3	13116.1	19934.7	75109	86245.5	236309	37720.3	1785.47	2347.81
Q9NS69	Mitochondrial import receptor subunit TOM22 homolog				338779	281880	208809	5906.51	17642.2				13511.6	3507.06
B8ZZL8	10 kDa heat shock protein, mitochondrial	93519.7	27521	4.5427e+06	426319	435402	500015	220166	410270	33983.5	27860.7	163878	176633	82966.4	69175.7	114339	122408	219115	45419.7	4724.02	2300.74
Q13884	Beta-1-syntrophin	77352.9	23273	48418.9	576813	1.16421e+06	596927	14044.2	86485.3	12202.9	8959.25	37046	63911.8	7098.03	4632.79	30862.1	16673.1	19331.4	2763.76	20818.9
P55042	GTP-binding protein RAD	168784	70944.8			1.81592e+06	940992	9458.12	14432.3	99199.2	86067.9	397464	552718	17148	19807.4	1.09803e+06	993312	58753.3	760128
P47897	Glutamine--tRNA ligase	27351	19437.8	286405	168965	139378	381420	10654.4	23805.7		5031.04	17177.2	44401.8	374640	31792	33349	7996.33	260416	22172.5	1027.85	1602.15
Q9NX14	NADH dehydrogenase [ubiquinone] 1 beta subcomplex subunit 11, mitochondrial	17321.9			1.36786e+06	717431	229778	60761.2	81320			117904	108020	410205		120410	197722	75491.3	26100.5
P55060	Exportin-2	111226	67183.3	20545.3		531958	290618	24467.3	29072.4	2711.35	10508	26364.3	40262.6	14976.9	22095.9	33700.3	39823.9	15568.6	3094.6	1517.29	16717.8
F5H157	Ras-related protein Rab-35 (Fragment)				104521	117828		9820.23	12771.3				19527.6			14010.4	12261.5
P60953	Cell division control protein 42 homolog	16155.2	7601.82			324664							1638.19	178136	15020.2			6217.85	1407.32
H0Y742	SUN domain-containing protein 1 (Fragment)	33728.7	21720.5	41778.7		480088	120669	9840.74	8855.83			19723	16274.5			8707.71	8362.18
E9PNQ8	Thy-1 membrane glycoprotein (Fragment)		48964	19324.5				82947.6	129950			3255.66	4549.85			37451.9	51398.3			10655.6	1256.52
P09960	Leukotriene A-4 hydrolase				1.2521e+06	63564.7	71973.8	9530.94	13736.5	4186.78	5696.38	13584.1	16299.9	30018.8	35501.3	3336.14	6678.09	44125.1	16476.1	1620.58	1173.52
O75208	Ubiquinone biosynthesis protein COQ9, mitochondrial	65804.6	52783.2		681254	993366	433366	63146.3	103337	16357.1	795.64	99199	116300	7325.25	11697.9	62303.1	93893.3	90135.2	17138.3	1899.27	18758.6
A0A3B3IUA2	Ribonucloprotein	13087.6	128183			259959	179618	65450.1	42213.2	15356.3	11587.1	27944.8	30597.3	3328.83	3568.53	20977.6	30979.6	72933.5	10116.2	4702.17
C9JYN0	Synaptophysin-like protein 1	144806	81867.9	1.47769e+06	1.52482e+06	1.59115e+06	545293	42457.5	76160.7	1863.63	939.28	73084.1	108402		9133.68	45295.6	42007.5	29752.6	16479.8		2080.34
Q9BXW7	Haloacid dehalogenase-like hydrolase domain-containing 5	39960.7	22442			806084						20646.9	22844.9				4817.35	50471.3	8092.04
A0A140T902	Tenascin-X	13594	2391.58	43181	34380.4	246572	162866	62569.8	134829		3037.23	123595	134223		1210.53	93103	109098	56590.3	18521.3	1302.25
A0A087WUV8	Basigin	75483.7	33740		1.10532e+06	281878	193745	2592.24				6705.78				3659.06	10353	32535.3	3746.34	1969.85	955.348
Q02878	60S ribosomal protein L6	30192	122476	14915.1	377323	248679	215867	29984.2	168787	12525.1	8573.84	29554.2	38554.2	1.48613e+06	1.66931e+06	32382.5	37197.9	98686.4
P16989	Y-box-binding protein 3	1.13776e+06	509257		158470		138067	8737.78	13945.1	19956.9	10821.2	7971.47	13629.9	38834.5	39632.6	39113.8	45763.1	32488
P62269	40S ribosomal protein S18	289461	96753.6	295655	26455.7	1.34985e+06	595288	189318	435413	65216	50830.7	21934.8	22518.2	172022	18147.9		6262.11	80062.1	7568.64	2207.71
Q58FF6	Putative heat shock protein HSP 90-beta 4	14502.7	9145.02	49454	337220	1.27026e+06		3588.45					6030.09		2077.22	5267.8	10476	9469.25	10848.4	3027.35
A0A7P0T862	Nicotinamide phosphoribosyltransferase			172564		1.23471e+06		8867.3	48465.7				31050.6	12225.9		6705.28		8849.98	10242.5
P21281	V-type proton ATPase subunit B, brain isoform					45911.5	24109.8											14591.2	29484.8	2333.75	3118.81
J3KRX5	60S ribosomal protein L17 (Fragment)	109314	40373.2	2261515	1.60675e+06	1.21956e+06	1.14921e+06	14660.2	39256.3	7649.75	2339.18	23405.9	41053.9	25064.6	92062	32461.4	39832	1.26442e+07	2.92095e+06
Q8NHH9	Atlastin-2			389339	804488	369729	233183	24560.3	44817.5			29957.3	30286.7			36908.3	42767.7	75748.4	38260.5	3591.4	1755.3
Q13203	Myosin-binding protein H	11137.8		94341.1		144234	125700		9682.3	10328.7	6338.48			2572.07	3870.01			16581	4732.25	1442.53	4065.34
Q6UVK1	Chondroitin sulfate proteoglycan 4					39580		2787.39	5089.81	2783.03		1019.74	1228.78	3533.79	4181.88	3444.85	3843.45	13134.7
P55795	Heterogeneous nuclear ribonucleoprotein H2			64313	66274.6	371566		3131.1								8171.27	8504.07
P42025	Beta-centractin			463898		100383		18980.4	34834.8							15216.6	25304.5	57006.9
H0YJ34	Fermitin family homolog 2 (Fragment)	218792	128384		177854	75975.5	86580.1	18532.8	32304.8			14614.3	14745.9	13751		10652.6	13166.6	22894.4	10838		2575.09
P07602	Prosaposin	864443	371904	154031	921391	6.937e+06	26491.6	13600.6	150011	67180.2	9592.09	12502		33309.9	23001.9	3811.34	20076.7	28446.9	41049		2892.1
A0A6Q8PGM6	Heat shock protein beta-8	228537	72658.3	525418	348933	1.25878e+06	471255	36572.1	66030.9	12550.6	4149.27	95165.4	129383	94650.7	8905.37	190222	202503	16106.2	27025.5	1093.81	1996.94
Q99536	Synaptic vesicle membrane protein VAT-1 homolog	806150	378424		288542	328832	153737	84714	142715	447083	322962	50123.2	54320.6	128640	120643	58946.8	62069	194539		18954.6
Q14203	Dynactin subunit 1	67143	11707		550730	568865	342173	43384.4	114286	265781	237118	27683.7	11108.9	86742.6	115745	40172.2	15439	216211	41707	907.994
Q8TAT6	Nuclear protein localization protein 4 homolog							1227.84	2587.88							2294.9		4261.44	2439.36		1924.29
A0A8I5KVV1	AFG3-like protein 2	478061	197290	30179.3	1.15577e+06	6.02084e+06	4.09699e+06	256680	396715	15580.4		616453	777183	15991.4	8043.56	689116	857239	1.28335e+06	438136	3046.67	13915.7
A0A087X253	AP complex subunit beta	19599.1	21980.6		183479	168806		403295	912049	5075.25		8654.77	3658.65		7694.82	4483.06	6416.03	353736	78935	16789.9	14444
Q9BTV4	Transmembrane protein 43				709647	1.84271e+06	900146	133666	211983	3827.03	1643.28	46475.4	44595.8	5542	7032.03	13264.2	17237.3	158308	38856.8		2150.11
P78417	Glutathione S-transferase omega-1							18941.2	31515.3	2991.04	2257.31	6489.75		4408.67			19585.9	19203.9	20318.7
F6XZQ7	Glutathione S-transferase	76542.9	39547.1	4.4531e+06	436557	653441	289959	155070	237797	6584.38	13350.1	79875.4	93557.6		43717.2	45657.1	64355.9	64037.8	6754.21	2619.27	3797.93
P05109	Protein S100-A8	32141.2	13681.6	47451.2	1.36665e+06	170595	121705	79096.3	113788	1085.84		2631.47			17655.7	4423.1	3566.13	44383.2	16255	63233.3
O14773	Tripeptidyl-peptidase 1	60881	33796.8	385093	83085	2.36051e+06	342354	22931.1	45412.8	8266.87	30785.1	137890	175455	5196.69	28265.7	68783.7	71823.5	14749.6	5651.33		657.04
P28070	Proteasome subunit beta type-4	44959.5				99964.3			6193.85			53623.8	60978.1			7516.09	20002			1988.81	794.449
Q96KP4	Cytosolic non-specific dipeptidase	63104.3	34685.2		59264.4	135591	106902	35808.9	69271.6				8950.24	17846.3	14596.2	13509.8	14443.7	29547.8	10608.3	2290.3
A0A7P0TA76	Fatty acid CoA ligase Acsl3	40747.3	21813.9	708324	787736	524895	159106	10160.2	8831.77		3492.09	4040.8	7284.06	17166.3	47635.7	24664.1	48062.5	111672	39704.2	1015.26
O95373	Importin-7	715543	305460		785802		69592.5	9346.67	17502.7	3315.46	1164.92	26267.7	33824.2			32603.7	48984.2	31706.1		859.749	4507.01
Q14974	Importin subunit beta-1	1611.43	1007.08		82769	203900	184452	44423.8	87720.7			53983.5	47948.5			19128.3	17081.6	7510.52		2494.4	1132.3
Q8WW22	DnaJ homolog subfamily A member 4		1874.66	140987	173282	196149	79320.7	35617.2	56858.3			20136.4	19932.2			31727.9	38176.5	42369.8	6480.88
I3L3P7	40S ribosomal protein S15a	48193.1	29001.1	3.36627e+06	199757	322546	315519	5819.96	4634.49	7954	11486.3	68593.2	118417	167111	203000	194301	184722	81226.3	4863.28		2406.41
P11766	Alcohol dehydrogenase class-3				3.85495e+06	3.10968e+06	288980	38336.6	60768.4				8189.25	3480.48	4556.73				5640.48	1541.96
H7C3T4	Peroxiredoxin-4 (Fragment)	53393.3	17185.4	53452.6	187165	588837	519920	11347.7	14614.2	5156.83	3670.92	24177.6	12254.3	54237.4	63628.9		9018.91	3.86882e+06	16330.2		1230.84
P49755	Transmembrane emp24 domain-containing protein 10	3857.85	2970.44	130450		1.00974e+06	687134	45799.1	82477.8	3769.85	2558.99		17203.9	760.252		2265.99	4171.05		11269.9
A6NLN1	Polypyrimidine tract-binding protein 1	64360.9	31096.1	61439.9		234455	123434	17482.7	30632.9	46560.1	34658.5	12394.9	12014	127844				60694.4		2104.64	925.302
P62714	Serine/threonine-protein phosphatase 2A catalytic subunit beta isoform	72628.5	39721.4		58668.1	584571	465616	29486.3	75226.5					2024.23	993.547			59974.6	17154.3	1421.61
P62834	Ras-related protein Rap-1A	80570.7	50286.5	909824	926244	1.21824e+06	765263	112260	201864		1791.16	280024	342247	398142	403941	151817	140586	177005	2648.17	3237.77	36626.8
P55822	SH3 domain-binding glutamic acid-rich protein	30564.2	35341.2		762982	184206	145881	80211.2	95838.8	3166.74	2348.56	140040	139267	21746.9		60142.8	64607	3568.8	11040	3776.2	2568.69
M0R3D6	60S ribosomal protein L18a (Fragment)	76033.2	20240			584754	368376	69276.4	127551	108068	80419	38863.2	30151.3	15677.3	7798.88	20787	38466.4	92980.4	12749.6	860.549
E9PNK6	Tumor protein D53	12484.7	6468.42	166086	42628.1	262152	173711	8305.12	8281.38	20466.2		32834.3	44586.1	44198.2	3601.25	29257.9	31677.7	29588.7		1267.78	1070.95
P62318	Small nuclear ribonucleoprotein Sm D3			499603	138852	132764			4923.2			9284.21	12101.1	6188.42	8198.15	1928.83	2667.98
P52564	Dual specificity mitogen-activated protein kinase kinase 6	79151.9	16475.9		802844	206149	664272	101658	174965			138847	159805	5501.54	71216.9	96818.2	147427	239204	101707
Q92522	Histone H1.10	202007	80342.1		44758.9	148606	524051	9673.53	10354.8	36424.2	12908.8	8126.62	12026.3	69101	79428.9	23472.7	24795.6		15622.5	2273.01	992.321
Q8NBX0	Saccharopine dehydrogenase-like oxidoreductase	51902.4	19015.3	22395.3		237827	211191	6905.36	19164			64762	79696.4			25162	27149.7	51692.9	15922.3	614.832	563.692
P62753	40S ribosomal protein S6	25108.3		554491				4606.95		17175.3	10010.4			18483.1			12973.4	65493.3
P35080	Profilin-2	79810.7	30342.8	42557.9	58205.8	324175	169491	25231.6	38882.9			8573.09		62434.2		7278.93	47482.9	62951.5	23139.5
D6W5Y5	Cold-inducible RNA-binding protein	109288	61852	271253	237307	194411	24879.6	9993.9		28009.1	7717.42	50143.6	60110	30857.3	40406.6	11290.8	5661.72	265676	67365.1	1602.99	1159.62
Q13098	COP9 signalosome complex subunit 1	30444.9	7485.59	694395	417458	856708	443008	106393	268804	15657.8	4573.63	20136.1	20190	4322.19	9514.77	18995.4	11895.3	55330.9	19967.8
Cont_P02676	Fibrinogen beta chain				153425	797845	273018	43589.5				5846.37	12036.8			41395.9	38882.7		7698.89	2684.88
C9JD32	60S ribosomal protein L23 (Fragment)	51239	5065.41	416220	325780	334608	17984.3	23265.7	44785.4	3564.46		9599.39	8893.04	9001.38	1692.93	4102.37		40573.7	7142.16	2960.26	4690.68
A0A7P0T9A7	Adenylosuccinate lyase	45238.8	25622.8	13372563	666681	252016	745701	8563.67	717.782		1042.31	32112.1	36731.7	105469	82251.6	31966	30908.6	1.3829e+06			901.179
H0YB09	D-glutamate cyclase, mitochondrial (Fragment)	13551.4			178259	107105			15865.6			50165.4	45683.7			13361.2		11889			1155.98
P54646	5'-AMP-activated protein kinase catalytic subunit alpha-2		54307.7	128705	784105	389371	260654	28557.6	67618.5					21476.7	16443.1			7820.99	45719.8	8026.19	18426
Q2TAL5	Smoothelin-like protein 2	168979	79955.8	1609.81	882364	645219	413763					27403.1	15952.9			16599.7	17401.8	21863.1	5220.33		42363.2
Q9UQ80	Proliferation-associated protein 2G4	67253	35302.1	185962	368991		18895.5	8349.42	6181.97	1848.02		16821.1	21831.3	3323.27	2044.06	8088.02		25014.9	11597.5	1022.3	3775.34
P61201	COP9 signalosome complex subunit 2			93785.5		397001	284051	2635.55	5049.9			13463	14828.2		3494.11		2198.34	5101.24	6045.15
H3BP28	5-demethoxyubiquinone hydroxylase, mitochondrial	43837.3		165948	464795	254179	15652.4	3052.32	4095.64					18714.9		1560.72	1558.1	3833.24		1577.5	895.267
J3KPD9	NME1-NME2 readthrough	81049.4	45987.1	96223.9		157081	68931.9	16041.1	27785.8	8176.47	6373.53	28604.5	35460.1	7424.82	7595.53	15044	20236.7		3662.13		742.305
E5RI99	60S ribosomal protein L30 (Fragment)	202500	109027	34517.1	181257	447695	16716.8	6474.01	40084	2341.42	1389.61				19977			5081.07	1693.93	988.141	1623.79
P50570	Dynamin-2	48546.9	18182.4		359597	1.56214e+06	470577	4594.09	33934.3			39072.5	22094.3			3919.6	4326.42			3376.67
E9PKG1	Protein arginine N-methyltransferase 1	120406	19563.8	300480	127731	466817	54763.8	8009.4	65783.2	2225.23	3940.32	2738.84	4774.69	7461.08			11084	93233.5
O43772	Mitochondrial carnitine/acylcarnitine carrier protein				536357	231742		15561.9	28463.3	4179.54		4740.97		170192	3493.73	32821.6	42468.1	60783.4	23337.9	655.092
P26373	60S ribosomal protein L13	62555.2	29563.1	43224.2	424507	580415	871767	71417.1	117456		3099.51	73009.9	85929.1	3325.49	4261.64	35345.3	43581.6	24814.4	68395.4	1341.41	716.615
Q8N163	Cell cycle and apoptosis regulator protein 2					183080		3338.01	3132.06			3200.74						11883.1			3471.47
D6RBZ0	Heterogeneous nuclear ribonucleoprotein A/B	29174.1	19815.9	85975.1	195717	52316.6	29546.4	8117.47	11561.6	3957.73	3877.68			15093.3	16199.9	14120.4				870.669	1503.2
A0A7P0Z497	Peptidyl-prolyl cis-trans isomerase			639564		80554.8	366243	268442	447120	13201.2	4813.75	77113.8	85149.8	667.381	732.295	42703.9		36334.3	104805	1906.57
P04196	Histidine-rich glycoprotein	17341.9	8557.73			899331	263129	70634.9	120498	1571.7	1042.79	32573.5	37745.8			36351.3	37673	63245.6	23457.3	1578.14	2367.15
Q9GZM7	Tubulointerstitial nephritis antigen-like	38124.1	25974.8			1.09945e+06	801624	6295.09	9264.2	1375.75				2793.53	733.65						1531.22
P35998	26S proteasome regulatory subunit 7	49525.2	29502.9		813095	448943	155084	7873.5	17393.9	1182.41	1156.3		5146.3			16280.7			2208.55		1727.07
G3V1D1	Ferritin	3052.09		43473.2		1.2004e+06	496703	3991.39		89607.5	54380.4	7005.65	6807.91	93059.6		13488	20057.5	8970.69
P01871	Immunoglobulin heavy constant mu	42524.5	32811	915943		345065	270153	87727	361051	19880.2	3742.14	14133.6	5052.51	8127.58	4937.68	5990.22	5954.42	180559	9546.38	8486.92	4509.15
O00330	Pyruvate dehydrogenase protein X component, mitochondrial	1.55914e+06	594579	114338	551176	495753	347504	7286.39	141740	1.05305e+06	778001	62050	85059.1	1.04538e+06	1.13623e+06	75108.5	110622	79522	49641.1	1031.18
P61088	Ubiquitin-conjugating enzyme E2 N	3135.51	4997.38	672262	64079.8	62173.3	296689	49910.2	95066.6	5177.01		34409.8	67644.5	3529.94	13493	19041.4	11990.7	54835.7	24329.6
P05164	Myeloperoxidase							1976.67						7735.19				7488.62
Q9BW30	Tubulin polymerization-promoting protein family member 3	2167.39					94443.8	5953.02	105468	9413.4	6418.23		27854.4		2068.06	20573.7			6274.86	1050.79	800.752
Q08211	ATP-dependent RNA helicase A	341039	140038	60182	2.86205e+06	3.15678e+06	2101141	10444.4	2423.85	47731.3	40063.2	5114.74	2224.61	2586.93	9439.27	3437.25	6121.08	27978.6	4257.69	6728.13	18789.7
P54578	Ubiquitin carboxyl-terminal hydrolase 14	20618.3	20181.2	130814	75603.9	356734	191308	7590.84	8190.86			41836.1		2695.17	2390.13	21173.5	11707.3		5779.83	2862.01	6678.62
Q93100	Phosphorylase b kinase regulatory subunit beta	6613.07	2762.82	151511	1651831	54836	38315.2	3178.47					3685.97	11395.4	7272.05	3227.52		7710.83	1618.66		1614.87
Q8TDC0	Myozenin-3	129706	54527.6		356090	254015	167037	4072.27	8573.56	4244.09	4698.15	14906.7	19331.3	1782.8	2040.85	11609.3	19158.7	12014.2	4341.9		1265.21
P56385	ATP synthase subunit e, mitochondrial	547803	248567	527481	3.11924e+06	2.54058e+06	931901	68810.3	123834	52343	36262.2	192872	260616	324608	336573	200092	278585	394307	135618	3597.32
P62820	Ras-related protein Rab-1A			2.19833e+06	567593	559822	379831	151247	303168			86798.1	113576			83374.9	95865.1		23900.9	1098.35	1628.07
Q5R3B4	Mitochondrial pyruvate carrier (Fragment)	285355	103136	105885	503955	62226.7	816344	43683.9	34282.5	10028	7302.07	44399.4	63453.1	437248	8074.42	27482.9	44821.2	30879.9	3108.96	1056.07	2208.49
Q9BX68	Adenosine 5'-monophosphoramidase HINT2	1381.24				310777	333989	16140.1	47373.7	48609.6	36402.2	75759	116451	136172	158813	28440.1	49502.6	23270.1		1235.22	6293.96
Q9BXK5	Bcl-2-like protein 13	18456.8	10305.9		67105.3	144129	92672.9	19151.1	37067.4			9099.01	8252.7			22111.5	21520.9
Q8N3L3	Beta-taxilin				139385	301399	177908	9099.18	2521.33			20022.4				3596.24	5469.98			840.356
O43837	Isocitrate dehydrogenase [NAD] subunit beta, mitochondrial	16321.2	12590.2		529729	374155	206215	12649.8	40229.2	898.121		92812	89899			14763.8	59726.5	26723.4		1170.76
O00264	Membrane-associated progesterone receptor component 1	17192.5	9177.43	210544		409675	76669.5	28142.1	36079.9					945.928	6899.18	26318.9	15901.1		19988.2	1128.8	5031.89
Q9NR31	GTP-binding protein SAR1a	134994	61607.1		587738	748316	466943	137592	236946	24897.8	18909.9	139528	143940	2148.77		91155.5	132431	174555	3482.2	4379.65	5947.13
Q7L576	Cytoplasmic FMR1-interacting protein 1		4188.35	253907	219950	587426	413227	18547.6	75518.7	7449.27	4567.04	3383.12	10528.4	2089.14	2361.75	8937.32	19533	122557	52117.1
F5H423	Uncharacterized protein			162031		637307	425407		243825	11468.8	5852.67			13181			5347.27	60137.7	1750.57
P55884	Eukaryotic translation initiation factor 3 subunit B	12831.2	10173.8	133360	841734			20576.3	41238	4199.66	1407.63	30799.2	28984.9	5357.01	13229.8	2147.05		79597.7		4798.75	5861.22
E7ETR0	RuvB-like helicase	19492.6	3647.47	64182.3		315808	121132	5963.38	13279.7	1370.53	4729.76		3395.15	1621.41	2079.87	5551.57	7870.99	25098.7	9038.15	1050.24
O60938	Keratocan									75408.7	54035.6	11169	18918.8	14584	24721.1	25010	33990	41548.6	7383.67
A0A7I2V535	Non-POU domain-containing octamer-binding protein	31163.1	10227.9			75462.3	156466	19058.2	30234.2	4294.69		12619.2	22452.6	1032.35		19911.7		57445.4
Q96AN5	Transmembrane protein 143	78015.5	24826.7	204857	413433	69998.3	64248.8	1739.94	10611.1		2405.84	38776	52616.3	11190.5	1097.21	67017.7	58343.1	8592.91	3454.3
K7EJV9	60S ribosomal protein L23a (Fragment)	244657	95647		838763	1.16348e+06	324554	67523.1	95326.1	4717.17	14234.9			59980.9	3603.37	90763.3	124930	813056	48295	6333.6	3394.96
Q5VVC8	60S ribosomal protein L11	254016	107330		1.64462e+06	1.81995e+06	964909	160302	264178	3244.42	1625.68	349742	353814	13577.1	26863.4	160064	268664	310913	37627.2	5472.61	23245.7
K7ELL7	Glucosidase 2 subunit beta	9666.06	9143.72		1.01169e+06	765256	169675	36805.7	29334	17185.7	1911	26265	43114		1629.79	33283.1	33608.6	47026.9	24896.6	3068.2	3992.04
P23381	Tryptophan--tRNA ligase, cytoplasmic	13256.3	5483.1		84812.7	172282	100048	9359.81											14154.1		1838.38
P37108	Signal recognition particle 14 kDa protein			237522	240253	383488	193920	35114	55150.5			59957	54793.7			3712.78	28774.5		7472.97	1912.65
Q15404	Ras suppressor protein 1	51436.9	35561.7	900798	214314	540786	280599	46438.8	25481.4	24972	16643.9	52691.3	36357.8	1.47312e+06	1.45928e+06	20705.4	12821	615986	14282	1193.04
P03886	NADH-ubiquinone oxidoreductase chain 1	40490.4	16618.1	1.15546e+06	1.40901e+06	830842	97895.2	31479.8	68408			10497.8							5919.5	3958.14	1387.36
O00748	Cocaine esterase	14891.7	5087.11			567633	377314			5416.37	5193.04	13264.8	15331.8			1573.74	6902.26	54439.3	1448.9	1112.75	1007.25
P61026	Ras-related protein Rab-10	287896	125836		1.23304e+06	2.5517e+06	461780	52128	108421	8889.91	8359.07	295570	315458	140199	178438	216532	341255	654281	25606.9		3286.63
O75531	Barrier-to-autointegration factor	1127.05		191103	214660	525747	382363	8837.9	15909.8			154741	158191			33393.2	33145.5	28759.5			2467.81
Q9UIJ7	GTP:AMP phosphotransferase AK3, mitochondrial	23263.1	18737.1		239373	133615		40774.9		9426.79	7071.54	27987.4	27882.7			13748.1	28360.2		8643.67
O95169	NADH dehydrogenase [ubiquinone] 1 beta subcomplex subunit 8, mitochondrial		5298.63		1.08228e+06	559510	455119	58303	101540	2323.19	2039.42	82114	117749	37409.8	37724.3	98762.3	210037	224272
P02792	Ferritin light chain	228153	118686			786972	44645.4				23795.1		6080.28			12811.4	4197.76		4906.08	1920.25
Q15582	Transforming growth factor-beta-induced protein ig-h3	16561.2	7806.83	159809	105564	424651	258970	86179.6	198948	866.337	737.632	131421	120134		638.441	58807.5	59488.5	278518	110780		1771.49
J3KNV4	Integrin alpha-7	7374.15	5060.48	22936.5		253094	116152	21447.4	32361.9			27776.9	31138.5		1983.17	13150.5	20182.1	24609.2	3640.99	1143.57	1917.57
K7EMN2	6-phosphogluconate dehydrogenase, decarboxylating (Fragment)						88256.5	43030.2	71465.1			16504.4	27762.1		1170.61	34339.8	64612.3	269463	97656	4380.97
P61160	Actin-related protein 2	402988	173780	99419.5	49409.5	303271	244766		17528.9	8495.38	3433.55	106343	132825	8922.03		31466.3	29064		90460.3	8740.02	965.11
Cont_P35527	Keratin, type I cytoskeletal 9	171646			294547	561630	555746		447363			104314	111848	4349.46		121077	188644				988.487
H0Y512	Adipocyte plasma membrane-associated protein (Fragment)	2135.26	8655.71	428888	33546.4	764186	505369	60833	101850			23396.8	28879.8			10304.2	24635.2	28422.7	17563.7		1768.14
O15173	Membrane-associated progesterone receptor component 2	3334.68			336378	993807	512000	2170.63	6338.68			10160.2		50202.9	113413			92925.1	7809.57	1490.47
Q8NBS9	Thioredoxin domain-containing protein 5	3881.03	4780.87			310423		18314.9	40153.3	1517.22		29729.1		1714.63		7373.4	9070.47	34265.2	17988.5		2400.98
P02649	Apolipoprotein E	12069.6	4723.3	231057	177071	545002	206516	7257.46	699.714	2822.55	2094.3			66466.8	74932.4	3547.69	6306.09		4645.72		1638.4
Q13283	Ras GTPase-activating protein-binding protein 1	26853.3	12052.4		72311.6	24907.6	18978.3	2879.18	3735.34	7350.12		3441.24	6063.95	15535.7	8836.62	4765.61	4421.91	11986.1			1751.65
P62851	40S ribosomal protein S25	8323.35	3455.94	120377	264240	1.01867e+06	732640	74330.1	142196	9588.01	7405.38	92146.2	81726.7	121949	109983	61342.2	104712	132047	42755.7		1332.36
K7ER16	Phenylalanine--tRNA ligase alpha subunit	1963.31		158689	191340	436924	73148.5	23681.9	45649.4			41741.2	17728.6		412.633	54725.7	58334	52896.8	20300.1	7221.57	1732.44
H0YDU8	Serine/threonine-protein phosphatase (Fragment)
P02008	Hemoglobin subunit zeta	82554.7	47177.7		31036.9			2088.27	1608.22	7540.42	3066.73	1200.43	2123.18	7096.83	6044.99						2737.74
Q9NZ45	CDGSH iron-sulfur domain-containing protein 1	237458	95450	30443.6	2.55343e+06	1.03634e+06		4290.15			3126.32	2663.94		12916	8657.75		9706.02		28353.2	1434.06	2775.15
Q9Y376	Calcium-binding protein 39				60987.3	155274	71405.1	4573.24	12551.2			34370.3	25694.9			14136	14355.2	3479.8
Q99643	Succinate dehydrogenase cytochrome b560 subunit, mitochondrial			220120	1.61648e+06	374793	311271	7754.99	14505.7	15304.3	7045.54	30640.4	3213.8	37559.2	12660.1	3151.23	6827.67		5091
Q9Y3E1	Hepatoma-derived growth factor-related protein 3						23961.1	4604.01	5118.68			9028.49	11582.1			2583.14	4768.85	27928.8	14967.4
O43615	Mitochondrial import inner membrane translocase subunit TIM44	7550.69		324334	87541.9	427317	27820.1	7078.38	10868	2390.4		25927.4	19401.7			15126.7	19165.8	5746.46	22039.1
P16152	Carbonyl reductase [NADPH] 1	12270.4	5951.74	202768	226243	74365.4		11385.6	34767.3	14420.8	9591.78	5415.36	9518.02	1629.59	4758.13	6357.9	6113.66	29625	6867.27	6549.99	10500.8
E7EW31	Proline-rich basic protein 1	118242	51325.5	777326	783736		52709.7	6575.68	23112			16130.9			5023.85	23788.5	44438.3	57556.1	18915.2
Cont_Q3SYV4	Adenylyl cyclase-associated protein 1	20649.2		548057	277992	590529	82467.7		29610			6574.13	7187.23	3901.67		8889.46			16350.1
C9JJ25	Protein-cysteine N-palmitoyltransferase HHAT-like protein (Fragment)	117057	49081.5	36741.5	339830	222141	36627.9	2976.3	14680		3352.3	12849	13852.9	12440.6	38108.1	9541.83	19847.6	19987.7	10426.5	1006.58	1542.98
E9PNJ4	Stromal interaction molecule 1	27250.6	12552.6	350664	656668	404568		27700	45942.7	5324.36	3665.07	15147	3026.76	2562.69	17643.8	20821.9	17570.5	11162.7	1137.66
P49773	Adenosine 5'-monophosphoramidase HINT1	378514		736970	212260	270836	86737.9	5585.09	32342.4	3059.54	3657.2	63694.8	40826	48631.8	1856.05	24368	129960	22975.4		866.147
E9PCT5	Caveolin			22590.4		1.36868e+06	883081	102932	170659			159723	214947			127162	143397
C9JVE2	DCN1-like protein	20842.9	13252.7			76482.3		17990.7	5466.23	2679.24	2469.35	5825.85				3052.74	4657.06	8420.75	14600.9		8074.46
P09417	Dihydropteridine reductase	10106.3	12543.4	95782.9		76656.5		27413.7	52447.3			16788.1			7049.52	11118.4	14286.9	529012	5529.29	787.047	962.704
B3KSI3	Branched-chain-amino-acid aminotransferase					69509.8	43577.6	21932.1	39818.1									17655.9			1647.33
Q5T7C4	High mobility group protein B1	14838.7		14082.1	287994	47746.8	135737		5864.12		3450.3	6070.86	8949.56	10168.9	10240.5	4623.26	7576.61	322269
O95182	NADH dehydrogenase [ubiquinone] 1 alpha subcomplex subunit 7	38029.3	29001.7	521070	2.51515e+06	171851	524955	19168	64626.9	854.934		41775.2	46817.6	434413	555834	66794.3	79969.7	155782	36933.8
Q14344	Guanine nucleotide-binding protein subunit alpha-13
P00747	Plasminogen	53698.1	17273.5				42559			6396.12	5476.71		3300.06	9334.82	8939.51			5884.26		1325.2
O00483	Cytochrome c oxidase subunit NDUFA4	1.33738e+06	689380		8.47772e+06	4.48491e+06	3.47564e+06	325893	633620	407690	325372	629704	857097	937086	1.02492e+06	685913	933840	1.70888e+06	12785.7		7285.84
Q9H3N1	Thioredoxin-related transmembrane protein 1	42026.6	49098.2	72424.1	378117	778846	491987	21176.7	63009.3	5326.35	3147.71	29999.9	32355.2	1584.35	8326.31	4143.33	21994.7		4082.73	3851.59
E9PMR5	Myelin basic protein	8900.96	8418.21		43915.4	4934.52	300063	2386.51	2324.84	12698.9	7084.97		3777.25	9136.22	3086.4		5548.11	8597.67	3558.53		1017.89
P39023	60S ribosomal protein L3		4371.82	53998.1	77067.2	93750	84466.9	2871.87					12089.4			11815.8	17037.5	102948	74771.5		7696.17
A0A087X260	TAR DNA-binding protein 43			78721.1	52813.1	299800		3695.97	3937.94				2641.43			1108.73		4769.95	22995.5	3716.19	1992.77
P51911	Calponin-1	17993.6	10354.9			1.11157e+06	319406	57820.7	56907.9			89088.7	5478.29			98505.3	106543	73657.8		1163.9	3609.84
H0YA26	4'-phosphopantetheine phosphatase (Fragment)	12777.5	5823.82			133764	78980.4	1966.77	2566.54		955.285	4035.25					14030.2
C9JF17	Apolipoprotein D (Fragment)				268824	4.37292e+06		7532.44	9869.12	3966.88	11733.6	9569.63	4879.42	105956	4467.04	21863.5	34893.5	28076.3	6129.39
P58546	Myotrophin	39904.8						27976.3	43146											3632.72	4770.02
Q9BRC7	1-phosphatidylinositol 4,5-bisphosphate phosphodiesterase delta-4			445528	40578.8	237084	164710	6083.75	14117.5			18790.5	19649.5			4981.93	8841.03	4596.25	15278.4
O43681	ATPase GET3	611210	209954	63181.7	175214	1.17231e+06	257837	7386.84	26080.5			15188.2	17166.3	8551.38		14112.7	24275.5	19967.4	1985.05	4696.17	1841.19
P54619	5'-AMP-activated protein kinase subunit gamma-1	19650.3	8863.26	55093.9	225187	104269					2100.58			26984.5	29464.5			333348	132563
Q07960	Rho GTPase-activating protein 1			26569.6		361867	88044.8	1200.39	2362.32			5527.75	6368.21			6357.08	10791.8		2890.52
A0A4W8ZXM2	Immunoglobulin heavy variable 3-72					463158	53761.7	6925.72	16196.1			21120.6	24482.2			35097.9	48092.1	23946.7
Q07954	Prolow-density lipoprotein receptor-related protein 1			47841.7					34612.9
Q15370	Elongin-B				157746			50557.1	95395.4			28603.8			2118.39				9782.67		11739.4
A0A087WUI4	Tryptase beta-2					24982.9				5341.06	3122.85		4609.27			5936.21	2905.77	49482.9	22126.7
P31948	Stress-induced-phosphoprotein 1	96424.5	42552.2	72834	93417.4	146790	63421	46599.3	90743.7	1553.59	850.224	3974.53				2651.96	6605.97		4834.7
O95810	Caveolae-associated protein 2				627893	617465	468567	181404	303092			87102.9	92865.1			69415.3	73628.3
A0A7I2V2U2	Small glutamine-rich tetratricopeptide repeat-containing protein alpha	12931.4	6835.83		55052.8			3419.36	4304.88	2372.68				19633.4
Q9NUQ9	CYFIP-related Rac1 interactor B					95502	79502	201825	328222			143434	167388			221100	296739	10130.5	7415.12
Q99541	Perilipin-2		22895.3			60695.5	127282	6152.11	19289.7	23756.5	17863.4		4422.59				6042.23	109422	50509.9		3528.75
E9PC15	Acylglycerol kinase, mitochondrial		1364.19			101412	20349.9	1782.52	2748.44							4421.93	4548.21	7585.98	3885.41	2718.05
P25786	Proteasome subunit alpha type-1	130733	4147.3		178183	540026	257628	36407.6	73386.6	7020.5	3278.99	64772.7	74365.8	464655	7391.91	37669.1	56135.9	63507.6		2711.35
A0A087WZF1	Lipoma-preferred partner	6166.06				157944	106236	15424.6	27346.5											3781.13	3116.46
O00757	Fructose-1,6-bisphosphatase isozyme 2			155381	674570	113912	41874.7			2366.52	978.827			1897.58	1719.41		1204.32	13679.1	2785.52	1832.37	1688.09
P39019	40S ribosomal protein S19			146432		462365	260703	15774.4	35629.8	22440.2	2406.44	23468.3	23271	10887.3	4172.57	16429.1	27893.5	40878.1	2637.84
O95782	AP-2 complex subunit alpha-1			72857.4	122214	179045	132540	5003.18	5589.09			20467.7	24380.7		872.64	3252.98	7907.05		170798
E9PF17	Versican core protein			241483		178048		130313	191321	2000.35					3756.53				30602.3
Q93034	Cullin-5	67314.9	24037	102070	398558	513485	267307	946.388	9264.47	1163.46	1964.11	124919	17739.2		3375.61	68215.8	111543	37402.6	5964.4
Q15327	Ankyrin repeat domain-containing protein 1		7792.52			595790	279890	204191	341170			7346.2	9377.97			22040.3	25683.3	64226.9	25296.3	887.672
X1WI28	60S ribosomal protein L10 (Fragment)	109120	54104.3		238714	284301	191059	10844.2	5458.87				7721.26							1296.92	925.896
P51649	Succinate-semialdehyde dehydrogenase, mitochondrial				22174278	7.21101e+06	6.8311e+06	219209	18190.1	366090	242005	434997	709619	117807	1842425	300032	338050	11231.8
Q8IUE6	Histone H2A type 2-B	39353.1	31292.6	2909.6	3027.42	260739				12972.4			4684.87	2575.27	21336.5					5856.98	1631.76
P09874	Poly [ADP-ribose] polymerase 1	139005	70956.1		59265.9													3402.3		2232.74
O75396	Vesicle-trafficking protein SEC22b		2029.7									11670.3	10038.1			1947.45		4498.12	7316.92	2045.38	1556.44
Q9Y6C2	EMILIN-1			161615		451171	246782	12734.4	12480.5	18302.5	12839.8	18166.5	7949.9	1997.97	3097.08		3646.96	43899.1	16544.9	1057.8	3581.56
F5H6Q1	Ubiquitin thioesterase	1.05749e+06	464158			449638	332942	5493.7	11028.5	1429.95	1141.46	20188.4		9103.57	2052.78	16498.1	3174.34		2993.43	748.677	1401
B4E0K5	Mitogen-activated protein kinase	130838	68323.6		21361.7	76607.1	41534.2	1298.5	5808.55			4968.76	3780.77							1770.63	2436.67
B4DY09	Interleukin enhancer-binding factor 2				195437	413387	202513	4481.01	13053.2	7794.03	8613.21	38007.6	11423.4	1300.37	1651.53	24431.4	33545.7		3890.6	1054.18	2974.95
A0A2R8Y7Z0	Catenin beta-1			185544		163196	49059.9	10367.3	9667.3	2716.32	2087.89	19575.8	14890.9	8412.31	14912.2	6418.65	7180.34	16989.3	15312.9	2311.17
Q9HBI1	Beta-parvin					180058	118887	12214.6	26347.5		1815.93	157589	5344.83	12188.5		47070.6		11666.3	7083.95	1821.86
Q9H223	EH domain-containing protein 4	13005.5	13810.7		364490	521196	25012		2954.75		1912.94			2777.13					3005.79
D3YTB1	60S ribosomal protein L32 (Fragment)	41194.1	24383.1		270006	303498	23337.2	1977.95	2791.99	11072	1378.49	5533.03	7030.68	21706.1	8829.03	310243	392419		1824.87
P32969	60S ribosomal protein L9	101691	61422.2	337272	904223	1.14381e+06	978159	102709	219165	29102.6	26357.8	127929	135032	36043.2	40996.7	119302	195954	45138.4	5898.99	3678.49	4958.06
M0QX76	40S ribosomal protein S16 (Fragment)	104592	70245.7	674601	664341	1.18697e+06	867397	76752.2	147068		2740.2	16235.5	29069.5			12642.1	20554.4	308187		3691.17	5336.87
P24298	Alanine aminotransferase 1	17202.1	6778.41						28743.6							10452.5	16389.6		6606.98	3191.24
Q9Y5L4	Mitochondrial import inner membrane translocase subunit Tim13	66743.5	28537.1	7.95129e+06	506215	241349	176288	7625.93	90583.7			30809.1								9250.86	4877.98
A0A1W2PR36	Guanidinoacetate N-methyltransferase	20029.6	11942.5	471742	960982	811233		17477.4	30847.1	78720.7	55585.7	22119.4	12349		9226.2	10158.3	16017.6	16748.1		3715	1876.42
P14406	Cytochrome c oxidase subunit 7A2, mitochondrial				1.81341e+06	712363	562198	18184	26286.7			22194.2	28578					14992.6	5816.15		17311.4
Q8N5M9	Protein jagunal homolog 1	173231	116548		326689	339202	217182	7494.35	20521.2								41223.1			2590.35	1782.25
G3V4U0	Fibulin-5			41302.3		368213	239284		5948.97	1648.01	1049.33	16422.8	8388.62	4172.75	5895.36	13205.3	14309.8
P17858	ATP-dependent 6-phosphofructokinase, liver type					362252			10562.2					6962.78		4889.56	6016.13		14341.3	270902
O43181	NADH dehydrogenase [ubiquinone] iron-sulfur protein 4, mitochondrial	463539	238178	319410	4.79554e+06	1.6116e+06	1.12557e+06	240756	410924	4301.3		255697	259488	12155.6	8535.71	289942	432371	891766	269640		1388.81
P13667	Protein disulfide-isomerase A4					158022	66376.8	17303.3	30288.6			17332.8	25643.9		11470.9	5837.31	6543.05			2492.24
E9PF16	Medium-chain acyl-CoA ligase ACSF2, mitochondrial			60255.8		75843.7	45302.7				1666.65			7841.7			4880.39	189397	12653.9	2034.29
E7EQL5	Cytoplasmic dynein 1 intermediate chain 2 (Fragment)		5124.33			118390	35916.1											6045.98	3971.13
P07305	Histone H1.0	1.27144e+06	652538	1.73626e+06	2.56533e+06	13491479	9.5598e+06	284808	439726		1526.26	258497	22555.2	10604.2		249156	293313	655752	30103.9	41839.9	33836.8
Q9BWH2	FUN14 domain-containing protein 2	206737	69964.9	262422	488853	372097	5149.31	118062	174280	4267.8		30332.7	45496.5	155214	72044.3	34675.7	40642.9	3.30473e+06	7527.54	1120.06	8663.83
Q9Y3I0	RNA-splicing ligase RtcB homolog	38834	19594.1			1.1569e+06	845160	78619.3	130446	4674.21		168560	191327	119294		86919.6	136660	487604
Q96QK1	Vacuolar protein sorting-associated protein 35	5147.85	1281.81			63367.7	47384	3703.82	6529.56			1380.66	6671.71					14474.6	2437.74		2005.66
P24310	Cytochrome c oxidase subunit 7A1, mitochondrial	2.57036e+06	1.46574e+06		17870062	7288080	5320230											114245		194375	171134
Q86UT6	NLR family member X1	37327.7	23561	156176	297379	49297.9	90910.3		6445.81			7641.63			896.29	2438.36			5398.28	2717.81	6909.96
Q01955	Collagen alpha-3(IV) chain	29586.2	20010			671687	544620	4301.94	6914.49			1161.47	1395.53	20206.3	21616.2	4688.02		3718.03	1048.13
P28074	Proteasome subunit beta type-5	82790.2	47138	200540	106229			1781.31				2480.65	5350.77	16398	37508.6	1911.91	1527.01	59032.7	15587.5	2005.48
A8MRB1	Protein S100-B			53982.2			30793.1					7430.08	7983.46	58188	63445.4	74165.7		8153.02
O43776	Asparagine--tRNA ligase, cytoplasmic					114541	118426	6050.17	43166.9		8035.2			924.948		7514.93		204698	80088.2
Q96FJ2	Dynein light chain 2, cytoplasmic	45732.2	12889.9			86789		12021.8	2505.23	2853.71	1981.2			5677.65	6059.57	4331.38		6727.29
D6RER5	Septin	58944.4	27382.8	238722	111812	1.02699e+06	684541	187962	376684			52904	58576.4	20012.7	22788.3	34820.9	48192.5	408070	128008	1578.79	4530.82
P35237	Serpin B6		9048.85						20368.5	2037.41	1468.4			9160.08	7998.61			47288.4	2510.73		2295.35
H0YLP3	Eukaryotic translation initiation factor 3 subunit J (Fragment)	135250	65278.5		52894.7		133998	3125.48	45294.6		2051.56						83598.1		36020
P35625	Metalloproteinase inhibitor 3				157841	1.23702e+06	549396	7884.68	17523		1978.38	44797.3	54824		15267.2	27656.5	32248.6	49722.5	16362.2	1074.33	871.757
Q13151	Heterogeneous nuclear ribonucleoprotein A0	1.07874e+06	615886						5066.14									98753		1687.49	932.028
P10599	Thioredoxin	144415	59653.9			1.10913e+06	151835		96099.9	3258.57	2326.27	60124.8	74035.6	6408.89	6357.75	113534	175063	41430.9
Q12988	Heat shock protein beta-3			56077.6			60550.6	4522.97	7851.19		3331.74	9080.96	11031.2	2687.46	1432.57	2015.65		9399.97	2597.46
P46734	Dual specificity mitogen-activated protein kinase kinase 3				171727									4469.45				4000.01	1759.9		2870.46
A0A7I2V4E4	Eukaryotic translation initiation factor 4H	339251	130510				176859			2630.06		15641.5	19976.2	1536.21	2662.56	28820	53034.2		12673.3		2525.59
Q96MF2	SH3 and cysteine-rich domain-containing protein 3	26606.6	14173.9		510347	186181		7742.85	12927							16019.3				690.243
Q99832	T-complex protein 1 subunit eta				68726.1	83843.2		22983.7	36120.7			16631.5	7459.84	1079.45	2310.6	9308.57	29645.7	30155.7	7401.68	5728.56
A0A2R8Y6J3	60S ribosomal protein L5 (Fragment)				66929.4	28391.9		4265.11					9378.05					5747.3	2366.98		2968.09
P13473	Lysosome-associated membrane glycoprotein 2	3692.56	2011.06			408677	190801	7114.87	24627	1659.83									12624.8
A0A8I5KYB4	Dual-specificity mitogen-activated protein kinase kinase 1	70892.6	39388.8	52250.9	56039.2	768292	399427		19352.4	1509.29	10029.1		3841.89	5677.18	6347.51	12139.2			66809.4		540.958
P03905	NADH-ubiquinone oxidoreductase chain 4				232447	156674	109624
E9PFR3	Serine/threonine-protein phosphatase 2A 56 kDa regulatory subunit			67649	166704	173142	70459.6		3076.99	1269.32		9004.97	3065.96					10024.9	6258.72	1528.04	963.889
Q8NCW5	NAD(P)H-hydrate epimerase					16837.5
P25788	Proteasome subunit alpha type-3	201554	53864.8	37921.5	125491	220221	177588	15440	27224.4	26456.1	12193.9		2022.54	6839.59	14256.3	2356.28		171004	24672.2	1337.53	549.934
O75694	Nuclear pore complex protein Nup155					101317	54099.2					6819.59	9997.6
Q13045	Protein flightless-1 homolog	34188.9	19448.6	93702.3			21971.1					27054.1	38889.1	5364.88	6344.31		28165.5	26815.9	7104.19		1073.04
B0QY90	Eukaryotic translation initiation factor 3 subunit L				49440	75192.8	21546	4934.74	6466.16			6200.02
A6PVX3	26S proteasome non-ATPase regulatory subunit 4 (Fragment)	3272.84			138149		36631.1	12586.7	10511.9			5581.89	4648.75								133238
E9PRJ8	Tetraspanin (Fragment)					513533		293924	641230								16802			1606.59	2124.35
Q16821	Protein phosphatase 1 regulatory subunit 3A	5664.04			852339	1.6122e+06	1.0295e+06	1273.1	223633	7482.54	4232.75	17123.3		11316.3			13839	15550.6
H0YCV9	CD44 antigen (Fragment)	17997.1	12615.3			239842	152185	12959.4	17816.1	4180.47	2837.37	3732.42	3169.7			1464.6	9440.54		2108.22	527.255	615.967
J3QRR0	von Willebrand factor A domain-containing protein 1 (Fragment)			163271	476926					6892.32	5983.16	11609.7		5061.7	5518	10045.5
J3QS85	COP9 signalosome complex subunit 3	29783.3	16146.4	26643.5	148243	262672	180452	7514.9	10334.6			34244.4	33571.1			19381.3	19891.7	2644.7		1671.95	2133.45
O15371	Eukaryotic translation initiation factor 3 subunit D								5945.24									15977.8	1208.36
Q96EP5	DAZ-associated protein 1					65344.7	331536	2394.62				14631.1					21009.1	20216.6
P02743	Serum amyloid P-component	95746.6	42175.4	37447.4	28121	753438	399338	1094.38	5670.14			41305.6	73312.9			20461.6	23530.3	8150.59
P46778	60S ribosomal protein L21	1.9532e+06	915339	107504	240945	652809	466324	23961	48939.1			10018.4	14480.9			9607.7	15884.2	109952	2963.57	7489.83	13884.8
P46108	Adapter molecule crk	1820.89	5699.38	122648		107349		17802.7	13262.4			11840.1	24242			16086	21404		2259.83		1349.61
B0QY64	SUN domain-containing protein 2	28651.4	3414.96		292632	207998	41644.2	2663.96	19641.4	21482.9	15236.7	3289.82	6829.42		13421.9			27497.6	9924.98		1081.96
Q8IUG5	Unconventional myosin-XVIIIb					235388	66591.9	20960.7	41040.4			13850.1	24895.4			12954	14841.6	5532.89
A0A6Q8PHC2	Septin-9					129348	113753				1602.59	16632.1	19962.5		1014.81	10389.8	14538.3	349843
P06702	Protein S100-A9	26170.1			34186.4	1216.13			665.555			2159.35	3628.12	4337.2	4284.7	1422.93	4089.38	2998.81	1006.38
O00571	ATP-dependent RNA helicase DDX3X	27978.5	10520.2	111513	78950.5	107713	69459.6	8434.59	20648		1444.58	20435.6	36944.8			17826.6	24960.4	38746.9	19080.4	1127.61	4662.13
Q9UNM6	26S proteasome non-ATPase regulatory subunit 13			51827.1	182891	473550	329989	31186.7	59100	17017	11385.5	30712.8	31987.6	75781.4	78168.2	34383.3	48975.6	160144	33130.4
A0A7I2V4U6	Ribosomal protein L19			79464.7	499306	278593	116529	49163.4	80111.3			55603.1	53387.6			36341.9	92863.9	114992		17292.4	10638.2
P55083	Microfibril-associated glycoprotein 4					958495	717384	34043.5	58392.5				8362.53			8109.42	19088.3	8292.82	2805.43	8812.66	13112.4
A0A804HJB7	Translational activator of cytochrome c oxidase 1	10900.1	5137.17		23334	62802										3934.71
Q9Y696	Chloride intracellular channel protein 4	5080.17				748121	541259	23620.7	25588.7		1036.71	29835.7	13444	31750.1		16907.7	30395.9	77341.8	9312.52	905.079
A0A0B4J239	Dolichyl-diphosphooligosaccharide--protein glycosyltransferase subunit DAD1	24369.7	11970.3	70025.7	275473	200396	79050.2	8677.73				8686.16	18601		10444.9		11147.3		12488.8
O95197	Reticulon-3	17187.1	8586.92	1.39498e+06	1.04155e+07	7.04479e+06	4.7938e+06	27559.9		7668.51	5626.79	744234	828129	98228	87938.8	299852	314650	3841.83
Q15181	Inorganic pyrophosphatase			40348.3	113525	165412	49396.5	4121.14	8300.45		1366.33	23420.4	11675.7			7377.99	12445.3			1336.36
P51608	Methyl-CpG-binding protein 2		2392.69		55443.7	133734	124048	4327.39	8262.7								8533.63	17547.7	6008.14
A0A0J9YYL3	Poly(U)-binding-splicing factor PUF60 (Fragment)															14465.7	10467.8			8586.75	9761.49
H7C2W9	60S ribosomal protein L31 (Fragment)	96199.3	51340.5		553859	666620	465883	1619.32						478.684				4990.49		52277	65970.5
A0A7I2V2D2	Plasma protease C1 inhibitor					634560	294597	10051.1				41231.8	45414.1	2754		22275.7	20585.3	104978	27381.1	690.684	756.363
Q7Z6Z7	E3 ubiquitin-protein ligase HUWE1		5545.05	33559.3		42451.6	127083	1574.38	1299.18			1375.1	11441.1	4695.06	8010.43		6898.92			1140.89
Q9Y678	Coatomer subunit gamma-1					84874.3	69472	22309.6	30163.2			14252.3	13960.8			7385.35	7662.69			2463.28
E9PP27	EF-hand domain-containing protein (Fragment)					135755	83616.9	24638.6	52108.1			20717.6	20418.4			16217.8	12669.3	45122.9		1523.36
H3BT71	RNA-binding motif protein, X chromosome	36121.4	28884.2		54297.2	88541.5		17100.3		10197.5	3533.04	8461.6	8761.82	5804.26				89882.4
B4DLN1	cDNA FLJ60124, highly similar to Mitochondrial dicarboxylate carrier			129236	118967	220815	212242	5187.8	74569.3	130093			5087.26				2400.38	76980.6	12258.5
Q07507	Dermatopontin					264205														2080.31	1428.53
Q9BZF3	Oxysterol-binding protein-related protein 6			15892053		130584	107464			4743.23	3077.06			1032.27	1288.78			8100.88	82071
P22061	Protein-L-isoaspartate(D-aspartate) O-methyltransferase				596629	450044	373869	93041.7	144150							5416.24		26000.3
O14744	Protein arginine N-methyltransferase 5	17788.2	8141.92	135175	791755	389315	148558	3054.64	6599.93				24775.6			37250.4	47720.1	84272.7	24929.1
P62857	40S ribosomal protein S28
P61326	Protein mago nashi homolog					80728.7	152364	2567.76				10060.4	12059.1	14014	15933.7	9993.31	5718.24		5444.75
H3BNT7	26S proteasome non-ATPase regulatory subunit 7											5591.13	6117.44		1244.9	2752.59	3723.34
Q14847	LIM and SH3 domain protein 1	10370.2			773784	137586	33722.2	6919.76				6561.18			15838.9	15140.5	14526.7	18434	1712.06	1414.63
D6RB17	Ras GTPase-activating protein-binding protein 2 (Fragment)					50253.2		7288	12495.5										8778.04
O75915	PRA1 family protein 3		2096.37		205172	412598	287682	5860.06				6106.42
P07996	Thrombospondin-1			97568.3		254580		912.837	2377.22	2766.99	3838.8	21284.3	26116	5922.18	107860	23248.3	35826.8		12414.3		1353.67
Q6B0K9	Hemoglobin subunit mu
B4DVF4	3-ketoacyl-CoA thiolase, peroxisomal					62383.6	18281.1	23226.5	30426.3			14984.4	14805			8474.18	5151.16	17239.2	4709.88	7984.63	1491.41
P62266	40S ribosomal protein S23			106951	231785	731048	446192	10640.8	21772.3					1434.76	1569.71			66001.3
P59665	Neutrophil defensin 1			3129.37	51922.2		1332.4			40497.5	28769.7	2906.46		189259	231160			31417.1	2372.84
P21399	Cytoplasmic aconitate hydratase	7707.38	5743.97	4.54309e+06
P49720	Proteasome subunit beta type-3	97808.1	35590.3	878731	221452	177863	159828	23972.8	108177			17748.2	19363				6470.46	22502.3	5425.78		1422.65
O43143	ATP-dependent RNA helicase DHX15			102596		37496.3	18344.6
Q15369	Elongin-C	106200	44591.5		556891	574128			21734.1	5475.39	1446.87	4236.66		6595.21	7204.31	6775.73	10822.4	7542.75	4236.18		564.862
Q9NZJ6	Ubiquinone biosynthesis O-methyltransferase, mitochondrial	134926	88752.3	90778.5	387650	128311		40761.9	71927.5							15282.4	22264.8			101843	173722
Q9Y3D6	Mitochondrial fission 1 protein	104559	47788			585428	339239	75247.2	210961			169047	170713			109991	99296.3		3943.39	2554.78	4524.24
Q5QPL9	RNA-binding protein Raly (Fragment)				203717	309400	227767	22411.5	42318.1			41691.8	42135.3			23886.5	37520.8	91546.8
F2Z393	Transaldolase	86275.2	43969			263233	137126		76524.5				15612.8	8463.33							7092.29
P05455	Lupus La protein						102049		16770.1												3215.32
P35221	Catenin alpha-1				96809	101742		3175.08	20698.7		1680.3							25026.7	6355.5		1171.9
A0A3B3IU89	Coatomer subunit alpha (Fragment)	18839.7	4013.41	23298.8		216568	158816	16153.2	49795.1	3334.4	2152.8	628346	510018	6964.99	8832.58	68421.1	5657.29	244593	2219.06
P31942	Heterogeneous nuclear ribonucleoprotein H3	8414.47	5713.9			102968	9460.89		5163.11			2317.64	22928			3587.68	4514.16	1780.83	6165.28	908.55	1764.31
Q9ULC4	Malignant T-cell-amplified sequence 1						102336	12090.2	22089.4							10864.1	13112.3	19263		3094.94
X6RK58	Leucine-rich repeat-containing protein 20 (Fragment)			186697	98417.1													68046.2	20017.4
P40429	60S ribosomal protein L13a					110544	92420.2						7881.45			6346.26	12149.4			1941.92	2303.61
P42766	60S ribosomal protein L35				210247	251848	220396	11079.3	14261.8	50267.7	33560.9	29585.3	37463.8	11904		23410.5	27988		1906.52
P26196	Probable ATP-dependent RNA helicase DDX6							6330.18	12752.5	5720.39	4559.8			9826.23	11647.1	3048.07	5394.74		4411.8
C9JFR7	Cytochrome c (Fragment)	25870.8	15660.6			25140.3		9263.16	18928.5	49420.4	34546.6	24869.8	24538.7	5342.14	6540.72	9769.8	19842.7	15492.4	4325.35
Q96HY6	DDRGK domain-containing protein 1			18928.3	46827.2	66365.4	54573.4											4723.12	1451.13	1152.17
Q6NVY1	3-hydroxyisobutyryl-CoA hydrolase, mitochondrial							33886.6	60232.7			57331.4	50414.6			34321.2	35649.6	8900.08	1503.73
H3BNK3	Acyl carrier protein (Fragment)				1.19979e+06	422069	271512		168665				8992.61
B4DT23	Protein FAM98A	16190.2		45030.6															11797.6
A0A8I5KTQ1	Myosin light chain kinase, smooth muscle					25482.8	11685.6	4781.28			1420.72	1894.9	7283.49				5786.27			586.802
Q93008	Probable ubiquitin carboxyl-terminal hydrolase FAF-X					155328	67732		2530.7			24556	22070.3
P48059	LIM and senescent cell antigen-like-containing domain protein 1	46723.9	22150.4	13370077		415824	343557	7875.12	45996.7				6569.26		12737.4	20264.7		121744	11652.6	1252.79
A8MU27	Small ubiquitin-related modifier 3	264230	111264						12365.3	10451.4	6849.07	7368.02	16906.7	20588.1	23407	24183.1	22322.5		46579.3
P98179	RNA-binding protein 3	20608.7	9984.28	72632.2	281162			3997.94				25712.3		1250.31	5604.85		8487.83	19506.6	6804.17
P03891	NADH-ubiquinone oxidoreductase chain 2				515980	347544	221783	19886.1	49786.4			17203.2		1168.68	2295.1	9370.48	7717.41			1316.22
Q71UM5	40S ribosomal protein S27-like	6096.39	3773.48	239979	245297	406223		16352.2	20731.4		3114.19	17229.1			7484.21		4434.04		6644.8	1838.52
B4DP31	Phosphoribosyl pyrophosphate synthase-associated protein 1	2468.14	1486.54			322409	48227.9		1396.72			2501.57								3479.63
P12270	Nucleoprotein TPR	3.75045e+06	1.98793e+06		75691.9	194846	109671	11693.3	29304.6	30584.8	26058.7							26160		85182.8	60445.9
P27694	Replication protein A 70 kDa DNA-binding subunit			64330.6		108875	68567.7	14598.8	25855			6792.1				9197.44	12397.8	17559.8	10456.9
P10301	Ras-related protein R-Ras			2.03564e+06		90328.1			13647.8									4753.1	3533.63
J3KT73	60S ribosomal protein L38	42032.7	18259.8			213960	148263		34366.5		3700.06									1426.79
P60866	40S ribosomal protein S20		2415.56	223668		588446	158322	14692.9	2182.46	3155.8						8636.83	4534.76	15139.8	2413.33
Q6P1A2	Lysophospholipid acyltransferase 5			326086	96692.3	410190	282890		5028.23			6506.86	8547.69				2229.36
F8W7Q4	Protein FAM162A	17595	7857.68		510404	294190	306950	25181.6	40384.4			35800.1	6087.89			52903.1	83089.7	110181	13734.8
F6RFD5	Destrin						332077	22040.2	36795.6	3392.78	3878.06		6418.16
E9PNJ7	Nucleosome assembly protein 1-like 4 (Fragment)
P61081	NEDD8-conjugating enzyme Ubc12		7312.21		58690.3	30730.2		4214.86	11808.8			9857.84	18640.8				19528.5	15938.5	12696
O15260	Surfeit locus protein 4	9206.54	6059.05	18259.1	93683	91875.5	37954.6	10855.2	18430.3			13774.8									2769.33
Q5QPM7	Proteasome inhibitor PI31 subunit			69339.1					7840.64									18036.7
P31939	Bifunctional purine biosynthesis protein ATIC	7840.35	4787.2	55509			34633.6			2240.25	1852.3	2501.29		5645.36		6754.1	5168.52	6980.59	5084.52	4556.87	1697.63
Q16658	Fascin			44119.7						7335.57	4475.88
O43294	Transforming growth factor beta-1-induced transcript 1 protein	7559.64	4028.4			139819	97713.4	7591.28	17925.3			5892.13	8524.73			5626.61	5961.48	12916.3	5690.41
A0A2R8YEH1	Ammonium transporter Rh type A
A0A140TA84	MIC			226232	535341	52272.7	30130.6	7048.33	12004.4			53497.8	65977.8								2433.65
Q9BTT0	Acidic leucine-rich nuclear phosphoprotein 32 family member E			22370		386026	240074	17950.7	35353.4			46045.7	43302.8			13286.6			31823.4		2290.84
Q08722	Leukocyte surface antigen CD47	58368	17967	42857.6		435658	231080	99018.5	150784	855205	578046	89575.6	85197		76708.8	79417.7	94075.4	244054	46912.9	1594.2	489.044
P46109	Crk-like protein	9154.15					28738.2		1586.57			536.919	5996.93			9524.34	7063.39	5925.83
Q9Y371	Endophilin-B1
G3V1B6	MIC			527516					22993.2			15827.7	21866.5	24323.3		39288.5	74241.5	137684	19702.5
Q13564	NEDD8-activating enzyme E1 regulatory subunit	32795.6	18134.3				91273.5	175946	263809									198619
Q9NR28	Diablo IAP-binding mitochondrial protein			113072		1.22401e+06	1.02572e+06	45461.2			4445.45	137696	214694		117082	156793	173842	9299.2
H3BS02	Protein-serine/threonine kinase	15365.2	9894.41	113845	91563.9	112516	78911.6	7057.73	14260			33534.2	24114.1			11866.8	11903	21737.4	4528.96
P49257	Protein ERGIC-53					328080	243983	21947.5	25722.7	3875.87	3324.96				3794.22	19493.2	27666.1	99198.2	21244.9	1642.85
K7ERQ8	PCAF_N domain-containing protein (Fragment)				580916	306312		7890.14	3722.18		2808.33			5847.19	9637.9
E9PMT2	LIM domain only protein 7	402560	270875		85642.9		105057	14133.1	4176.03			12882.7				17493.8	22278.2	114825	36757.1	2576.53	36623.2
P23526	Adenosylhomocysteinase	6603.78				29295.8	21180.4			5355.73	4617.09	2177.88	2783.98	8426.93	6055.88		2131.81		6887.21
F5H479	Ragulator complex protein LAMTOR1	4462.67		38880.1	102385	59532.8	48782.1	1837.3	8136.73	1880.48		34134.4	41703.6			24484.4	29346.4	17400.8	3938.8	2315.73	2889.39
Q9UM22	Mammalian ependymin-related protein 1	16481.5			115746	578054						31416.7	19750.7	16317	8717.49	9611.62	14804.2	39236	22134.4
Q52LJ0-1	Isoform 1 of Protein FAM98B	185661	89286.8			28180.8	25999.6	2400.21												1925.91	1202.21
B7Z510	Receptor expression-enhancing protein	82622.2	89958		1.39388e+06	550888		2813.42	7497.82	5852.11	2858.32	4315.04	5458.13	8883.42		5690.61	20379.5			7500.72	3040.71
P00395	Cytochrome c oxidase subunit 1			1.60321e+06	3.52645e+06											5594.41		5821.52	4639.59
P20340	Ras-related protein Rab-6A
O60240	Perilipin-1	15441.7	7037.56			51144.7	17990.8					4214.59						2964.94			2570.64
D6RIU4	Vesicular integral-membrane protein VIP36 (Fragment)		1158.29	106550			14700	1750.28				4703.15	6847.31					4790.69		1686.67
C9J177	Protein phosphatase 1 regulatory subunit 7 (Fragment)		22348.7	99610.1		32687.4	27500.2	7859.09	5313.98	3269.05	1262.71	6642.04	6455.41			5513.26	8394.03
D6RAA6	Transmembrane protein 33 (Fragment)					117868	69627.3	27769.3	51579.7			14024.3	9144.53	1326.72			13284.1	49374.7	26088.5
Q96RD7	Pannexin-1	37717.9	34347.8					21304.9	43988.1	777.659	800.999					24159.9		53808.5	45070.2		5940.53
H0YGS3	Microfibrillar-associated protein 5 (Fragment)					402513	224251	5154.83	2136.99	8454.01	6452.28		4760.94			10004.3	6451.03	33873.6	4853.05
C9JYJ2	Musculoskeletal embryonic nuclear protein 1	99204.9	131491		478249	127933		2552.72	3905.32	2820.16	2540.56			12043.8		7056.27	7144.48
X6RLR1	Dynactin subunit 3			17768.8										11523.5				13283.3	3005.71	766.959
P11166	Solute carrier family 2, facilitated glucose transporter member 1		3206.24							1305.42				1144.69
A0A590UJV0	Triadin	164491	94646.1		244714		26697.1	1257.89	2631.6			2814.58		452944	5148.66			6929.84			1009.08
P00352	Aldehyde dehydrogenase 1A1	9692.95	5138.93			178479			14646	1532.09		6015.56		937.264		8226.23	7006.03	10344.1	2634
P23142	Fibulin-1			41972.4	129958	703114	273969	29832.8	65324.4	10410.2		39557.7	50644.7		49552	34346.8	45573.4	4971.44	10003.8	2554.5	5885.58
Q9Y263	Phospholipase A-2-activating protein			14363.6	51905.1	11996.1		1300.77	2343.34				1640.34							3057.5	1859.66
P14868	Aspartate--tRNA ligase, cytoplasmic		4776.17	82777.4	71016.1	223950	95678.2	7658.57	7840.9	43705.6	8428.82	13064	1958.77	52833.5	43059.1	6225.19	4689.26	10680	13645.8	780.224	1224.82
Q7KZF4	Staphylococcal nuclease domain-containing protein 1							4692.77
Q08209	Protein phosphatase 3 catalytic subunit alpha	17619.3	12109.7		143075															2314.31	1074.89
A0A087WUD3	Oligosaccharyltransferase complex subunit	12588.2			136802	152085	103931	56440.8	114772			52764.2	74401.8			22094.3	36520.4
P17931	Galectin-3			250579			21343.2	3206.14	3578.26	2114.76	1211.2	3502.18	9492.62	8116.41	13961.7	5866.18		8045.29	8679.93		1559.2
Q13508	Ecto-ADP-ribosyltransferase 3		52847.6	113118	132167	64789.3	57939.1	6934.2	11234.6			5135.87	21274.6	15141.9	9558.29	4123.34	5856.25	11867.6	30033.1	2981.12	6064.78
Q9NZ08	Endoplasmic reticulum aminopeptidase 1	37054.9	13839.3																	739.013
K7ENZ6	Reticulophagy regulator 3					133937	13996.8											4770.15		5787.78
Q9H6F2	Trimeric intracellular cation channel type A	9803.24	3086.85	433276	1.07047e+06	626956	155062	12382.9	2288.49	7998.35	4562.61	15770.4	24137.1	6595.04	9685.11	7767.98	25167.9	30765.4
O75643	U5 small nuclear ribonucleoprotein 200 kDa helicase					239148	136599	14634.4	32188.7	3503.72	1202.01	18939.3	12297.6	524.937	1439.2	23413.2	37293.5	20469.1
Q8NE71	ATP-binding cassette sub-family F member 1					128396	78379.7					15858.7	13711			11457.1	11416.3
O15144	Actin-related protein 2/3 complex subunit 2	26642.1		34093.5	76779.5	1.07558e+06	754548	58262	3297.88	17792.3	13015.4	50333.5	78635.2	59298.4	58350.4	20652.4	33097.2	8732.42	69186.7	1229.23
A0A804HHW9	Isoleucine--tRNA ligase		1964.37			119340	112731	13699.8	21418.5			9925.25			3888.26			15688.6	5385.6		1735.73
D6RA11	Ubiquitin-conjugating enzyme E2 D3 (Fragment)	105359	41893.9					8282.95				7384.14	7564.83					61952.6	8975.85	861.758
Q92945	Far upstream element-binding protein 2			86712		58321.4	53569	9074.97	17691.1	5473.85	2944.51		7203.73	7359.8	1406.21	6523.94		7037.51	4160.25
Q13228	Methanethiol oxidase				108319	142113	80221.1	45429.3	91676.7	1331.33	893.078	37763.5	40171			18783.2	25447	77426.2	19219.6
Q9UL25	Ras-related protein Rab-21	19472.7	12973.3		42461.2	75407.4			2379.77	5529.72	5427.36			3521.39	4128.81				2428.57		1694.39
P62841	40S ribosomal protein S15						36298.6		5682.08
Q8N3D4	EH domain-binding protein 1-like protein 1									6068.81	4036.43	3253.33	6123.62		11503.5	2925.91	3950.65		2110.85
C9JSK5	cAMP-dependent protein kinase type I-beta regulatory subunit (Fragment)
Q9BRX8	Peroxiredoxin-like 2A	56084.7	29445.2		529623	457421	286855	302613	872704			81754.2	80773.2			28383	33076.6	713145	227433	11915.6	11826.6
P60602	Reactive oxygen species modulator 1	27533.8	11550																	1810.44
P20020	Plasma membrane calcium-transporting ATPase 1				164431	158964	120579	2328.97	3991.42									4935.73
Q13618	Cullin-3		2513.51	41348.9		244670	144569	7938.23	15278.5						918.404
Q86Y39	NADH dehydrogenase [ubiquinone] 1 alpha subcomplex subunit 11	5509.8	3775.91		1.90841e+06	437257	594737	17706.6	27064.7			27957.4				10692.4	27653.1	18264.9			2107.74
A0A3B3IRW2	Mannosyl-oligosaccharide glucosidase					72847.7	66154.3		12248.7							2345.55	4651.52	10005.5	4731.24
Q9Y570	Protein phosphatase methylesterase 1					109988	51950.5		7622.9	879.777						3166.16		14619.2	5222.91
Q16537	Serine/threonine-protein phosphatase 2A 56 kDa regulatory subunit epsilon isoform					43252.1										1900.73	3974.18
P11182	Lipoamide acyltransferase component of branched-chain alpha-keto acid dehydrogenase complex, mitochondrial	580939	317279	9.07003e+06		274672	122741	9892.22	46954.5	3116.17	1417.85		6911.04		8447.53		6482.24	6854.51	525775
F8WAG2	Serine/threonine-protein kinase Nek7 (Fragment)			13397390	881488	180189	477817	30580.4	14974.7			7975.17				5905.63	49658.4	104197	3907.57
Q9NVH1	DnaJ homolog subfamily C member 11					92706.3	45559.3	11456.7	19994.7			12446.3	17972.6	965.949	1758.08	15427.7	19024.9
A0A024RCR6	Large proline-rich protein BAG6							156866	297939	9242.86	6327.56	825253	898826			507427	783128	376477	154102
P02747	Complement C1q subcomponent subunit C				122828		58802.7							7790.41						1500.37	897.624
H7C3P7	Small monomeric GTPase (Fragment)			77032.9	315686	319819	229421	2907.69	15785.5				8884.37	2947.54		7274.11		13875.4			993.527
P48444	Coatomer subunit delta			68912.7		136074	78730.8	2290.25				7530.48				4036.82	2201.41	23461.2	10539.3
P33176	Kinesin-1 heavy chain			170707	30582.1	928577	760846	7708.86				8505.31	18529.1	18852.6	23249.8
A0A087WWI4	Hypoxia up-regulated protein 1			87598		101683	92998.6	8618.43	100953					3328.52		6186.4				20044.3
I3L0K2	Thioredoxin domain-containing protein 17				40174.3							10204.5	10988.4	1341.77	1643.6
Q9Y6N5	Sulfide:quinone oxidoreductase, mitochondrial					160952													2040.09
Q96IU4	Putative protein-lysine deacylase ABHD14B					51905.4		3077.53						1667.79	1554.82		4981.76
F8VWK8	Tetraspanin (Fragment)	95859	36119.4		142987	352855	303680	29649.2	59225.2		2450.17	16258.4	29856.5	7600.21	7790.84	18895.9	17091.7	103572	9801.01		981.487
H7C0L5	Inter-alpha-trypsin inhibitor heavy chain H4 (Fragment)		3132.97	109898		84506.7	68935.1	2650.61	4762.39			4328.73	11042.7			10608.2	2368.51		6574.42		699.613
Q14165	Malectin	233602			130101	195775	333170	189942	320758	18805	17460.8	127842	152574		10160	34865.8	36641.9	293464	164305	5791.16
K7ELW0	Parkinson disease protein 7	243421	112378		167402	129401	28948	16297.3	44756.8	3406.6	2849.11	36073.7	37480.5			20799.2	18480.1	44030.2	25543.7	6137.48
Q9H0E3	Histone deacetylase complex subunit SAP130						476258	35474.7	53250.2			292921	526691		273502	131181	158075	174890	111529
H0YNG3	Signal peptidase complex catalytic subunit SEC11	15734.4			90735.9	436583	97468.5	2622.12	5658.63	3075.37	3263.59	3327.19	4144.53	1776.84	2884.39	10238.7			8613.13		1446.7
P00918	Carbonic anhydrase 2									13322.7	1060.48	13462					6952.79
D6RBC5	OCIA domain-containing protein 1 (Fragment)				597611	276646	17633.2	16303.7	27614.9		1610.92	26396.5	30550.9			18127.6	25140.6	36852
Q00059	Transcription factor A, mitochondrial	234875			176056	78067.1	69806.7	5164.75			4547.31			24797		5684.36		10402.7			680.537
P10720	Platelet factor 4 variant			63229.9		57081.5	41448.1	2115.46	8525.19						8881.97	36204.6	36700.1			1023.89
Q9BZZ5	Apoptosis inhibitor 5	57509.6	35685		174161	284674		5257.37	25266.7					7176.3	12771.3		11397	13498.2		16279.7	12843.5
Q15424	Scaffold attachment factor B1				58237808	21699070	14297059	1.14679e+06	1.86552e+06										7024.99
H0YKU1	Tropomodulin-3 (Fragment)
I3L4J1	Vesicle-fusing ATPase (Fragment)	24708.1	4319.55	212320			38989.3	2729.19	4686.49	1586.09	3132.82			2987.48	3026.91	2539.89	2678.22
E7EPV7	Alpha-synuclein							22022.3	10267.3	3759.14			30867.5	2796.61			30845	64807.4		1422.79
P04003	C4b-binding protein alpha chain		7653.61	128846		313516	221031	46344.3	68335.9				8104.18	3866.09		19046.6	30576.5			1062.11	3211.64
Q9BPX5	Actin-related protein 2/3 complex subunit 5-like protein			194467			26813.5	3423.5	6291.09
F8VV59	Nucleosome assembly protein 1-like 1					163030	106322		5972.21							12681.9
A0A087WTB8	Ubiquitin carboxyl-terminal hydrolase	92358.7	46512.6	191638	70964.2	26333.5	13282		4056.27			3652.74				6865.95
B5MCH7	eIF5-mimic protein 1	43666.4	12045.3	33729.2	183817	29210.5		3721.61	19350	9170.33	2670.3	10721	8408.15	88147.6	14233.7	4361.24	14563.9		28743.7
A0A7I2V3T0	CD9 antigen	63171.8	27239.9		591866	772328	524873	171451	312074	21272.6	2476.22	4957.54		4416.1	821.462			14116.9		1823.4
P59998	Actin-related protein 2/3 complex subunit 4							4791.3	3570.86											1771.63
O75475	PC4 and SFRS1-interacting protein		983.164														2631.6		2099.29	3215.94	2109.76
Q8N0U8	Vitamin K epoxide reductase complex subunit 1-like protein 1				285696	299808	86078.5	924.944	6590.6	1384.13					4045.8	1130.32				1146.67	816.306
B7ZKW0	Sodium/potassium-transporting ATPase subunit beta				250284				32590.2				13867.2			6417.41	16654
P62304	Small nuclear ribonucleoprotein E				65683.7	175459	137549	3981.08	9951.86			19924.7	22072.3			7254.03	8224.7	3711.08	2050.81
Q9HBL7	Plasminogen receptor (KT)			197549		142319							12882.4	67719.8	18442.9	12544.9
D6RF35	Vitamin D-binding protein			68965	23540.6	167281	108104	13884.5	29576.6	7928.88	3632.92	5953.44	4129.41	9871.14	17318.5	15321.5	13574.7	24684.9	6782.71
C9JXA5	Guanine nucleotide-binding protein G(I)/G(S)/G(T) subunit beta-2 (Fragment)	19680.5	2954.07		808871	1.55018e+06						79776.7	130572	69033.5	1666.33	64734.1	113341	186845		670.414	533.402
F2Z2I8	Stomatin-like protein 2, mitochondrial				464947	495927														1176.41	1132.78
Q99735	Microsomal glutathione S-transferase 2	1.48549e+06	683426	81092.2	565971	675228	460779	57180.8				41278.3	49038.7		63931.5	64180.8	71435.4	172351		25712.3	20673.5
P31949	Protein S100-A11			37552.2		214573		38854.9	63370.9			261611	297584						2215.34		1139.11
P62891	60S ribosomal protein L39							2481.77		11487.5									1862.15
Q8IXM3	39S ribosomal protein L41, mitochondrial		977.567	140720	124324			1853.38	2987.03	2055.59										1194.23
Q96CX2	BTB/POZ domain-containing protein KCTD12																			2438.15
Q9NYU2	UDP-glucose:glycoprotein glucosyltransferase 1	3.11808e+06	1.19587e+06	179409	56304.3	185968	134972			745.673			7368.92					53211.2		78703	71380.4
A0A804HK65	Peroxisomal multifunctional enzyme type 2				32881.8			4283.18	8540.67	8702.83	6925.69			1053.06	2250.98	5130.89	6681.17
Q15008	26S proteasome non-ATPase regulatory subunit 6					36571.8	41397.6									1310.6
Q15555	Microtubule-associated protein RP/EB family member 2	10566.4	6207.56	50048.9	102904	557693	420861	16445.6	37742.5			3927.81	8806.83			8354.37	21370.8	5971.11	5942.35	17772.2
A0A7I2ST14	Protein NDRG1 (Fragment)	12020.2																		773.921
P60903	Protein S100-A10	114114	45896.9			1.60355e+06	1.15808e+06	4339.7	8637.73	142127	105718	246277	314048	35525	191916	179647	293074			7929.74	3790.79
P43686	26S proteasome regulatory subunit 6B					104928	79390.9	3280.07	7946.69	3776.8	3499.56		4117.47	6155.32	10031.2	3619.78
P04040	Catalase				1.20554e+06	706088		83779.5			2470.47			15993.1					4689.61		1050.03
H3BRV9	Nuclear transport factor 2 (Fragment)	11387.6	4993.01			822729	519279	24942.3	15529.7									25116.1
Q7Z434	Mitochondrial antiviral-signaling protein							8255.71	11627.4			12243.1	12855.6			21782.7	33867.4	30606.1
J3QR91	Cytochrome b5 type B	165826	73620.6	190795	132496	102668						2256.44	10545.6			11686.8	15055.4	12016	7211.57	929.795	720.674
K7ESG8	ATP-citrate synthase (Fragment)				54154.5			4082.69	13143.2	1255.77											1603.34
F8W061	Iron-sulfur protein NUBPL (Fragment)			55665.9	117978	55337.4	30195.8	3815.41	5163.42				12883.4					7511.73	2277.99
H7BXF3	Transformer-2 protein homolog beta (Fragment)	45588.2	15352.9		96482.2	213766	167189	1459.9	3484.67			2547.19	13631.4			1891.5		23332.1	3007.71		2467.05
H0YKK6	Proteasome activator complex subunit 1	2604.26			12407.9	104432	68936	2226.42	2970.56			36450.9	42343.9			13787.3	12079.3	12630.9	2381.51		1058.03
X6RM59	5'-nucleotidase			54155.3				4901.16	34363			4888.26				4157.47	8353.31	6089.51	4271.54
B5ME19	Eukaryotic translation initiation factor 3 subunit C-like protein			76022.7		417966	228081	53727.7	106382			45865.2	47656.6			38304.3	55430.8	99912.3
P00846	ATP synthase subunit a	213831	96952.5			2.32672e+06	1.57308e+06	89353.8	147337			506019	541658			215480	321120	449482	99268.5	11207.1	2850.79
M0R2N5	Very-long-chain enoyl-CoA reductase	83299.3	35555.9		822670	17502.7	932.57			1309.58	929.335		1334.02	15353.6	7576.58		4950.27	5002.22	1632.12
P08697	Alpha-2-antiplasmin				65786.6	22161.1						4388.36	4039.81			4891.97	9304.94	6429.93	1738.21
O95202	Mitochondrial proton/calcium exchanger protein	27715.5			117067	53834.9	49015.5		36936.4							23951.3	37544.4	35519.1	16655.4		2391.65
Q9UMS4	Pre-mRNA-processing factor 19		10401	105968				19263.4	35950.2			49191.1	56225.7			21852.7	20873.1	50885.7	48230.9
J3KQN4	60S ribosomal protein L36a		34015.1					5689.14	8908.5	7061.68				5968.46					16318.7
P30049	ATP synthase subunit delta, mitochondrial			51136.7		83872.2			15972.7	35092.1				786693	1265837				6042.39
Q00G26	Perilipin-5				192465													69309.7	20400.7
E9PQW4	Mitogen-activated protein kinase					153770	70371.4	9390.97	18176			10558.9	10074.3			10123.3	14216	7145.19
Q13617	Cullin-2					29901.5	20254.5
P13674	Prolyl 4-hydroxylase subunit alpha-1								9007.95	3390.79	3517.94		3806.32	15391.1		3732.44		4722.47	3425.4
G5EA03	LIM and calponin homology domains-containing protein 1							2192.38					6260.64				5554.37	14095.6	6281.69	11011.8
A0A0A0MTI1	Delta(24)-sterol reductase					23744.9	15546.4						3537.07
Q5U5X0	Complex III assembly factor LYRM7				274723	573208	350619	33196.7	6792.15	3435.18	2740.45	46481.8	45797.3		1130.61	39845.8	56127	71632.2
E9PDQ8	Succinate--CoA ligase [GDP-forming] subunit beta, mitochondrial	10603.1	13676.3			120739	185404	29291	46017								20023.3				1598.19
C9JL26	1-acyl-sn-glycerol-3-phosphate acyltransferase gamma (Fragment)	11423.8	6015.64		128008	90120.2	52304	5046.61	12937.6	1049.96		1360.2				9925.57	1504.49
M0R1B5	2-hydroxyacyl-CoA lyase 2 (Fragment)
Q14249	Endonuclease G, mitochondrial			83842.4	80342.3													5169.51			2240.84
E9PQY2	Prefoldin subunit 4	427263	259894		3.72515e+06	2539582	1.98383e+06			5810.52				1217.83						4895.01	8184.16
E9PQM1	Cathepsin B	20048.7			34792	23521.2	22467.8	1389.7	14724.1
Q9UJW7	Zinc finger protein 229		2912.71	754399	3.78092e+06	24031.6	303589	171549	293712	14594	10470	149172	260026	24490.4	38629.3	106864	175164	21223.6	4485.16
P26006	Integrin alpha-3			81931.9	1.14907e+06	912187	23379.1	3371.25	6843.96	12749.2	9897.49		3922.52	562475	574365	2394.87		24688.3	21801.4	3031.31
Q9NRH2	SNF-related serine/threonine-protein kinase				4.0929e+06			29941.3						34178.3	48216.9	35621.4	33158.7		30460.4	4333.26
Q8NBU5	Outer mitochondrial transmembrane helix translocase		21466.3		431372	172651	128088		26244.7		1378.48	30786.3	37114.9		7883.97	25236.1	34406.2	35235.9	14195
P15954	Cytochrome c oxidase subunit 7C, mitochondrial	527441	242588	21998.8		1.42507e+06			1451.17	3410.96		201999	236755	1.66617e+06	31690	367209	430897	61943.9	2212.97	790.337
Q5SRR8	Dimethylargininase (Fragment)	17659.5	9525.99			448708		3962.62	6912.82	10486.7	7265.76	12234.5	6016.29				4829.01		3294.95		820.035
J3QLR7	Small nuclear ribonucleoprotein Sm D1			139574		67311.4		3672.41		5936.17	4949.45	2952.48	5826.06	5095.81		4594.3	2212.89	6071.55			903.933
P05198	Eukaryotic translation initiation factor 2 subunit 1	14860.7	5982.83	88680.2			207106			11368.6	9250.57						3036.94	6577.47
Q3LXA3	Triokinase/FMN cyclase			85466.1		111470	52041		5289.79			9690.07	9372.44			3023.85			4213.89	617.968	1885.96
Q15113	Procollagen C-endopeptidase enhancer 1						18355.1					5714.75	5471.82			3631.38
P57105	Synaptojanin-2-binding protein	28674.3	16764.2		294462	138722	20885.6	3007.25	8327.82			6587.08	7181.88			5849.29	1813.94	5180.58	6176.78
M0R061	Coatomer subunit epsilon			250856
E7EW49	CLIP-associating protein 2			34642.4	21959.5	123388	52496.8	13377.6	35962.9			20989.6	18363			16043.6	17613.5
K7EQA1	Programmed cell death protein 5	107984	74662.4								2867				44439.4	8409.13		33184.2	4711.3
Q643R3	Lysophospholipid acyltransferase LPCAT4		6444.75		2.87696e+06	6473350	4.21404e+06	639072	920115			1.22872e+06	1.36489e+06			533199	1.17719e+06	1.49296e+06	23696.8	1349.86
Q9BS40	Latexin			1.05789e+06				2782.41	9995.46				12673.5
P00441	Superoxide dismutase [Cu-Zn]	76729.2	7801.28		79651.9	28172.8			11149.9	3400.1	2274.15			10040.6	4259.54			18852	9391.94	1084.47	1062.31
Q9NWV4	CXXC motif containing zinc binding protein	9095.14			469727	463410						15431.3	8089.4		1086.35	5653.03			4692.86
P23246	Splicing factor, proline- and glutamine-rich						821766	40840.8				129070	164515	13796.1	4746.79	82127.4	97575.9	73817.8	11536.8
A0A8I5KYH1	Magnesium transporter protein 1	17863.2	9755.54		189810	169935								72031.6	67882.6			7882.72
A0A7I2YQA0	Eukaryotic translation initiation factor 3 subunit F							16577.5	26208.5									21306.7	6.79967e+06
E7EN89	Toll interacting protein, isoform CRA_b						43611.9									3541.87	4728.46
Q5VTU8	ATP synthase subunit epsilon-like protein, mitochondrial			1442.19					842.911					2156.7						944.114
P22059	Oxysterol-binding protein 1					64348.8	53487.1	3017.96	7801.09			7237.37	10038.7					26480.9	2313.58
K7EJL1	AP-1 complex subunit mu-1			85829.3								10538	13664.4			13367.5		51943.3	15525.7
G3V4T2	Polyadenylate-binding protein 2						73403.2	9390.81	13053.3		4304.16		8962.16		2599.28		8142.8		6148.31	1169.39
E7ETM8	Nexilin (Fragment)	6982.78	5409.47	188976	331252			3358.9	2680.47	3968.59	3883.83			12998.7	12825.7	8749.3	9666.96	22011.1	7058.1
P00390	Glutathione reductase, mitochondrial			30273.3		58947.7	60331.3	14380.1	22821.7			8818.21	8931.8		5200.91	15148.8	17280.9	26317.2
O95793	Double-stranded RNA-binding protein Staufen homolog 1	13450.4	7688.82			48599.7		12562.2	21752.9			10630.7	9979.06			10203.9	11326.9	24256.1			1498.82
Q5SQ11	Prostaglandin-H2 D-isomerase (Fragment)			262649	315663	221355	288022	21786.2					6461.47					36885.4	9596.31
P03915	NADH-ubiquinone oxidoreductase chain 5	246182	93131.2	65538.5	474855	288403	211909	10901.6	18064.6			47618.5	60434	32890.5	39677.8	82849.5	74804.4	65278.3	19340.9
Q9H7C4	Syncoilin				2.21753e+06	747008	217008	101747	64692.1	26017.9	20429.6	59308.3	65657.6	3192.98	18056	64717.3	100195	228491	96497.6
F8VSI7	Bax inhibitor 1 (Fragment)	19145.3	18308.2		123834	390401	174204		11252.7	31428.3	27607.6		33698.3			7792.71	20039.4		8215.02		1961.09
Q13619	Cullin-4A		1289.21			96834.1	45545.8	14863.7	29261.5							2746.42	3900.24
H0Y8X0	Protein DEK					28096.2	84124.5	8072.98		7459.99	6041.36	8594.55	5326.35	15785.1	1788.87	5733.49		14047.1
Q9NUQ2	1-acyl-sn-glycerol-3-phosphate acyltransferase epsilon			61127.7	118736	82143.4	62776.3					2442.99		16896.4	10554				6786.22
Q9UKU7	Isobutyryl-CoA dehydrogenase, mitochondrial					67449.1	48975.9											12257.6	4595.75
B5MC59	Replication protein A 14 kDa subunit	29713.7	20241.8			112500	24771.4	6570.17	10833.4			12442.5	10485.6			1457.05					1678.83
Q9BS92	Protein NipSnap homolog 3B				63693.3			2643.89
K7ELC7	60S ribosomal protein L27 (Fragment)				642573	36649.8	116075	10508.9		1803.51		19397.9	21615.5		25920.7	8454.65	9535.22	127286		985.586
Q99653	Calcineurin B homologous protein 1				90846.2	262902	159636	28197.3	58768.7	1051.82	43288	50409.3	8721.78	803.193	41290.5	1925.59	30293.1	272478	100997
P29966	Myristoylated alanine-rich C-kinase substrate		2810.32				26049.8		7106.61	2145.2				14709.9					36163.2	5593.58
O75438	NADH dehydrogenase [ubiquinone] 1 beta subcomplex subunit 1		37529.2	91407.7	433502									20621.5	6718.51					1837.8	1071.11
A0A087WY55	Chromosome 6 open reading frame 55, isoform CRA_b	20738	9310.28	164661		258257	202598	16966.8	24840			20171.7	27881.4			20172.4	21068.1	30175.3	4273.9	3494.94	5377.46
O00534	von Willebrand factor A domain-containing protein 5A
A0A804HJ93	Dolichol-phosphate mannosyltransferase subunit 1	18801.3	11539.5			128426	92495.4	16474.8	386102										29586.1		1224.91
P43897	Elongation factor Ts, mitochondrial			63747.1								15376.1	16755.7			7580.96	12590.9	1.74818e+06	501413
E5RHH5	COP9 signalosome complex subunit 5	5146.83	3332.19			229510	160645		17554.3	948.044		18231.4		587.875	731.748	12155.5	15913.4
O60784	Target of Myb protein 1				285344	181212														1474.18	1913.89
Q5JX83	Heat shock 70 kDa protein 12B			70866.7				15164	20645.5
C9JJV6	Myeloid-associated differentiation marker (Fragment)			194044	227907	114507	103326	32827.2	43813.7							18705.8		109254	51382	4946.29
Q96AG4	Leucine-rich repeat-containing protein 59	26859.5		259831			71978.2	35007.5	85338.9								9089.61	54662.3	9957.53
Q9Y3A6	Transmembrane emp24 domain-containing protein 5			27494.2		226879	126175		3836.62							2480.24	2763.01				1790.08
P51858	Hepatoma-derived growth factor				986226							33168.4				8738.2
Q6GMV3	Putative peptidyl-tRNA hydrolase PTRHD1				394692	386118	157485	8279.64	17146.7			15521.5	19698.2	3412.96	25059.9	24882.6	28470.5			1610.91
G3V4U5	Echinoderm microtubule-associated protein-like 1 (Fragment)				75628.2
Q9UL15	BAG family molecular chaperone regulator 5
C9JH92	Quinone oxidoreductase (Fragment)									1010.3	1039.96	3708.85						24838.2	9378.05
H0YLI3	Transducin-like enhancer protein 3
K7EIQ7	Mitochondrial Rho GTPase 1 (Fragment)				34937	46716.4	23112.5	4289.58	6953.56
C9JIG9	Non-specific serine/threonine protein kinase	13441.9	6397.75		122582	128978	90150.4	9066.63	17710.2			16225.9	10782.9			5203.94	8125.52	30641.7
A0A286YFA2	D-3-phosphoglycerate dehydrogenase	2986.31	1618.93			188936	130033	27209.6	66827.3			11142.4	12477			5263.82	4378.02	56164.6	24020.4
A0A0B4J259	Lysozyme C			181270	85584	237574						8506.8	17317.7	847.379	855.603
A0A8I5KW59	Endoplasmic reticulum resident protein 44			11978.2		81254.3	51952.3	7632.3	19660.1			9685.54	10998			6807.68	7951.17
H3BPV7	Lysine--tRNA ligase (Fragment)			13314.3		78049.3	6822.04	48539.6	94943.7			6805.8	5841.76			3150.79	7431.42				2691.75
A0A2R8Y849	40S ribosomal protein S24					82290.5	49808.9	3990.54	8766.32			27400.5	36151.4			5146.38	5130.31
P28072	Proteasome subunit beta type-6	79964.5	41408.8	302665	120553	145053	90407.8	4231.54				16672.2	51690.3		5923.52	37062.8	39681.6
F5H5P2	2-oxoisovalerate dehydrogenase subunit alpha					63881.2
J3QL56	Protein SCO1 homolog, mitochondrial	36609.9	24889	31524.3			54109					4409.34				10706.9	6714.44			5763.57
P23946	Chymase		6870.54		32005.9	235878	226371	21140.6	28927.9	83097.9	58167.5	18699.3	26057.9	141038	130134	7072.75	10656		2287.47
H0Y8C3	Mitochondrial carrier homolog 1 (Fragment)					64170.8	9805.13					5289.1	5525.58					5276.36
A0A8I5IG87	M-phase phosphoprotein 9			67418.2	109378	50367.2	57159.6	2481.22	3014.21			9532.25	15914.2				4169.11	6391.33	5410.08
L0R6Q1	SLC35A4 upstream open reading frame protein					65190.5		28301.7	38602.3	11525.5	8972.38	14817.1	11278.8				3512.3		19535.3
Q96AE4	Far upstream element-binding protein 1					704765				7954.47	5579.06			1563.1	1660.59
P30040	Endoplasmic reticulum resident protein 29			88410.4		366636	297464	32530.5	69387			22361.7	36546.5			17359	25663.7
F5H6Y5	Nuclear mitotic apparatus protein 1 (Fragment)					179226	122449	9342.29	17141.6			4131.19	7222.6
J3QS45	L-xylulose reductase (Fragment)			58036.8		30041.6														931.767	1021.08
P30085	UMP-CMP kinase					142330	98534.4	22339.4	29517.6	1591.76	3207.28	13260.7	9217	3119.78	3462.1
A0AVT1	Ubiquitin-like modifier-activating enzyme 6
Q96LW7	Caspase recruitment domain-containing protein 19	115935	42209.1			78697.1	61667.8			1929.4	1392.92			1058.2	1837.94
A0A494C0Y9	Constitutive coactivator of PPAR-gamma-like protein 1 (Fragment)
Q5SZF2	Exopolyphosphatase PRUNE1 (Fragment)					140353	84449	3517.35						629.886	993.18
Q96EY1	DnaJ homolog subfamily A member 3, mitochondrial	15842.8	4881.09		157298	130731	78504.8	1699.44		26740.2	21018.7	6257.17	7577.71	11357.3		5769	14142			1665.92	1331.49
A2ABF4	Valine--tRNA ligase (Fragment)
Q6PCB7	Long-chain fatty acid transport protein 1	16238.9	5317.48			105980	69991.6	3904.78	4763.16	6651.89	4432.04	19832.8	25254.5			3182.1	3987.93
Q96MF6	Coenzyme Q-binding protein COQ10 homolog A, mitochondrial					62966.2	39875.9		4874.96	6544.6	3663.22		6504.61	1192.51	1232.65
B5MDF5	GTP-binding nuclear protein Ran				94796.1		28343.9		27465.8					13651					1830.88	1003.68
A0A0G2JRN4	Glutathione S-transferase theta 1, isoform CRA_a	10490.1	3548.54				313055	2276.73	4686.09				5260.05	46807.5	51434.8	4444.97	6231.49	13848.3	4905.48
P35637	RNA-binding protein FUS				86122.7	11856.1	35298.5		3526.35							2225.08	2413.75	2272.02
Q96GP6	Scavenger receptor class F member 2	194095	93030.8												6947.7					5719.62	3433.88
Q86X55	Histone-arginine methyltransferase CARM1					137379			13872.2		2298.96					8946.94
C9JM50	Keratin, type I cytoskeletal 19 (Fragment)				502130	623472								6528.25					1942.12
Q9Y3U8	60S ribosomal protein L36						62778.1		4746.27		1997.17		2240.63			1637.41	3799.46		1357.29
Q9Y3B3	Transmembrane emp24 domain-containing protein 7
H7C1W1	Peroxidasin homolog (Fragment)							2692.42	4671.4				2336.19				1873.67	4117.41	4255.43
Q12906	Interleukin enhancer-binding factor 3		4190.61				21373.5		1266.02	891.398	786.777				6658.62					517.492
Q5XPI4	E3 ubiquitin-protein ligase RNF123					294550	182652	8247.8	20418	1034.28			9706.68			12957.5	15848.2
A0A804HIM2	Ras-related protein Rab-18				187631		44637.2		11916
A0A1W2PNR9	Immediate early response 3-interacting protein 1
H7C5B8	NADH dehydrogenase [ubiquinone] 1 beta subcomplex subunit 2, mitochondrial (Fragment)	99058.1	56291.7		1.09706e+06	317738	276445	16591	553.097	60245.2	31381.5	4149.68	10751.4	209108	27680.1	2897.18		21139.1	8465.33		1241.79
F2Z3J2	26S proteasome non-ATPase regulatory subunit 5	3971.31	4642.06			123714	80482.5					4960.49	7448.66			3838.02	9645.88
A0A7I2V5Q7	Apoptosis regulator Bcl-2				135591	68063	46195.7	11067.8	16722.8									39832.6	9196.31
Q15121	Astrocytic phosphoprotein PEA-15	5017.85	3769.33			56812.2		1521.3	5017.29
H3BQZ7	HCG2044799	11987.1		26174.5	1.13627e+06	103694	120236	16100.6	28067.6			7685.8	8543.07			5374.61		14118.2
O00203	AP-3 complex subunit beta-1					29940.9	19327.6									1386.58		4653.54
A0A3B3ISJ8	CAP-Gly domain-containing linker protein 1 (Fragment)					165605	70905.6	6760.96	4649.9			6868.99	5784.81			6381.67	14339.4
P63220	40S ribosomal protein S21	20081.8	13524.2	10691.9	138454	90451.1	91827.6	1484.38		2083.78	3945.96			7177.88	6147.39	3185.6		10066.1
Q9H4I9	Essential MCU regulator, mitochondrial					61997.4	46844.1	3839.28	3848.72		1651.25	14600	17967.8			6127.33	7509.6
Q9NTJ4	Alpha-mannosidase 2C1			1806271		53637.4	39799.5
Q9BZQ8	Protein Niban 1				76869.7	267722		2662.44				42273	49439.8				86674.6	46417.5	18454.6
F8VR50	Actin-related protein 2/3 complex subunit 3 (Fragment)					265980	196913	60608.9	123277			40816.4	39233.4			19793.3	21813.2	62151.3
Q68J44	Dual specificity phosphatase 29	11551.8	7438.8		40656.2	59791.6			9504.16				26970			10668.4	4166.17	7874.97
K7EP91	PH domain leucine-rich repeat-containing protein phosphatase 1 (Fragment)	124557	59639.5	9897179		648578	46792480	3.0288e+06	4.47778e+06			1.83694e+06	16279.2	22078.7	1721.48			6.83542e+06	2801949		1511.63
O60763	General vesicular transport factor p115			118314		142704	61892.4	6107.35	20283.3
A0A7I2V539	Glycylpeptide N-tetradecanoyltransferase						14808.5	4084.76	7439.39			6722.44	8494.94			5419.73	6121.49	2998.51		790.145	1067.56
P08514	Integrin alpha-IIb			43575.1					6745.8
P29536	Leiomodin-1	13098.9	4576.21		205326			11401.3	23013.6	5767.46	2515.53	12028.7		11557.6	149690	15227.6	17706.1	8093.45	2190.2
Q5T1J5	Putative coiled-coil-helix-coiled-coil-helix domain-containing protein CHCHD2P9, mitochondrial			467342	142482	176578		4015.08				3694.44				19679	22562.9	31893.3	9618.75
J3QQQ9	KOW domain-containing protein	345140	140688		57132.5	47441.4					1720.19						4057.29		3193.91		1153.03
A0A494C0A3	Tripeptidyl-peptidase 2					87166.1	71496.5		10733			10335.6				31855.9	43268.2	18832.3
J3QRU1	Tyrosine-protein kinase	5906.78	2184.77							872.198	577.359		8907.39	810.661	688.624
C9JZR2	Catenin delta-1	2395.28	2770.6		33119.9		15127.7	5829.14				56579.8	53400.7						6461.35
P27169	Serum paraoxonase/arylesterase 1				3.03256e+06	114648	61855.7	8222.97	18112.2			14411.6	12039.7			7012.45	7684.5
V9GZ03	28S ribosomal protein S29, mitochondrial (Fragment)					76285.1	41692.2	6668.68	17567	24671.2	21270.4	8759.56	9519.53	73690.7	76286.4	6312.64	13709.2	24173
V5IRT4	Ubiquinol-cytochrome-c reductase complex assembly factor 2 (Fragment)			104862	155437	152317	80698.2	14106	30010.3			17231	14145.2			18807.2	24700.6	57096	5402.59
P00167	Cytochrome b5	61388.3	26108.4	120904	70775.2	253659		95223.7	178111	9227.06	1879.61	1890.17	4017.76		16099.3	3186.01		280576
Q14714	Sarcospan					222558				2947.72	2811.07				25410.9			36018.9	2944.91
P08603	Complement factor H				59575.7	300815	165847	49971.3	97908	1410.39	1539.27	16785			1301.83	6420.86		43777.9
P29401	Transketolase							10700.4	22558.6			28068.6	30240.8				5031.46	5636.14
P02461	Collagen alpha-1(III) chain	21303.6	11680.7					2930.95												1108.4	816.784
A0A087WT44	Heme oxygenase (biliverdin-producing)
Q9NR50	Translation initiation factor eIF-2B subunit gamma	4939.83	3226.77	29221.4	48041.5	87552.2	54338		5523.43			10818	7417.86			7305.36	9869.34		3631.52
Q6F5E8	Capping protein, Arp2/3 and myosin-I linker protein 2				1.36287e+06	1.41415e+06	465455					216637	194428			92749.5	167377	88819.6
H3BPK7	Alanine--tRNA ligase	18373.3	7611.69	83397.2			15055.6	2623.98										8759.06	3708.56
A0A6Q8PHK7	NADH dehydrogenase [ubiquinone] 1 subunit C1, mitochondrial					116812						7097.91		29667.5	14159	3847.17		10165.6
A0A3B3ITT5	60S ribosomal protein L29	72960.5	28657.6	28771.7	133179	171873			12630.7	3978.3	3309.56	3281.14		96191			4973.09	6288.07	1404.35	4458	4625.13
Q96L96	Alpha-protein kinase 3	9573.55		127926	80442.4	55924.1	66349.5											10008.5			1460.21
G3V2S9	SRA stem-loop-interacting RNA-binding protein, mitochondrial			158141	61108.7	96822.8						7189.64	10688.4			28078.1	27944.3		6033.94
P18754	Regulator of chromosome condensation					186586	113015													3091.13
X6R700	Chromatin target of PRMT1 protein		11803.5				54235				2033.48		3597.91				6399.03			1379.91	601.169
P05546	Heparin cofactor 2					83066.1	65933.5	3274.76		8706.62	6118.06			879.769	914.789	1724.62	3150.27
A6NLM8	Translocon-associated protein subunit delta				35341.9	40702.2	32364.8	3680.89
Q9NPJ3	Acyl-coenzyme A thioesterase 13							5695.87	3199.13	1806.74	2532.55	8877.26	13284.5		51565.8	15628.9	14266.5	7467.51
A0A7I2V3I2	Eukaryotic translation initiation factor 3 subunit E				166229	102392	49464.3						11350.9
G3V3H3	Kinesin light chain	4210.8				92314.2		6038.2	16108.5									20035.2
O00186	Syntaxin-binding protein 3				137745	341832	185858	45944.8	107413			24559.4	37919.1	615.427	1360.82	18169		75903.3	16075.6
F8VQZ7	Methionine aminopeptidase 2	13293.4			36481	188377	22067.6	5683.19	8749.57	5514.01		9019.7	10404.6		15705.3	7994.25	10703.3
A0A0J9YY99	Ig-like domain-containing protein (Fragment)					135397	77866.9		2821.94
P17152	Transmembrane protein 11, mitochondrial			102405	137305	83976.5	65150.7
O94911-1	Isoform 1 of ABC-type organic anion transporter ABCA8				45901.1	80270.1	50963.7	20224	47662.9			13611.2	12211.3			11346.8	10095.3	18794.6	7850.03
A0A1B0GU62	Acid ceramidase (Fragment)				150887	480377	369983	23564.3	37358.6			16405.2	28907.5			21210.5	22350.6
Q9UM00	Calcium load-activated calcium channel	8738.64	5751.31	48313.9	26958	140870		1684.6				1867.43				1899.33	3007.42	18695	5866.46
P56539	Caveolin-3			64103.4	89277.7	227739	129127					33234.7	37467.2			6961.49	7937.05	11145.1
K7ENE3	Vacuolar protein-sorting-associated protein 25 (Fragment)	1652.65	807.135			154326		3081.56				4943.4
H0Y9Y8	RUN and FYVE domain-containing protein 1 (Fragment)
S4R3P0	Aldo-keto reductase family 1 member C2 (Fragment)	172054	15729.9	72179.6	128620	304249	234357	17873	34124.1			44180	50123.6					46895.6	19826.5	12772.7	27277.9
Q9Y5Y2	Cytosolic Fe-S cluster assembly factor NUBP2			22076.5		43571.6	9019.05					3165.05				2184.75		2681.84	1638.02
E7ERK9	Translation initiation factor eIF-2B subunit delta					38193.9	13345.1
Q96H20	Vacuolar-sorting protein SNF8
G3V461	Creatine kinase (Fragment)
O75339	Cartilage intermediate layer protein 1			70777.5		371980	256216	35091.2	56020.8	3037.82	1480.02	15853.9	16515	6473.32	7317.53	13030.1	19444.4	273030	88073.2
E7EQ64	Serine protease 1				954177	446931	320495	21339.1	20210.8							5614.46		62033.4		2081.83	2327.43
Q99525	Histone H4-like protein type G											12168.9	7226.03			6752.21	10675.7
Q15631	Translin					46440.2										7420.33			9007.27	1661.54
Q9Y230	RuvB-like 2				1.10101e+06	190194		12945.6				1.09882e+06	1.43221e+06	9456.4	3654.84	64609.9	97214.1			1592.3
Q969X5	Endoplasmic reticulum-Golgi intermediate compartment protein 1	1861.1	1372.2		28363.1			10501.7		2332.18	2369.27									940.736
E9PP54	Tubulin-specific chaperone cofactor E-like protein (Fragment)							1723.83												1374.78
F5H442	Tumor susceptibility gene 101 protein					39716.7										6732.01
P68402	Platelet-activating factor acetylhydrolase IB subunit alpha2			18655		58308.8	48036.5	8643.05	13943.6			23129.2	20740.5
Q8NDH2	Leucine-rich repeat transmembrane protein CCDC168			85157.4	2.52687e+06	608420	455654	25856.7	54847.1			63684.9	75091			58532.9	67180.3	20876.6	23951.3		858.513
Q9ULM3	YEATS domain-containing protein 2	3906.9		20981.7		2814.77	4788.44				3040.42	3743.3	2885.62	3409.15	4407.27	1837.41	1749.22	5078.35		720.834
Q9UJ70	N-acetyl-D-glucosamine kinase	2496.12	1369.12
A0A2R8YDP2	Casein kinase II subunit alpha				63308.8	109338	61006.2								521.075			3293.91
P04080	Cystatin-B					303145														1222.75	3109.58
A0A7P0TAU9	Alkylglycerone-phosphate synthase	22079.2	9777.95		1733713		703741	6043	15270.9	5500.95	3185.12	198714	218994	2044.13	233546	99977.7	113730	8594.65
P62861	FAU ubiquitin-like and ribosomal protein S30					14694.3	29281.1			2297.12
P33993	DNA replication licensing factor MCM7																			1320.84
A0A0G2JJD3	Phosphatidylserine lipase ABHD16A			172065				1220.94				25714	20050.7					311676	2594.28
B4DXZ6	Fragile X mental retardation syndrome-related protein 1
Q9H501	ESF1 homolog	2.53589e+06	1.44404e+06	2279.92	28129298	8956681	8784828	262756	452671		238154	740754	1.0814e+06	9223.24	3170047	2.4175e+06	3810638	985867		40651.8	23279.6
Q9HAV7	GrpE protein homolog 1, mitochondrial			111984					3656.16				3035.58		5646.5		3168.71		1687.61
B4DJC7	Interferon-inducible double-stranded RNA-dependent protein kinase activator A					42328.3	23283.7					25092.8	26713.5			3786.06	4039.51
Q9UHY7	Enolase-phosphatase E1			41866.4		88952.6	80819	7355.81							1115.58	3022.03			5620.66
A8DPD7	Protein zyg-11 homolog B		2676.21		197016	999.731	25013.5		1891.56	7156.79	7717.38	13896.9	9275.87			11516.3	8624.21	6516.32
Q9BW72	HIG1 domain family member 2A, mitochondrial			74384.4	83732.2	74365.9	48001.8	12587.5	15519.3			12498.4	23046.5			4857.95	5778.52
Q9BV86	N-terminal Xaa-Pro-Lys N-methyltransferase 1					79061.6												11549.1
D6RGF4	ATP-binding cassette sub-family E member 1 (Fragment)			206380		122976		4011.48	5210.86		1548.13	3740.62			3711.48			78589.5	3303.45
B7Z6P3	Kinectin	4605.43	3150.61			58697.2	41658.6
K7ER96	Thioredoxin-like protein 1 (Fragment)	34296.5	18519.8	80700.2				1734.42				23528.7	31531.2		83181.4	52351.5	67875.3		7832.25
A0A3B3ISS6	Transmembrane glycoprotein NMB					98858.1												49260.1	16498.1
X6RDA4	Paraspeckle component 1 (Fragment)				77997.9		3170.15		4642.72
K7EPE7	Vacuole membrane protein 1 (Fragment)			1.45984e+06
E9PFZ2	Ceruloplasmin			23439.3		150733	24964.7	9207.03	12842.4			8412.17	9980.68			6739.2	6163.4		1651.54
G5E9X3	Fibronectin type III domain containing 3A, isoform CRA_f				2.63673e+06	1175948										10437.5			4782.84
H0Y9D8	Inorganic diphosphatase (Fragment)	20029.3
E5RHK9	Clathrin coat assembly protein AP180			18135.4	50803.7	20756.1	19980.2	3370.43								4612.7					1906.33
Q3ZCQ8	Mitochondrial import inner membrane translocase subunit TIM50	47152.8	28043.2						68792.5								10316.9		3689.27
A0A087X2D0	Serine/arginine-rich-splicing factor 3	26618.5						1428.35	1915.48										5686.51
P27695	DNA-(apurinic or apyrimidinic site) endonuclease				156718	243343	190438	25510	50213.8			15928.7	20401.6		58782.2	28701.6	27397.1	53189.1	3120.66
Q96BM9	ADP-ribosylation factor-like protein 8A
Q96QR8	Transcriptional activator protein Pur-beta						99975.9	3881.5	9061.98		1631.92	1382.42				1949.67	1578.62	15462.9	2754.57
A0A140T8Y2	Guanine nucleotide-binding protein-like 1 (Fragment)									962.719	681.067				10116.9	21332.6	27482.7	14701.8	2010.79
P61769	Beta-2-microglobulin			3486655														36816.3	3281.77		22767.4
O14981	TATA-binding protein-associated factor 172			267990																1391.9	950.787
Q9Y4Y9	U6 snRNA-associated Sm-like protein LSm5					65672.5														6257.16
H0Y938	Coatomer subunit beta'					169530	115742	21977.9	31881.2			8793.06				9952.78	10591.6
Q8N118	Cytochrome P450 4X1			134019	288219	485299		3601.31	3522.13							2960.61	3275.86
H7C0V0	m-AAA protease-interacting protein 1, mitochondrial (Fragment)			152942	83642.6	111374	63478					17095.7	18361			15352.7		2227.63
A0A0U1RQV3	EGF-containing fibulin-like extracellular matrix protein 1 (Fragment)					102918		43981.2	70921.7
P30536	Translocator protein			27644.1				4707.71	2667.87			16391	27665.8					1579.78	4028.42
B4DML3	Valacyclovir hydrolase	3090.25	3816.68	417365	45616.9		32081.2	7884.45	16839.8	13940.2	11355.7	34553.6				3105.54	18914.3	7970.48	3350.49	1331.88	1180.1
Q12904	Aminoacyl tRNA synthase complex-interacting multifunctional protein 1
C9JR33	NAD-dependent protein deacetylase sirtuin-2 (Fragment)	5676.31					57688.9	6844.55	34639			10820.2	6298.39				13631.1	11203.5
K7ERE1	TMEM256-PLSCR3 readthrough (NMD candidate)							9300.39				21210	23214.4					79837.2	52006.6		1334.48
Q6ZN16	Mitogen-activated protein kinase kinase kinase 15
Q02952	A-kinase anchor protein 12			55401.7		37774.5	450126	25974.7	51302.3	5394.2							5109.46
E9PHS0	Glutathione S-transferase LANCL1 (Fragment)	10927.6	7717.61
H0YDG6	LIM domain only protein 7 (Fragment)					63817.1	48650.5	5878.32												3265.77	1453.44
E7ESC6	Exportin-7							3091.72										4176.57	1764.77
P22033	Methylmalonyl-CoA mutase, mitochondrial			75157.8				6975.51	12294.6							5116.89	8433.25
A0A2Y9D025	NADH dehydrogenase [ubiquinone] 1 alpha subcomplex subunit 6														15455.3				28794.4
A0A087WVV1	Proteasome subunit beta type-2	6673.51								923.38		13917.9	14109.4	749.121	814.924			20612.1	9735.33
Q96DG6	Carboxymethylenebutenolidase homolog
Q15642	Cdc42-interacting protein 4
V9GXZ4	FPGT-TNNI3K readthrough					942785	537966	48676	117342			28847.5	30957.3			4605.1	11266.5			761.903
Q9BXM0	Periaxin	25571.3	16184.3	109178				2175.14	2842.01	9002.14	6157.21	2666.53							33917.4		1433.12
E9PKR8	Sulfotransferase (Fragment)					53848.1	32636.8	9273.65				11253.8	12220.8			5677.47				14907.6
Q9BQS8	FYVE and coiled-coil domain-containing protein 1					67812.4	62867		12212	1057.75	2019.59		6145.44		5064.54				7553.4
C9JRD2	DnaJ homolog subfamily B member 2 (Fragment)		1548.34	41221	72661.9		11633	1266.39				6710.49	7475.08			1333.36	2170.58	3040.31	2882.67	2127.77	1543.65
Q9Y6M7	Sodium bicarbonate cotransporter 3
Q9C0E8	Endoplasmic reticulum junction formation protein lunapark	19744.8		74333.5	117776				15347.8			4073.88		7112.66	8299.84	4927.62	6421.27	8557.73
A0A087X1K4	Olfactory receptor
C9JBJ1	Trifunctional purine biosynthetic protein adenosine-3 (Fragment)							5125.2	10775.1			26020.9	36302.2			8194.43	9991.45	14007.1	3821.29
Q9Y2X3	Nucleolar protein 58		3304.7		32085.2	231542	138669	2584.82			1797.44	1593.6	5438.27	5470.36	3966.05
P48556	26S proteasome non-ATPase regulatory subunit 8			13405		36592.6												47803.6	19269.5		972.356
A5D6W6	Fat storage-inducing transmembrane protein 1						40736.1	8870.43	8375.01	7194.79	7968.52	6505.34	8598.61		5563.71	5280.53	6046.7	13581.5	5361.78
P09669	Cytochrome c oxidase subunit 6C	555819	321714		6.66265e+06	2.54906e+06	2.0992e+06	140762	241510	10510.8	5989.64	2040.61	2809.33			2030.17	2603.39
P06312	Immunoglobulin kappa variable 4-1	25094.2	12132					5897.56				6806.05	4982.44					28499.6	3360.38
P46821	Microtubule-associated protein 1B				31105.4	27255.4		7749.05	11813.7			7926.8	7059.1					23821.1	7228
Q9HBJ7	Ubiquitin carboxyl-terminal hydrolase 29	2523142	1.14116e+06				2.7117e+06	137437	218574	206750	152182	246564	432182	188271	805335	495239	513990	883933	232640	9342.01	11525.3
Q9BXI3	Cytosolic 5'-nucleotidase 1A				324290			1524.27		2486.07				30253.8				67117.8
N0E644	Casein kinase II subunit beta						25873.2		3772.85	18256.1	12969.8	20558.3	26441		9987.09	12437.4	24273.5	10446.7	5098.67
E7EQB2	Lactotransferrin (Fragment)	11415.9									1434.84	2774.7			6441.74			49092.7	16280.6
Cont_P02538	Keratin, type II cytoskeletal 6A			336195		125199												21456.7	4587.79	1182.63	774.831
E9PIE3	Caveolae-associated protein 3					165360					1315.4							23250.5	4427.48
A0A2R8Y4M1	Chloride intracellular channel protein 5			73396.6			96151.1				1493.01	36053	41262.6	1029.53	1333.61	45250			5486.54
E9PB61	THO complex subunit 4		42946.8		3136.39		3348.19	1623.99	958.852	1152.7	1114.44	907.938		1195.06		1497		1401.4		1082.09
Q9NXR7-1	Isoform 1 of BRISC and BRCA1-A complex member 2				77152.9	204556	136915					37890	32125.4			4580.39		14157.6		1969.08	6137.23
O95278	Laforin	22735	12100.8		79204	395716	301108	145463	270484	3371.02	2942.28	8329.76	10423.3	1151.61	2581.81			29907.6	3788.92
Q99961	Endophilin-A2
O60493	Sorting nexin-3		6239.97
M0R1F3	Non-specific serine/threonine protein kinase (Fragment)		7337.72	53753.9		46028.1									6987.44			22825.8
A0A087WW87	Immunoglobulin kappa variable 2-40		9616.38	132799		394190	339936	48397.1	72249			10728.6
F6V6Z1	Mitochondrial amidoxime reducing component 2				181592	110752	84748.3	17270.8	29597.9	2007.37	1247.16	18455.4	22822.2	4150.22	3751.89	7773.32	17078	93293.6	25855.5
A0A1W2PQF8	Malic enzyme	23777	14651				13822.3									3292.64		3651.51	2815.15	2719.14	6752.12
Q9BX69	Caspase recruitment domain-containing protein 6	178562	108806
U3KQL2	Acylphosphatase		2978.58		202117	83515.6	942346	7009.25	24717.1	2463.05		25842.1	21579.9	821.635	998.183	32148.9	58080.4
Q9UIQ6	Leucyl-cystinyl aminopeptidase	2293.51	1032.15			64081	47707.1	4753.13	6857.61	12264.5	9200.6			539.281	1631.92
F8W8N3	S-phase kinase-associated protein 1 (Fragment)	20972.6	9818.17															2077.06	1666.66
E9PBS1	Bifunctional phosphoribosylaminoimidazole carboxylase/phosphoribosylaminoimidazole succinocarboxamide synthetase (Fragment)
P31751	RAC-beta serine/threonine-protein kinase			11791224	24422986	11935040	7541537	2.22514e+06	3.52575e+06			5.85727e+06	6.50353e+06			2138634	2722349	3440678	1.01936e+06
Q8WZ73	E3 ubiquitin-protein ligase rififylin	80584.3	22681.2		4468327	1223987	1.10252e+06	81428.6	162902	102410	70802.2	151988	258943		257299	165044	258999	24399.4		1284.08
A0A6Q8PHH9	Glycine--tRNA ligase					44370	27825.7	9881.15	20367			23710.1	26835			15489.1	17248.9	3287.11		1679.16	1098.8
Q9P0S9	Transmembrane protein 14C	1.02564e+06	468128		192911	99613.5		732.312	984.963						6290.32						3158.77
A0A804HJ84	Methylcrotonoyl-CoA carboxylase
U3KQS2	Glucose-6-phosphate exchanger SLC37A4	5657.4	3671.12		119380	171148	122065	4986.81	14407.6							2073	5455.97			1263.66
Q6P2S0	Signal recognition particle 9 kDa protein				149568									8851.38	8660.85					858.674
O43237	Cytoplasmic dynein 1 light intermediate chain 2					136040		33704.3	24402.7				18716.8			7400.92	9804.51				931.542
P56192	Methionine--tRNA ligase, cytoplasmic	9454.65								7800.61	5636.19				18268.9						6899.59
P39687	Acidic leucine-rich nuclear phosphoprotein 32 family member A					43362.7			2149.13			2120.08	4813.24			4520.01		11671.4		3248.91
A0A0A0MT83	Isovaleryl-CoA dehydrogenase, mitochondrial					152279		4008.17		3285.1	2220.96	5638.1		8299.09	3815				2359.79
K7EM09	Transmembrane protein 205 (Fragment)	11210.5	7256.1		170533	36010.4			24961.1		4696.79		2377.11	6751.29	3312.65	2474.01
Q86UB9-2	Isoform 2 of Transmembrane protein 135			190905	1.84781e+06		84539.4	6478.1	8406.52			3947.11			31782.9
O43747	AP-1 complex subunit gamma-1					31180.4				1145.97	963.554							9296.81		2177.19
H0YEW4	ATP synthase mitochondrial F1 complex assembly factor 1 (Fragment)					81254	52873.5	7109	9924.31							6277.31	9236.27	9519.62	8677.35	6105.5	5281.34
E9PE17	28S ribosomal protein S17, mitochondrial (Fragment)			58463	70440.9	111104	55750.2					25407.3	23621.6						7951.36
P19387	DNA-directed RNA polymerase II subunit RPB3			30671.6	44084.3	101651	70469.1	7373.45	15503.8	6729.71		8786.42	9181.45			10742.2	9870.72
A0A494C1P1	Actin-binding LIM protein 1 (Fragment)				155120		15268.1														956.836
F5H3W0	ATP-dependent DNA helicase Q1 (Fragment)			57618.8		143262	90990.6	20337.4	45707.4	3358.12	1967.54	15951.9	18037.3	683.068	1952.09	9120.82	15164.2	25621.8
A0A1W2PSE7	HLA class I histocompatibility antigen, A alpha chain	19091.1			94598.7	333625	56983.1					22878.6	30054.4		6097.64
P26678	Cardiac phospholamban			35179.3		33641		4133.18	20748.7	95583.4	74675.4	4094.2	4265.73	777121	882680	4909.44			3915.16
Q8N201	Integrator complex subunit 1				3.44234e+06	753767	556103	69023.9	118155							7285.39		41665.1
Q9NZL4	Hsp70-binding protein 1												252213					407399
Q8TDM6	Disks large homolog 5	145470	100656																	2539.93	64502.8
A0A2R8Y6B6	Glutathione peroxidase 1						50661.3	12016.8		3114.68	2410.03	10785.3	14471.6			9391.05	11381.3	51586	15870.4
F6R962	Target of Nesh-SH3			156859		151417	94046.8	213506	339019			34381.3	36132.5	5428.05	5754.23	38991.9	54429.9	443152	8490.57
O75493	Carbonic anhydrase-related protein 11			26323.2	25185.7	141243	116500	25422.5	44603.9	2207.59		39556.1	65800.5			37347.8	46816.2
H3BND8	Ubiquitin carboxyl-terminal hydrolase (Fragment)												7360.6
K7EKM5	Triggering receptor expressed on myeloid cells 1	1.48912e+07	5.84363e+06	107002	47626936	16162620	10328245	861398	1.4157e+06	349927	247467	13000.8	11194.5	218615	278838	5157.2	6323.87	3.3642e+06	1.29575e+06	41561.4	25087.1
O75976	Carboxypeptidase D			19135.8	161040															1759.26
P09871	Complement C1s subcomponent			33983.5	50674.3	118828	86458.5			7795.46	4464.68			5010.38		3953.16	3293.81
D6RFI0	Sideroflexin-1 (Fragment)		2132.09	68432.4	95840.3	64546			2581.15					9254.73		8916.45	10944.9		2819.77
H3BTH8	Hyaluronan and proteoglycan link protein 3		1008.96	37662.5				88623.6	130958			199081	232980			99219.8	125196	140767	64977.4		2017.21
P82909	Alpha-ketoglutarate dehydrogenase component 4				635623		82321.2	13668.8				55197.8	66733.8			13013.9	68257.9	15997.1	10260.3		978.448
E5RIA4	Aspartyl aminopeptidase					211079	131937	3100.82		2110.63	2222.89							7474.43	2994.29
Q00577	Transcriptional activator protein Pur-alpha			29136.9	51397.4	60564		4428.43	7856.92								2608.95	7517.29	3314.46
P01624	Immunoglobulin kappa variable 3-15			1.30699e+06			462364	92021.5	157068		23146.2	20865.6	31101.1	75130.8	67503.1	25469.5	29497.8	77210.5
D6RDX7	Embigin	1.42833e+06	841410	3.28738e+06													5111.51				3707.59
A0A6I8PL42	Leucine--tRNA ligase		2039.91			120139	27681.2	8344.7									10318.3		2565.28
A0A6Q8PHK0	E3 ubiquitin-protein ligase					34847.8	24970.2											1378.26
Q9Y2V7	Conserved oligomeric Golgi complex subunit 6
Q9UJU6	Drebrin-like protein					111250			9227.46						17817.4			19243.9	7595.07	1574.11	2596.06
Q96NB3	Zinc finger protein 830											27294	29904.2			28067.2	50095.3
Q8IWA4	Mitofusin-1			17917.4		19910.2	14422.1	3914.87	7921		1013.23	8418.74	8288.74			4509.91	4394.02			1220.39	1283.45
P03928	ATP synthase protein 8				429881	102715						13468.7	21547.8		6445.96
Q9Y6Q1	Calpain-6	1994.98	1384.21
E5RHM1	Set1/Ash2 histone methyltransferase complex subunit ASH2																				3528.75
K7ENA8	Eukaryotic translation initiation factor 3 subunit G (Fragment)
Q9UKU0-1	Isoform 1 of Long-chain-fatty-acid--CoA ligase 6			2.47405e+06	169997	124330	55040.4	2169.65											11131.7
Q8IWE2	Protein NOXP20	1353.81	835.478	61627	44705.9	19780.8		1496.01				5195.06		961.184	996.868		1494.98		1703.02
P00746	Complement factor D					57588.4	35068.9	9472.05	20153.9	1324.65	900.313					5727.56	9838.55
H3BNK2	LYR motif-containing protein 1	136800	55078.2							8914.18	6633.43		8016.3			4980.92			5753.85
Q9UP79	A disintegrin and metalloproteinase with thrombospondin motifs 8				270388	341109	191270	18962	48387	43070.1	33135.3	33351.2	38911.7			26737.3	51292	72382.8	3867.43
Q9NQ50	39S ribosomal protein L40, mitochondrial			48731.4	63794.5		22633.7	2463.54	4246.9			6631.05	6074.84			2686.63	3311.57	4878.39
P62280	40S ribosomal protein S11	283272	142411		80295.6	249685		6307.85	9124.07	2446.14		12579.5		6733.97	8247.39			7523.04	4194.77
O95822	Malonyl-CoA decarboxylase, mitochondrial	44386.7	27426.1		39726.2							10613.7	10565.6			2377.78	2526.76			1508.09	11386.6
A0A590UK80	Uncharacterized protein (Fragment)
Q5TCZ7	Copper homeostasis protein cutC homolog (Fragment)				2900230	880272	628234													1464.02
X6RFL8	Ras-related protein Rab-14 (Fragment)
C9JPV8	AP-2 complex subunit mu
P16284	Platelet endothelial cell adhesion molecule					81219.2	143630											101978		2660.46
Q9UDW1	Cytochrome b-c1 complex subunit 9	18449.5	7757.95					1337.77	5189.37										1383.61
G3V582	Gephyrin			85849.4	74826.3	13483.8		1766.69	1248.63	5219.5	2842.56	1129.11			5987.39			6963.3
J3KP15	Serine/arginine-rich splicing factor 2 (Fragment)			163582		234816	163444	8132.42	15103.3							10188.5				3686.53
V9GYX7	Actin-related protein 10 (Fragment)		6706.5		739791	225843			27176.6					3240.72						4369.06	1259.93
Q02742	Beta-1,3-galactosyl-O-glycosyl-glycoprotein beta-1,6-N-acetylglucosaminyltransferase
A0A7I2V381	Cation-independent mannose-6-phosphate receptor				50286.8				6612.2							12473.7	8555.93	13666.9
A0A096LPE2	SAA2-SAA4 readthrough	142425	61585.4					14848.7		4195.18								18361.4	3623.92
K7ES11	(E3-independent) E2 ubiquitin-conjugating enzyme (Fragment)			1.35189e+06	3.45786e+06	1.66754e+06	1.37792e+06	111109	135750		66138.1	67289.3	97123.5	12455.2	14118.7	96813.4	129151	929465	67240.4
P35610	Sterol O-acyltransferase 1	9671.87	6686.48			120059	100342	3438.29	8999.98											17353.2	10357
Q02040	A-kinase anchor protein 17A				180833											21925.2	21187.1	16903.6	6741.63
E9PK91	Bcl-2-associated transcription factor 1			443212	336585	699581	466983	6750.2		10342.4	8220.12	49206.3	63942.2			34766.7	38230.4	30452.3
O60749	Sorting nexin-2	8681.03				30829.8	36208.7			2309.22									2444.6
O14920	Inhibitor of nuclear factor kappa-B kinase subunit beta	393937			718612	202240	154835		43573.4				5265.54	89522.9		7338.34		13686.9		2100.32
A0A7I2YQQ5	Stress-70 protein, mitochondrial (Fragment)
A6NFN3	RNA binding protein fox-1 homolog 3		1290.43									1352.84
P09012	U1 small nuclear ribonucleoprotein A
Q15459	Splicing factor 3A subunit 1					138736						385950
Q96BR1	Serine/threonine-protein kinase Sgk3				2.46154e+06	1.24994e+06	824781	30596.9				248530	304306			223183	393806	136838	150437
H0YH33	Serine-threonine kinase receptor-associated protein (Fragment)	17086.4	11329.1			66721.1	63921.3	7432.81	8542.93						1063		7925.3	18483.7			2925.5
G3V4Q2	Protein transport protein SEC23
F8W7X0	Leucine-rich repeat-containing protein 37A3	961511	391526	356142				4866.59	10506.2			19883.8						8218.36	4511.12
G5E9D8	Inter-alpha (Globulin) inhibitor H5, isoform CRA_e					38311.2	40507.8						1723.16				1939.23
A0A7P0T8D4	Sorting nexin	3978.07	2728.52					2281.56	2757.97			5865.7	8310.47	643.307		4993.91	4055.94	4754.25	3115.78		722.36
Q9H2W6	39S ribosomal protein L46, mitochondrial					47757.8		6432.67				15299.9	16936.6			7748.33	11794.3	19849	6107.89
Q5VWZ2	Lysophospholipase-like protein 1									1602.49								42891.2	3490.48
O15131	Importin subunit alpha-6				103711		77023.3	3912.29	8260.26			10547.2	21212.3			9185.58	11628.7	17117.2
H3BPC4	SUMO-conjugating enzyme UBC9
A8MX75	General transcription and DNA repair factor IIH helicase subunit XPD (Fragment)			305715	3.22735e+06	3.46698e+06	2.05989e+06		588760
A0A5F9ZHS3	Menin		2272.98		16917630	25734710	13581743	518215	1313151
A0A7P0T852	DNA topoisomerase I		8235.88													4291.71		16535281	5439557
Q10586	D site-binding protein					22437.8				1477.41								4348.73	1541.8	1733.44	2240.68
Q53S48	STON1-GTF2A1L readthrough	45239.4	19366.4		12520831	2101338	1.52893e+06	282308	873126							11038.3	20601.9	12223.8	9686.14
Q14554	Protein disulfide-isomerase A5
F5GYV2	Septin-10 (Fragment)						68920.3	19205	28669	3809.48		14324.4	13337.5		13431.8	10604.8	15101.6	5209
P46459	Vesicle-fusing ATPase
A0A0A0MRZ8	Immunoglobulin kappa variable 3D-11		11341.2		111578	409128	348009			4746.08	210276	21046.8	31476.4			20947.9	20862.4	12013.9		827.256
I3L122	Tektin (Fragment)						578874	13575.9			3492.52	71886.9	132761	145152	133943	35152	39258.9	109621
H3BPT6	Protein NDRG4	667517	250588		6.01364e+06	206491				8295.28	29581.6	390232		269170	281758			266357
A6NE01	Protein FAM186A
Q96EH5	60S ribosomal protein L39-like							9478.41				59902.6	64876.1			13255.5	35036.6
P20042	Eukaryotic translation initiation factor 2 subunit 2
Q5VXH5	PRAME family member 7	5807.67			261432	197428			15462.1		3939.77			1046.9	2000.88			65179.6		1365.06	1870.6
H3BND3	Cleavage and polyadenylation specificity factor subunit 5 (Fragment)			608531		126765	94901.7	13532.5	24995.2									26206.2
A0A1B0GUH0	Oxygen-regulated protein 1				835796			20479.1	38763.3	10948.9		50983.3	80305.1	87072.4	103732	100626	93139.1
C9IZ01	Elongation factor G, mitochondrial						23548.9			1117.03		3066.09
Q8TDZ2	[F-actin]-monooxygenase MICAL1					110464	55930.1									6117.59		1.61401e+06	769114
E7EVM0	Thyroglobulin		8677.88	1.22818e+06			365651	104382	162648								54455.8	156712	18031.9	3085.62
Q8TE73	Dynein axonemal heavy chain 5	2788.33			84560.3	223640	138686	6176.12												1054.34
D6REB3	Transcription factor HES-4		21195.3		5.03809e+06	8.16449e+06	5.01868e+06	196103		3545.82	2943.27	746449	715375	4328.55		454325	726326	1.00559e+06	374721
G3V3C8	DNA repair protein XRCC3 (Fragment)					109037	85434.4	4722.69			1089.83	10490.1		33705.5		8249.68	7872.5	6655.63	8307.04
J3KRY1	Rho GDP-dissociation inhibitor 1 (Fragment)			43302.8		15693.9	476760	5526.75	9533.28							9195.58	6832.46
P26447	Protein S100-A4	80492.4	33995.2	68801	209272		27667.8		13447.7	2528.33	4678.58	10819.9	4564.64	17870.8	17377			6097.6	9961.51
F2Z2K7	39S ribosomal protein L10, mitochondrial			2958210
Q9H4B0	tRNA N6-adenosine threonylcarbamoyltransferase, mitochondrial			335889	1.30238e+06		379267	20223.1							9096.62			11362.5
Q5SRH9	Tetratricopeptide repeat protein 39A	3409.18				48690.6
E9PRJ5	NADH dehydrogenase [ubiquinone] 1 subunit C2	107468	56690.3		571256		83773.3	1293.71	62171.9	5882.5	20308.9	3344.71	2157.64	8340.94	10370.2	4107.98		50899.4	11869
P61158	Actin-related protein 3						47630.4	23792.3	25509.7	3405.87	3649.54				6468.73	16565.5		43534
Q07890	Son of sevenless homolog 2											7672.03	4318.24					5746.46	15333.2
Q92900	Regulator of nonsense transcripts 1					55495.2	42272.7	4124.66	8106.9			5485.4	7901.47			4892.29	5781.89	7990.37	2926.86
Q8TEV9	Guanine nucleotide exchange protein SMCR8	3.73794e+06	1.98793e+06							30584.8	26058.7									85182.8	60445.9
F8WDN7	Phosphatidylinositol-3-phosphatase SAC1					46143.6	42149.7		4937.38	2158.2	1055.76	2119.96		653.894	848.989				1586.92
G3V3Z3	Repulsive guidance molecule A						795802	10359	19486.4			97639	116071			13071.3	23920.3	47099.6
E5RI96	[Pyruvate dehydrogenase [acetyl-transferring]]-phosphatase 1, mitochondrial (Fragment)	4003.16	7746.84					11841.6			2642.01	14749.1	10882.3			12581.7	24331.3	14120.7	31171.4		1069.18
Q12846	Syntaxin-4			108343		146231	86166.6	4263.34	38460.3				14581.9	2670.34		7914.98			23500.8	2642.41
P45379	Troponin T, cardiac muscle			267399	624653	41185.4	44578	2050.39		2350.06	25787.9			84634.9	13408.6				3749.45	1429.85
A0A0A0MS15	Immunoglobulin heavy variable 3-49					84149.7	65426.6	2760.86	4023.29							990.543
Q9Y483	Metal-response element-binding transcription factor 2				8615809	2.11197e+06	2132897	167323		323110	230211	372007	476511	1.47323e+06	1.36268e+06	223060	256473	641050		98907.7
I3L1U7	Mitochondrial import inner membrane translocase subunit TIM16				54041.5						1646.58	10878.8	13214.6					8819.84	5166.43
Q9NTI5	Sister chromatid cohesion protein PDS5 homolog B					107480	107801		6974.87	2906.46	792.269			1346.47	1189.26
Q15078	Cyclin-dependent kinase 5 activator 1	79498.8		212178064	166321		2.9345e+06				1812.02			2.34647e+06	2.67492e+06			6366.68	3514.16		626.958
Q15124	Phosphoglucomutase-like protein 5	34799.6	9524.07		167386			8506.25						1181.02		38799.7	59301
Q9Y450	HBS1-like protein
A2VCK2	Doublecortin domain-containing protein 2B		29677.9						9559.57			14395.8	12758.5		14212.8	2718.3					1690.78
H7C0E0	Alkylglycerol monooxygenase (Fragment)				372993	1616198	1.14588e+06	10796	27224.1		506.805	60061.4	84695.9			27905.8	35554.2	14907.6	4478.93
Q9Y6D5	Brefeldin A-inhibited guanine nucleotide-exchange protein 2
P03897	NADH-ubiquinone oxidoreductase chain 3			81707.1	254851		41851.4					8640.58	7575.49
F5H3M2	Kinesin-like protein	2483675	1.84898e+06	13909.3			3416.34												1489.55	64767.6	39308.9
M0R348	Pleckstrin homology domain-containing family G member 2 (Fragment)
Q9UBT7	Alpha-catulin	30107.3	7274.99		7108231	3.95816e+06	2681885	4815.06	701646				20818.9	59414.9			9134.35			2702.96	4273.62
I3L304	B-cell CLL/lymphoma 6 member B protein (Fragment)		1008.96	37662.5				88623.6	130958			199081	232980			99219.8	125196	140767	64977.4		2017.21
A0A6I8PRR9	Probable phospholipid-transporting ATPase IM											78237.8	104815				116694
A0A499FIX8	Extended synaptotagmin-2					153166	94246.2	9935.19	17685.4		2884.92	4302.22		4618.12		6752.4		35495.7	5846.11
Q13796	Protein Shroom2	7844059	9191433		1324.54	5250.01	9272.21								657.449			3976.33
P43487	Ran-specific GTPase-activating protein		5901.63						19794.1
E9PC52	Histone-binding protein RBBP7							4635.69				15320.5	18052.8	16138	2029.65	27077.4	39538.1		5941.69
Q9H6L4	Armadillo repeat-containing protein 7				34210.6	346088	31543.3							612324	634448
H0YLF5	Pre-B-cell leukemia transcription factor 1					315066	266946	70146.1	139437			175371	191674			99180.5	151799	140564	7993	850.165
Q86XM0	Cation channel sperm-associated auxiliary subunit delta	40678.7	26719.3				582995	28599.5	46582.5			72841	68712			33727.6	36772.4	126293	38192.9
J3KNC7	Cytochrome b5			85945	339861			16510.5		3526.62		14241.5	22992.3		2766.75	9927.45	17159.9	46581.1
C9JSP1	B-cell receptor-associated protein (Fragment)	17048.9	3803.52	279520	146110	57219.9				1327.38		1891.69	1679.98					4382.57
S4R444	Sushi domain-containing protein 3 (Fragment)			484616	4584860			18786	100187	3479.15	2770.15		17770.2	54536.8	15998.1		17048.2	355581	72063.5
A0A0C4DG33	Peroxin-1	4111.39				75253.9	46896.3					4819.03	6296			5783.65	9177.09	7626.84	3096.79	1872.73	3339.64
Q96JJ7	Protein disulfide-isomerase TMX3				9038526	6.43148e+06	5.32374e+06	196485	345080		3423.42	344289	571678	858004	904752	869805	743923	1.27173e+06	2314.62
